# Supplementary material for: Rh(iii)-catalyzed building up of used heterocyclic cations: facile access to white-light-emitting materials
Source: Chem Sci. 2024 Jun 11;15(31):12270–6. doi: 10.1039/d4sc02188f (PMC11304525; doi:10.1039/d4sc02188f)
Supplement: SC-015-D4SC02188F-s002 [file SC-015-D4SC02188F-s002.cif]

# Electronic Supplementary Material (ESI) for Chemical Science.
# This journal is © The Royal Society of Chemistry 2024

####################################################################### 
# 
# This file contains crystal structure data downloaded from the 
# Cambridge Structural Database (CSD) hosted by the Cambridge 
# Crystallographic Data Centre (CCDC).
# 
# Full information about CCDC data access policies and citation 
# guidelines are available at http://www.ccdc.cam.ac.uk/access/V1 
# 
# Audit and citation data items may have been added by the CCDC. 
# Please retain this information to preserve the provenance of 
# this file and to allow appropriate attribution of the data. 
# 
#######################################################################

data_20230703-zjx-61031-250k
_database_code_depnum_ccdc_archive 'CCDC 2298889'
loop_
_audit_author_name
_audit_author_address
'Bijin Li'
; Chongqing University
China
;
_audit_update_record             
;
2023-10-03 deposited with the CCDC.	2024-06-10 downloaded from the CCDC.
;
_audit_creation_date             2023-07-04
_audit_creation_method           
;
Olex2 1.5
(compiled 2021.10.07 svn.r9718050b for OlexSys, GUI svn.r6410)
;
_shelx_SHELXL_version_number     2018/3
_chemical_name_common            ?
_chemical_name_systematic        ?
_chemical_formula_moiety         '2(F3 Sb0.5), C39 H26 N O'
_chemical_formula_sum            'C39 H26 F6 N O Sb'
_chemical_formula_weight         760.36
_chemical_melting_point          ?
_chemical_oxdiff_formula         'C39 H26 N O Sb F6'
loop_
_atom_type_symbol
_atom_type_description
_atom_type_scat_dispersion_real
_atom_type_scat_dispersion_imag
_atom_type_scat_source
C C 0.0181 0.0091 'International Tables Vol C Tables 4.2.6.8 and 6.1.1.4'
H H 0.0000 0.0000 'International Tables Vol C Tables 4.2.6.8 and 6.1.1.4'
F F 0.0727 0.0534 'International Tables Vol C Tables 4.2.6.8 and 6.1.1.4'
N N 0.0311 0.0180 'International Tables Vol C Tables 4.2.6.8 and 6.1.1.4'
O O 0.0492 0.0322 'International Tables Vol C Tables 4.2.6.8 and 6.1.1.4'
Sb Sb -0.0562 5.8946 'International Tables Vol C Tables 4.2.6.8 and 6.1.1.4'

_shelx_space_group_comment       
;
The symmetry employed for this shelxl refinement is uniquely defined
by the following loop, which should always be used as a source of
symmetry information in preference to the above space-group names.
They are only intended as comments.
;
_space_group_crystal_system      monoclinic
_space_group_IT_number           13
_space_group_name_H-M_alt        'P 1 2/c 1'
_space_group_name_Hall           '-P 2yc'
loop_
_space_group_symop_operation_xyz
'x, y, z'
'-x, y, -z+1/2'
'-x, -y, -z'
'x, -y, z-1/2'

_cell_length_a                   15.2592(2)
_cell_length_b                   12.03160(10)
_cell_length_c                   18.0659(2)
_cell_angle_alpha                90
_cell_angle_beta                 103.9020(10)
_cell_angle_gamma                90
_cell_volume                     3219.61(6)
_cell_formula_units_Z            4
_cell_measurement_reflns_used    11648
_cell_measurement_temperature    250.01(10)
_cell_measurement_theta_max      70.4060
_cell_measurement_theta_min      2.9750
_shelx_estimated_absorpt_T_max   ?
_shelx_estimated_absorpt_T_min   ?
_exptl_absorpt_coefficient_mu    7.391
_exptl_absorpt_correction_T_max  1.00000
_exptl_absorpt_correction_T_min  0.58894
_exptl_absorpt_correction_type   multi-scan
_exptl_absorpt_process_details   
;
CrysAlisPro 1.171.41.117a (Rigaku Oxford Diffraction, 2021)
Empirical absorption correction using spherical harmonics,
implemented in SCALE3 ABSPACK scaling algorithm.
;
_exptl_absorpt_special_details   ?
_exptl_crystal_colour            'clear reddish red'
_exptl_crystal_colour_lustre     clear
_exptl_crystal_colour_modifier   reddish
_exptl_crystal_colour_primary    red
_exptl_crystal_density_diffrn    1.569
_exptl_crystal_density_meas      ?
_exptl_crystal_density_method    ?
_exptl_crystal_description       block
_exptl_crystal_F_000             1520
_exptl_crystal_size_max          0.28
_exptl_crystal_size_mid          0.26
_exptl_crystal_size_min          0.23
_exptl_transmission_factor_max   ?
_exptl_transmission_factor_min   ?
_diffrn_reflns_av_R_equivalents  0.0260
_diffrn_reflns_av_unetI/netI     0.0241
_diffrn_reflns_Laue_measured_fraction_full 1.000
_diffrn_reflns_Laue_measured_fraction_max 1.000
_diffrn_reflns_limit_h_max       18
_diffrn_reflns_limit_h_min       -16
_diffrn_reflns_limit_k_max       14
_diffrn_reflns_limit_k_min       -14
_diffrn_reflns_limit_l_max       19
_diffrn_reflns_limit_l_min       -22
_diffrn_reflns_number            20747
_diffrn_reflns_point_group_measured_fraction_full 1.000
_diffrn_reflns_point_group_measured_fraction_max 1.000
_diffrn_reflns_theta_full        67.684
_diffrn_reflns_theta_max         70.569
_diffrn_reflns_theta_min         2.983
_diffrn_ambient_environment      N~2~
_diffrn_ambient_temperature      250.01(10)
_diffrn_detector                 'CCD plate'
_diffrn_detector_area_resol_mean 16.0892
_diffrn_detector_type            Eos
_diffrn_measured_fraction_theta_full 1.000
_diffrn_measured_fraction_theta_max 1.000
_diffrn_measurement_details      
;
List of Runs (angles in degrees, time in seconds):

  # Type    Start    End  Width  t~exp~   \w     \q     \k     \f   Frames
#--------------------------------------------------------------------------
  1  \w    -20.00  17.00   1.00    1.00    --    0.00  57.00 -90.00   37
  2  \w     27.00  68.00   1.00    1.00    --    0.00  57.00 150.00   41
  3  \w     26.00  60.00   1.00    1.00    --    0.00  57.00 -90.00   34
  4  \w     23.00 102.00   1.00    1.00    --   54.00-125.00  90.00   79
  5  \w     37.00  93.00   1.00    1.00    --   54.00  57.00   0.00   56
  6  \w     66.00 115.00   1.00    1.00    --   54.00  57.00  30.00   49
  7  \w      9.00  71.00   1.00    1.00    --   54.00 -57.00 120.00   62
  8  \w     31.00  80.00   1.00    1.00    --   54.00-125.00 -30.00   49
  9  \w     79.00 130.00   1.00    1.00    --  108.00 -63.00 -30.00   51
 10  \w    100.00 136.00   1.00    1.00    --  108.00  50.00-120.00   36
 11  \w     44.00  73.00   1.00    1.00    --  108.00 -50.00-180.00   29
 12  \w     96.00 122.00   1.00    1.00    --  108.00 -50.00-180.00   26
 13  \w     91.00 177.00   1.00    1.00    --  108.00  38.00  90.00   86
 14  \w     36.00 139.00   1.00    1.00    --  108.00 -25.00 120.00  103
 15  \w     87.00 153.00   1.00    1.00    --  108.00  63.00 -30.00   66
 16  \w     85.00 111.00   1.00    1.00    --  108.00-111.00-150.00   26
 17  \w     42.00  68.00   1.00    1.00    --  108.00-111.00-150.00   26
 18  \w    141.00 173.00   1.00    1.00    --  108.00  63.00  30.00   32
 19  \w     87.00 137.00   1.00    1.00    --  108.00  63.00  30.00   50
 20  \w    117.00 143.00   1.00    1.00    --  108.00 111.00-120.00   26
 21  \w     61.00 137.00   1.00    1.00    --  108.00 -77.00 150.00   76
 22  \w    104.00 158.00   1.00    1.00    --  108.00  50.00   0.00   54
 23  \w    104.00 129.00   1.00    1.00    --  108.00 -63.00 120.00   25
 24  \w     66.00  91.00   1.00    1.00    --  108.00-111.00-120.00   25
 25  \w     70.00 102.00   1.00    1.00    --  108.00-111.00  30.00   32
 26  \w     61.00 129.00   1.00    1.00    --  108.00 -63.00-120.00   68
 27  \w     95.00 126.00   1.00    1.00    --  108.00 -91.00-150.00   31
 28  \w     42.00  67.00   1.00    1.00    --  108.00-111.00 -90.00   25
 29  \w     75.00 100.00   1.00    1.00    --  108.00-111.00 -60.00   25
 30  \w     92.00 118.00   1.00    1.00    --  108.00 -63.00  30.00   26
 31  \w     87.00 112.00   1.00    1.00    --  108.00-111.00  90.00   25
 32  \w     56.00  82.00   1.00    1.00    --  108.00 -50.00-150.00   26
 33  \w    137.00 168.00   1.00    1.00    --  108.00   0.00  30.00   31
 34  \w     71.00  97.00   1.00    1.00    --  108.00   0.00  30.00   26
;
_diffrn_measurement_device       'four-circle diffractometer'
_diffrn_measurement_device_type  'SuperNova, Dual, Cu at home/near, Eos'
_diffrn_measurement_method       '\w scans'
_diffrn_orient_matrix_type       
'CrysAlisPro convention (1999,Acta A55,543-557)'
_diffrn_orient_matrix_UB_11      -0.0896652000
_diffrn_orient_matrix_UB_12      0.0399708000
_diffrn_orient_matrix_UB_13      0.0158197000
_diffrn_orient_matrix_UB_21      0.0453522000
_diffrn_orient_matrix_UB_22      0.1099832000
_diffrn_orient_matrix_UB_23      0.0321956000
_diffrn_orient_matrix_UB_31      -0.0268600000
_diffrn_orient_matrix_UB_32      0.0520144000
_diffrn_orient_matrix_UB_33      -0.0801739000
_diffrn_radiation_monochromator  mirror
_diffrn_radiation_probe          x-ray
_diffrn_radiation_type           'Cu K\a'
_diffrn_radiation_wavelength     1.54184
_diffrn_source                   'micro-focus sealed X-ray tube'
_diffrn_source_type              'SuperNova (Cu) X-ray Source'
_reflns_Friedel_coverage         0.000
_reflns_Friedel_fraction_full    .
_reflns_Friedel_fraction_max     .
_reflns_number_gt                5595
_reflns_number_total             6179
_reflns_special_details          
;
 Reflections were merged by SHELXL according to the crystal
 class for the calculation of statistics and refinement.
 
 _reflns_Friedel_fraction is defined as the number of unique
 Friedel pairs measured divided by the number that would be
 possible theoretically, ignoring centric projections and
 systematic absences.
;
_reflns_threshold_expression     'I > 2\s(I)'
_computing_cell_refinement       'CrysAlisPro 1.171.41.117a (Rigaku OD, 2021)'
_computing_data_collection       'CrysAlisPro 1.171.41.117a (Rigaku OD, 2021)'
_computing_data_reduction        'CrysAlisPro 1.171.41.117a (Rigaku OD, 2021)'
_computing_molecular_graphics    'Olex2 1.5 (Dolomanov et al., 2009)'
_computing_publication_material  'Olex2 1.5 (Dolomanov et al., 2009)'
_computing_structure_refinement  'SHELXL 2018/3 (Sheldrick, 2015)'
_computing_structure_solution    'SHELXT 2018/2 (Sheldrick, 2018)'
_refine_diff_density_max         1.412
_refine_diff_density_min         -1.744
_refine_diff_density_rms         0.067
_refine_ls_extinction_coef       0.00115(7)
_refine_ls_extinction_expression Fc^*^=kFc[1+0.001xFc^2^\l^3^/sin(2\q)]^-1/4^
_refine_ls_extinction_method     'SHELXL-2018/3 (Sheldrick 2018)'
_refine_ls_goodness_of_fit_ref   1.046
_refine_ls_hydrogen_treatment    constr
_refine_ls_matrix_type           full
_refine_ls_number_parameters     454
_refine_ls_number_reflns         6179
_refine_ls_number_restraints     0
_refine_ls_R_factor_all          0.0488
_refine_ls_R_factor_gt           0.0445
_refine_ls_restrained_S_all      1.046
_refine_ls_shift/su_max          0.000
_refine_ls_shift/su_mean         0.000
_refine_ls_structure_factor_coef Fsqd
_refine_ls_weighting_details     
'w=1/[\s^2^(Fo^2^)+(0.0560P)^2^+3.9253P] where P=(Fo^2^+2Fc^2^)/3'
_refine_ls_weighting_scheme      calc
_refine_ls_wR_factor_gt          0.1144
_refine_ls_wR_factor_ref         0.1190
_refine_special_details          ?
_olex2_refinement_description    
;
1. Fixed Uiso
 At 1.2 times of:
  All C(H) groups
2. Others
 Sof(F1A)=Sof(F2A)=1-FVAR(1)
 Sof(F1)=Sof(F2)=FVAR(1)
3.a Aromatic/amide H refined with riding coordinates:
 C00D(H00D), C00H(H00H), C00J(H00J), C00M(H00M), C00N(H00N), C00P(H00P),
 C00Q(H00Q), C00R(H00R), C00S(H00S), C00U(H00U), C00V(H00V), C00W(H00W),
 C00X(H00X), C00Z(H00Z), C010(H010), C011(H011), C012(H012), C013(H013),
 C014(H014), C015(H015), C016(H016), C017(H017), C018(H018), C019(H019),
 C01A(H01A), C01B(H01B)
;
_atom_sites_solution_hydrogens   geom
_atom_sites_solution_primary     dual
_atom_sites_solution_secondary   ?
loop_
_atom_site_label
_atom_site_type_symbol
_atom_site_fract_x
_atom_site_fract_y
_atom_site_fract_z
_atom_site_U_iso_or_equiv
_atom_site_adp_type
_atom_site_occupancy
_atom_site_site_symmetry_order
_atom_site_calc_flag
_atom_site_refinement_flags_posn
_atom_site_refinement_flags_adp
_atom_site_refinement_flags_occupancy
_atom_site_disorder_assembly
_atom_site_disorder_group
Sb01 Sb 0.000000 0.46493(3) 0.250000 0.06031(14) Uani 1 2 d S T P . .
Sb02 Sb 0.500000 0.93961(3) 0.250000 0.07806(18) Uani 1 2 d S T P . .
O003 O 0.30571(18) 0.34025(18) 0.32284(13) 0.0514(6) Uani 1 1 d . . . . .
N004 N 0.28498(16) 0.57370(19) 0.32576(13) 0.0360(5) Uani 1 1 d . . . . .
F005 F 0.58352(19) 1.0496(2) 0.24399(19) 0.0836(8) Uani 1 1 d . . . . .
C006 C 0.2273(2) 0.5543(2) 0.43882(16) 0.0368(6) Uani 1 1 d . . . . .
C007 C 0.2769(2) 0.3913(2) 0.38030(17) 0.0396(6) Uani 1 1 d . . . . .
C008 C 0.1735(2) 0.7207(3) 0.49874(17) 0.0435(7) Uani 1 1 d . . . . .
C009 C 0.26334(19) 0.5066(2) 0.38085(16) 0.0361(6) Uani 1 1 d . . . . .
C00A C 0.3265(2) 0.5215(2) 0.27081(16) 0.0372(6) Uani 1 1 d . . . . .
C00B C 0.3339(2) 0.4064(3) 0.27112(17) 0.0411(6) Uani 1 1 d . . . . .
C00C C 0.4021(2) 0.4103(3) 0.16403(16) 0.0402(6) Uani 1 1 d . . . . .
C00D C 0.2113(2) 0.4840(3) 0.49670(17) 0.0410(6) Uani 1 1 d . . . . .
H00D H 0.190235 0.515213 0.536889 0.049 Uiso 1 1 calc R U . . .
C00E C 0.2255(2) 0.3710(3) 0.49607(17) 0.0415(6) Uani 1 1 d . . . . .
C00F C 0.4390(2) 0.3506(3) 0.10603(17) 0.0424(7) Uani 1 1 d . . . . .
C00G C 0.20984(19) 0.6708(2) 0.43698(16) 0.0377(6) Uani 1 1 d . . . . .
C00H C 0.3700(2) 0.3518(3) 0.21824(17) 0.0435(7) Uani 1 1 d . . . . .
H00H H 0.372974 0.273790 0.218933 0.052 Uiso 1 1 calc R U . . .
C00I C 0.2052(2) 0.8543(2) 0.36651(17) 0.0419(7) Uani 1 1 d . . . . .
C00J C 0.2588(2) 0.3256(3) 0.43629(18) 0.0437(7) Uani 1 1 d . . . . .
H00J H 0.268620 0.248574 0.434974 0.052 Uiso 1 1 calc R U . . .
F00K F 0.1136(2) 0.4666(4) 0.2309(2) 0.1236(14) Uani 1 1 d . . . . .
C00L C 0.2284(2) 0.7338(2) 0.37821(17) 0.0396(6) Uani 1 1 d . . . . .
C00M C 0.2674(2) 0.6826(2) 0.32453(17) 0.0400(6) Uani 1 1 d . . . . .
H00M H 0.281781 0.726437 0.286037 0.048 Uiso 1 1 calc R U . . .
C00N C 0.3968(2) 0.5263(3) 0.16557(19) 0.0442(7) Uani 1 1 d . . . . .
H00N H 0.419357 0.567985 0.130227 0.053 Uiso 1 1 calc R U . . .
C00O C 0.2045(3) 0.2967(3) 0.55479(18) 0.0493(8) Uani 1 1 d . . . . .
C00P C 0.2686(3) 0.9309(3) 0.3552(2) 0.0495(8) Uani 1 1 d . . . . .
H00P H 0.328293 0.908162 0.358444 0.059 Uiso 1 1 calc R U . . .
C00Q C 0.3594(2) 0.5812(3) 0.21755(18) 0.0441(7) Uani 1 1 d . . . . .
H00Q H 0.356089 0.659180 0.216891 0.053 Uiso 1 1 calc R U . . .
C00R C 0.4359(2) 0.3983(3) 0.03517(18) 0.0468(7) Uani 1 1 d . . . . .
H00R H 0.413632 0.470982 0.025077 0.056 Uiso 1 1 calc R U . . .
C00S C 0.2444(3) 1.0413(3) 0.3391(2) 0.0586(9) Uani 1 1 d . . . . .
H00S H 0.287613 1.092742 0.331188 0.070 Uiso 1 1 calc R U . . .
F00T F 0.5402(4) 0.9409(4) 0.3556(2) 0.1406(18) Uani 1 1 d . . . . .
C00U C 0.2276(3) 0.7906(3) 0.5521(2) 0.0589(9) Uani 1 1 d . . . . .
H00U H 0.284844 0.812553 0.546650 0.071 Uiso 1 1 calc R U . . .
C00V C 0.4651(2) 0.3401(4) -0.0207(2) 0.0570(9) Uani 1 1 d . . . . .
H00V H 0.462321 0.373481 -0.068263 0.068 Uiso 1 1 calc R U . . .
C00W C 0.1175(2) 0.8894(3) 0.3621(2) 0.0545(8) Uani 1 1 d . . . . .
H00W H 0.073812 0.838322 0.369653 0.065 Uiso 1 1 calc R U . . .
C00X C 0.4745(3) 0.2438(3) 0.1195(2) 0.0548(8) Uani 1 1 d . . . . .
H00X H 0.478520 0.210323 0.167252 0.066 Uiso 1 1 calc R U . . .
F00Y F 0.4176(4) 0.8303(3) 0.2593(3) 0.173(2) Uani 1 1 d . . . . .
C00Z C 0.1476(3) 0.3270(3) 0.5992(2) 0.0567(8) Uani 1 1 d . . . . .
H00Z H 0.123027 0.399048 0.594023 0.068 Uiso 1 1 calc R U . . .
C010 C 0.0878(3) 0.6924(4) 0.5063(2) 0.0607(9) Uani 1 1 d . . . . .
H010 H 0.051380 0.644809 0.470466 0.073 Uiso 1 1 calc R U . . .
C011 C 0.1572(3) 1.0754(3) 0.3346(2) 0.0618(10) Uani 1 1 d . . . . .
H011 H 0.140795 1.149936 0.323521 0.074 Uiso 1 1 calc R U . . .
C012 C 0.5039(3) 0.1861(4) 0.0637(2) 0.0648(10) Uani 1 1 d . . . . .
H012 H 0.527946 0.114220 0.073962 0.078 Uiso 1 1 calc R U . . .
C013 C 0.1248(3) 0.2555(4) 0.6515(2) 0.0654(10) Uani 1 1 d . . . . .
H013 H 0.084045 0.278445 0.680062 0.078 Uiso 1 1 calc R U . . .
C014 C 0.4982(3) 0.2336(4) -0.0067(2) 0.0644(10) Uani 1 1 d . . . . .
H014 H 0.516788 0.193571 -0.044987 0.077 Uiso 1 1 calc R U . . .
C015 C 0.0943(3) 0.9999(3) 0.3464(2) 0.0646(10) Uani 1 1 d . . . . .
H015 H 0.034860 1.023486 0.343777 0.078 Uiso 1 1 calc R U . . .
C016 C 0.1953(4) 0.8278(4) 0.6141(2) 0.0793(14) Uani 1 1 d . . . . .
H016 H 0.232362 0.872171 0.651820 0.095 Uiso 1 1 calc R U . . .
C017 C 0.1100(4) 0.7999(4) 0.6203(3) 0.0870(16) Uani 1 1 d . . . . .
H017 H 0.088703 0.826222 0.661801 0.104 Uiso 1 1 calc R U . . .
C018 C 0.0558(4) 0.7339(5) 0.5664(3) 0.0810(14) Uani 1 1 d . . . . .
H018 H -0.003118 0.716729 0.570133 0.097 Uiso 1 1 calc R U . . .
C019 C 0.1613(5) 0.1525(4) 0.6614(3) 0.0916(17) Uani 1 1 d . . . . .
H019 H 0.142354 0.101293 0.693656 0.110 Uiso 1 1 calc R U . . .
C01A C 0.2491(5) 0.1948(4) 0.5707(3) 0.0970(19) Uani 1 1 d . . . . .
H01A H 0.294033 0.174847 0.545534 0.116 Uiso 1 1 calc R U . . .
C01B C 0.2269(6) 0.1232(5) 0.6235(4) 0.126(3) Uani 1 1 d . . . . .
H01B H 0.256538 0.054404 0.633722 0.152 Uiso 1 1 calc R U . . .
F1 F -0.0512(6) 0.4154(17) 0.1517(6) 0.176(9) Uani 0.508(11) 1 d . . P A 1
F2 F 0.0426(5) 0.6057(7) 0.2862(7) 0.134(4) Uani 0.508(11) 1 d . . P A 1
F1A F -0.0325(6) 0.5172(14) 0.1545(5) 0.149(7) Uani 0.492(11) 1 d . . P A 2
F2A F 0.0295(7) 0.3252(7) 0.2827(8) 0.137(6) Uani 0.492(11) 1 d . . P A 2

loop_
_atom_site_aniso_label
_atom_site_aniso_U_11
_atom_site_aniso_U_22
_atom_site_aniso_U_33
_atom_site_aniso_U_23
_atom_site_aniso_U_13
_atom_site_aniso_U_12
Sb01 0.0499(2) 0.0721(3) 0.0563(2) 0.000 0.00747(14) 0.000
Sb02 0.1127(4) 0.03404(19) 0.1162(4) 0.000 0.0840(3) 0.000
O003 0.0815(17) 0.0282(10) 0.0537(12) 0.0020(9) 0.0340(12) 0.0042(10)
N004 0.0401(12) 0.0294(11) 0.0397(12) -0.0013(9) 0.0117(10) 0.0010(10)
F005 0.0763(16) 0.0637(15) 0.122(2) 0.0216(14) 0.0469(16) 0.0040(12)
C006 0.0369(14) 0.0331(14) 0.0402(14) -0.0013(11) 0.0090(11) -0.0001(11)
C007 0.0465(16) 0.0320(14) 0.0420(15) -0.0016(11) 0.0137(12) 0.0016(12)
C008 0.0540(18) 0.0340(15) 0.0439(15) 0.0005(12) 0.0144(13) 0.0087(13)
C009 0.0371(14) 0.0318(14) 0.0393(14) 0.0003(11) 0.0093(11) 0.0009(11)
C00A 0.0402(15) 0.0341(14) 0.0380(14) -0.0019(11) 0.0105(12) 0.0019(12)
C00B 0.0496(17) 0.0334(14) 0.0419(15) 0.0015(12) 0.0140(13) 0.0027(13)
C00C 0.0403(15) 0.0415(16) 0.0378(14) -0.0016(12) 0.0073(11) 0.0046(13)
C00D 0.0476(17) 0.0352(15) 0.0416(15) -0.0001(12) 0.0136(13) 0.0000(13)
C00E 0.0472(16) 0.0358(15) 0.0417(15) 0.0017(12) 0.0110(12) -0.0030(13)
C00F 0.0389(15) 0.0453(17) 0.0422(15) -0.0052(13) 0.0083(12) 0.0020(13)
C00G 0.0361(14) 0.0335(14) 0.0430(14) -0.0025(11) 0.0085(11) 0.0012(11)
C00H 0.0552(18) 0.0323(15) 0.0439(15) -0.0009(12) 0.0137(13) 0.0066(13)
C00I 0.0493(17) 0.0325(15) 0.0456(16) -0.0011(12) 0.0146(13) 0.0055(13)
C00J 0.0560(18) 0.0293(14) 0.0464(16) 0.0013(12) 0.0138(14) -0.0002(13)
F00K 0.0626(17) 0.187(4) 0.125(3) 0.008(3) 0.0313(18) -0.028(2)
C00L 0.0420(15) 0.0304(14) 0.0467(15) 0.0001(12) 0.0110(12) 0.0031(12)
C00M 0.0447(16) 0.0296(14) 0.0466(15) 0.0040(12) 0.0127(12) 0.0026(12)
C00N 0.0488(17) 0.0406(16) 0.0466(16) 0.0038(13) 0.0181(14) 0.0011(13)
C00O 0.068(2) 0.0377(16) 0.0440(16) 0.0025(13) 0.0164(15) -0.0038(15)
C00P 0.059(2) 0.0339(16) 0.061(2) -0.0012(14) 0.0257(16) 0.0039(14)
C00Q 0.0502(18) 0.0344(15) 0.0506(17) 0.0007(13) 0.0180(14) 0.0022(13)
C00R 0.0439(17) 0.0549(19) 0.0425(15) -0.0022(14) 0.0121(13) 0.0006(14)
C00S 0.084(3) 0.0333(16) 0.064(2) -0.0011(15) 0.028(2) -0.0019(17)
F00T 0.192(4) 0.128(3) 0.126(3) 0.062(3) 0.086(3) 0.049(3)
C00U 0.074(2) 0.0411(18) 0.057(2) -0.0089(15) 0.0070(17) 0.0057(17)
C00V 0.0524(19) 0.076(3) 0.0453(17) -0.0075(17) 0.0166(15) -0.0043(18)
C00W 0.0507(19) 0.0424(18) 0.072(2) 0.0041(16) 0.0174(16) 0.0080(15)
C00X 0.061(2) 0.054(2) 0.0506(18) -0.0026(15) 0.0159(16) 0.0119(17)
F00Y 0.238(5) 0.0591(18) 0.296(6) -0.054(3) 0.206(5) -0.061(3)
C00Z 0.058(2) 0.054(2) 0.062(2) 0.0086(16) 0.0226(17) -0.0024(17)
C010 0.058(2) 0.067(2) 0.063(2) 0.0000(18) 0.0267(17) 0.0064(18)
C011 0.088(3) 0.0340(17) 0.062(2) 0.0012(15) 0.0144(19) 0.0167(18)
C012 0.070(2) 0.058(2) 0.071(2) -0.0119(19) 0.025(2) 0.0141(19)
C013 0.068(2) 0.077(3) 0.056(2) 0.0068(19) 0.0230(18) -0.012(2)
C014 0.061(2) 0.077(3) 0.060(2) -0.023(2) 0.0241(18) 0.001(2)
C015 0.065(2) 0.049(2) 0.078(3) 0.0021(19) 0.014(2) 0.0231(19)
C016 0.125(4) 0.051(2) 0.056(2) -0.0139(18) 0.009(2) 0.016(3)
C017 0.130(5) 0.075(3) 0.066(3) 0.001(2) 0.046(3) 0.038(3)
C018 0.085(3) 0.093(3) 0.079(3) 0.009(3) 0.047(3) 0.023(3)
C019 0.160(5) 0.063(3) 0.063(3) 0.009(2) 0.049(3) -0.027(3)
C01A 0.169(6) 0.049(2) 0.097(3) 0.020(2) 0.078(4) 0.021(3)
C01B 0.240(9) 0.053(3) 0.113(4) 0.028(3) 0.095(5) 0.017(4)
F1 0.074(5) 0.33(2) 0.111(8) -0.112(12) -0.008(5) 0.041(8)
F2 0.128(6) 0.110(6) 0.184(10) -0.073(6) 0.078(6) -0.051(4)
F1A 0.071(5) 0.271(16) 0.087(7) 0.073(9) -0.016(4) -0.032(7)
F2A 0.119(9) 0.094(5) 0.225(17) 0.057(7) 0.094(9) 0.043(5)

_geom_special_details            
;
 All esds (except the esd in the dihedral angle between two l.s. planes)
 are estimated using the full covariance matrix.  The cell esds are taken
 into account individually in the estimation of esds in distances, angles
 and torsion angles; correlations between esds in cell parameters are only
 used when they are defined by crystal symmetry.  An approximate (isotropic)
 treatment of cell esds is used for estimating esds involving l.s. planes.
;
loop_
_geom_bond_atom_site_label_1
_geom_bond_atom_site_label_2
_geom_bond_distance
_geom_bond_site_symmetry_2
_geom_bond_publ_flag
Sb01 F00K 1.847(3) . ?
Sb01 F00K 1.847(3) 2 ?
Sb01 F1 1.859(7) 2 ?
Sb01 F1 1.859(7) . ?
Sb01 F2 1.875(7) . ?
Sb01 F2 1.875(7) 2 ?
Sb01 F1A 1.791(7) 2 ?
Sb01 F1A 1.791(7) . ?
Sb01 F2A 1.803(7) 2 ?
Sb01 F2A 1.803(7) . ?
Sb02 F005 1.859(3) 2_655 ?
Sb02 F005 1.859(3) . ?
Sb02 F00T 1.858(5) 2_655 ?
Sb02 F00T 1.858(5) . ?
Sb02 F00Y 1.855(3) 2_655 ?
Sb02 F00Y 1.855(3) . ?
O003 C007 1.367(4) . ?
O003 C00B 1.373(4) . ?
N004 C009 1.382(4) . ?
N004 C00A 1.444(4) . ?
N004 C00M 1.337(4) . ?
C006 C009 1.416(4) . ?
C006 C00D 1.412(4) . ?
C006 C00G 1.425(4) . ?
C007 C009 1.403(4) . ?
C007 C00J 1.364(4) . ?
C008 C00G 1.487(4) . ?
C008 C00U 1.392(5) . ?
C008 C010 1.388(5) . ?
C00A C00B 1.389(4) . ?
C00A C00Q 1.387(4) . ?
C00B C00H 1.378(4) . ?
C00C C00F 1.488(4) . ?
C00C C00H 1.387(4) . ?
C00C C00N 1.399(4) . ?
C00D H00D 0.9400 . ?
C00D C00E 1.378(4) . ?
C00E C00J 1.409(4) . ?
C00E C00O 1.480(4) . ?
C00F C00R 1.393(5) . ?
C00F C00X 1.394(5) . ?
C00G C00L 1.388(4) . ?
C00H H00H 0.9400 . ?
C00I C00L 1.495(4) . ?
C00I C00P 1.386(5) . ?
C00I C00W 1.388(5) . ?
C00J H00J 0.9400 . ?
C00L C00M 1.396(4) . ?
C00M H00M 0.9400 . ?
C00N H00N 0.9400 . ?
C00N C00Q 1.379(4) . ?
C00O C00Z 1.366(5) . ?
C00O C01A 1.398(6) . ?
C00P H00P 0.9400 . ?
C00P C00S 1.391(5) . ?
C00Q H00Q 0.9400 . ?
C00R H00R 0.9400 . ?
C00R C00V 1.387(5) . ?
C00S H00S 0.9400 . ?
C00S C011 1.375(6) . ?
C00U H00U 0.9400 . ?
C00U C016 1.401(6) . ?
C00V H00V 0.9400 . ?
C00V C014 1.379(6) . ?
C00W H00W 0.9400 . ?
C00W C015 1.388(5) . ?
C00X H00X 0.9400 . ?
C00X C012 1.384(5) . ?
C00Z H00Z 0.9400 . ?
C00Z C013 1.382(5) . ?
C010 H010 0.9400 . ?
C010 C018 1.387(5) . ?
C011 H011 0.9400 . ?
C011 C015 1.375(6) . ?
C012 H012 0.9400 . ?
C012 C014 1.379(6) . ?
C013 H013 0.9400 . ?
C013 C019 1.353(7) . ?
C014 H014 0.9400 . ?
C015 H015 0.9400 . ?
C016 H016 0.9400 . ?
C016 C017 1.376(8) . ?
C017 H017 0.9400 . ?
C017 C018 1.370(8) . ?
C018 H018 0.9400 . ?
C019 H019 0.9400 . ?
C019 C01B 1.388(9) . ?
C01A H01A 0.9400 . ?
C01A C01B 1.387(7) . ?
C01B H01B 0.9400 . ?
F2 F2 1.61(2) 2 ?
F2A F2A 1.30(3) 2 ?

loop_
_geom_angle_atom_site_label_1
_geom_angle_atom_site_label_2
_geom_angle_atom_site_label_3
_geom_angle
_geom_angle_site_symmetry_1
_geom_angle_site_symmetry_3
_geom_angle_publ_flag
F00K Sb01 F00K 178.7(3) . 2 ?
F00K Sb01 F1 91.3(4) 2 2 ?
F00K Sb01 F1 89.1(3) 2 . ?
F00K Sb01 F1 89.1(3) . 2 ?
F00K Sb01 F1 91.3(4) . . ?
F00K Sb01 F2 78.0(3) . . ?
F00K Sb01 F2 100.8(3) 2 . ?
F00K Sb01 F2 78.0(3) 2 2 ?
F00K Sb01 F2 100.8(3) . 2 ?
F1 Sb01 F1 142.6(13) . 2 ?
F1 Sb01 F2 85.7(6) 2 . ?
F1 Sb01 F2 130.8(9) . . ?
F1 Sb01 F2 85.7(6) . 2 ?
F1 Sb01 F2 130.8(9) 2 2 ?
F2 Sb01 F2 50.8(7) . 2 ?
F1A Sb01 F00K 82.6(3) . . ?
F1A Sb01 F00K 97.0(3) 2 . ?
F1A Sb01 F1A 138.9(11) 2 . ?
F1A Sb01 F2A 91.3(6) 2 . ?
F1A Sb01 F2A 129.2(8) 2 2 ?
F1A Sb01 F2A 129.2(8) . . ?
F1A Sb01 F2A 91.3(6) . 2 ?
F2A Sb01 F00K 96.9(3) 2 . ?
F2A Sb01 F00K 84.2(3) . . ?
F2A Sb01 F2A 42.4(9) . 2 ?
F005 Sb02 F005 89.17(16) 2_655 . ?
F00T Sb02 F005 89.76(17) . 2_655 ?
F00T Sb02 F005 89.54(18) 2_655 2_655 ?
F00T Sb02 F005 89.53(18) . . ?
F00T Sb02 F005 89.76(17) 2_655 . ?
F00T Sb02 F00T 179.0(3) . 2_655 ?
F00Y Sb02 F005 178.2(2) . . ?
F00Y Sb02 F005 90.60(16) . 2_655 ?
F00Y Sb02 F005 90.60(16) 2_655 . ?
F00Y Sb02 F005 178.2(2) 2_655 2_655 ?
F00Y Sb02 F00T 92.0(2) . 2_655 ?
F00Y Sb02 F00T 92.0(2) 2_655 . ?
F00Y Sb02 F00T 88.7(2) . . ?
F00Y Sb02 F00T 88.7(2) 2_655 2_655 ?
F00Y Sb02 F00Y 89.7(3) . 2_655 ?
C007 O003 C00B 117.8(2) . . ?
C009 N004 C00A 117.5(2) . . ?
C00M N004 C009 120.2(3) . . ?
C00M N004 C00A 122.3(3) . . ?
C009 C006 C00G 119.0(3) . . ?
C00D C006 C009 118.1(3) . . ?
C00D C006 C00G 122.8(3) . . ?
O003 C007 C009 121.7(3) . . ?
C00J C007 O003 117.5(3) . . ?
C00J C007 C009 120.8(3) . . ?
C00U C008 C00G 119.8(3) . . ?
C010 C008 C00G 120.3(3) . . ?
C010 C008 C00U 119.7(3) . . ?
N004 C009 C006 119.9(3) . . ?
N004 C009 C007 120.8(3) . . ?
C007 C009 C006 119.4(3) . . ?
C00B C00A N004 118.7(3) . . ?
C00Q C00A N004 122.9(3) . . ?
C00Q C00A C00B 118.4(3) . . ?
O003 C00B C00A 122.8(3) . . ?
O003 C00B C00H 116.0(3) . . ?
C00H C00B C00A 121.2(3) . . ?
C00H C00C C00F 120.6(3) . . ?
C00H C00C C00N 117.4(3) . . ?
C00N C00C C00F 121.9(3) . . ?
C006 C00D H00D 119.0 . . ?
C00E C00D C006 122.0(3) . . ?
C00E C00D H00D 119.0 . . ?
C00D C00E C00J 118.4(3) . . ?
C00D C00E C00O 121.9(3) . . ?
C00J C00E C00O 119.7(3) . . ?
C00R C00F C00C 120.9(3) . . ?
C00R C00F C00X 117.8(3) . . ?
C00X C00F C00C 121.3(3) . . ?
C006 C00G C008 118.7(3) . . ?
C00L C00G C006 118.9(3) . . ?
C00L C00G C008 122.4(3) . . ?
C00B C00H C00C 121.0(3) . . ?
C00B C00H H00H 119.5 . . ?
C00C C00H H00H 119.5 . . ?
C00P C00I C00L 121.1(3) . . ?
C00P C00I C00W 119.1(3) . . ?
C00W C00I C00L 119.7(3) . . ?
C007 C00J C00E 121.2(3) . . ?
C007 C00J H00J 119.4 . . ?
C00E C00J H00J 119.4 . . ?
C00G C00L C00I 123.5(3) . . ?
C00G C00L C00M 119.4(3) . . ?
C00M C00L C00I 117.1(3) . . ?
N004 C00M C00L 122.5(3) . . ?
N004 C00M H00M 118.7 . . ?
C00L C00M H00M 118.7 . . ?
C00C C00N H00N 119.1 . . ?
C00Q C00N C00C 121.8(3) . . ?
C00Q C00N H00N 119.1 . . ?
C00Z C00O C00E 122.5(3) . . ?
C00Z C00O C01A 117.4(3) . . ?
C01A C00O C00E 119.9(3) . . ?
C00I C00P H00P 119.8 . . ?
C00I C00P C00S 120.5(3) . . ?
C00S C00P H00P 119.8 . . ?
C00A C00Q H00Q 119.9 . . ?
C00N C00Q C00A 120.2(3) . . ?
C00N C00Q H00Q 119.9 . . ?
C00F C00R H00R 119.5 . . ?
C00V C00R C00F 121.0(3) . . ?
C00V C00R H00R 119.5 . . ?
C00P C00S H00S 120.0 . . ?
C011 C00S C00P 120.1(4) . . ?
C011 C00S H00S 120.0 . . ?
C008 C00U H00U 120.6 . . ?
C008 C00U C016 118.9(4) . . ?
C016 C00U H00U 120.6 . . ?
C00R C00V H00V 119.9 . . ?
C014 C00V C00R 120.2(4) . . ?
C014 C00V H00V 119.9 . . ?
C00I C00W H00W 120.0 . . ?
C00I C00W C015 119.9(4) . . ?
C015 C00W H00W 120.0 . . ?
C00F C00X H00X 119.5 . . ?
C012 C00X C00F 121.0(4) . . ?
C012 C00X H00X 119.5 . . ?
C00O C00Z H00Z 118.8 . . ?
C00O C00Z C013 122.4(4) . . ?
C013 C00Z H00Z 118.8 . . ?
C008 C010 H010 119.8 . . ?
C018 C010 C008 120.4(4) . . ?
C018 C010 H010 119.8 . . ?
C00S C011 H011 120.1 . . ?
C00S C011 C015 119.7(3) . . ?
C015 C011 H011 120.1 . . ?
C00X C012 H012 119.8 . . ?
C014 C012 C00X 120.3(4) . . ?
C014 C012 H012 119.8 . . ?
C00Z C013 H013 120.1 . . ?
C019 C013 C00Z 119.8(4) . . ?
C019 C013 H013 120.1 . . ?
C00V C014 H014 120.2 . . ?
C012 C014 C00V 119.5(3) . . ?
C012 C014 H014 120.2 . . ?
C00W C015 H015 119.7 . . ?
C011 C015 C00W 120.7(4) . . ?
C011 C015 H015 119.7 . . ?
C00U C016 H016 119.7 . . ?
C017 C016 C00U 120.6(4) . . ?
C017 C016 H016 119.7 . . ?
C016 C017 H017 119.8 . . ?
C018 C017 C016 120.3(4) . . ?
C018 C017 H017 119.8 . . ?
C010 C018 H018 120.0 . . ?
C017 C018 C010 120.0(5) . . ?
C017 C018 H018 120.0 . . ?
C013 C019 H019 120.3 . . ?
C013 C019 C01B 119.4(4) . . ?
C01B C019 H019 120.3 . . ?
C00O C01A H01A 120.0 . . ?
C01B C01A C00O 119.9(5) . . ?
C01B C01A H01A 120.0 . . ?
C019 C01B H01B 119.8 . . ?
C01A C01B C019 120.4(5) . . ?
C01A C01B H01B 119.8 . . ?
F2 F2 Sb01 64.6(4) 2 . ?
F2A F2A Sb01 68.8(5) 2 . ?

loop_
_geom_torsion_atom_site_label_1
_geom_torsion_atom_site_label_2
_geom_torsion_atom_site_label_3
_geom_torsion_atom_site_label_4
_geom_torsion
_geom_torsion_site_symmetry_1
_geom_torsion_site_symmetry_2
_geom_torsion_site_symmetry_3
_geom_torsion_site_symmetry_4
_geom_torsion_publ_flag
O003 C007 C009 N004 -4.6(5) . . . . ?
O003 C007 C009 C006 175.6(3) . . . . ?
O003 C007 C00J C00E -177.6(3) . . . . ?
O003 C00B C00H C00C -179.0(3) . . . . ?
N004 C00A C00B O003 -1.9(5) . . . . ?
N004 C00A C00B C00H 177.6(3) . . . . ?
N004 C00A C00Q C00N -178.7(3) . . . . ?
C006 C00D C00E C00J 1.2(5) . . . . ?
C006 C00D C00E C00O -177.0(3) . . . . ?
C006 C00G C00L C00I 174.3(3) . . . . ?
C006 C00G C00L C00M -2.8(4) . . . . ?
C007 O003 C00B C00A -6.1(5) . . . . ?
C007 O003 C00B C00H 174.4(3) . . . . ?
C008 C00G C00L C00I -6.5(5) . . . . ?
C008 C00G C00L C00M 176.3(3) . . . . ?
C008 C00U C016 C017 -3.0(6) . . . . ?
C008 C010 C018 C017 -2.4(7) . . . . ?
C009 N004 C00A C00B 6.6(4) . . . . ?
C009 N004 C00A C00Q -173.5(3) . . . . ?
C009 N004 C00M C00L 1.0(5) . . . . ?
C009 C006 C00D C00E -3.1(5) . . . . ?
C009 C006 C00G C008 -179.0(3) . . . . ?
C009 C006 C00G C00L 0.2(4) . . . . ?
C009 C007 C00J C00E 0.3(5) . . . . ?
C00A N004 C009 C006 176.3(3) . . . . ?
C00A N004 C009 C007 -3.5(4) . . . . ?
C00A N004 C00M C00L -179.0(3) . . . . ?
C00A C00B C00H C00C 1.5(5) . . . . ?
C00B O003 C007 C009 9.4(4) . . . . ?
C00B O003 C007 C00J -172.7(3) . . . . ?
C00B C00A C00Q C00N 1.2(5) . . . . ?
C00C C00F C00R C00V -176.0(3) . . . . ?
C00C C00F C00X C012 176.2(3) . . . . ?
C00C C00N C00Q C00A 0.7(5) . . . . ?
C00D C006 C009 N004 -176.2(3) . . . . ?
C00D C006 C009 C007 3.6(4) . . . . ?
C00D C006 C00G C008 0.3(4) . . . . ?
C00D C006 C00G C00L 179.4(3) . . . . ?
C00D C00E C00J C007 0.2(5) . . . . ?
C00D C00E C00O C00Z 19.2(5) . . . . ?
C00D C00E C00O C01A -155.7(4) . . . . ?
C00E C00O C00Z C013 176.9(4) . . . . ?
C00E C00O C01A C01B -177.4(6) . . . . ?
C00F C00C C00H C00B -178.6(3) . . . . ?
C00F C00C C00N C00Q 177.5(3) . . . . ?
C00F C00R C00V C014 -0.2(5) . . . . ?
C00F C00X C012 C014 -0.3(6) . . . . ?
C00G C006 C009 N004 3.1(4) . . . . ?
C00G C006 C009 C007 -177.1(3) . . . . ?
C00G C006 C00D C00E 177.6(3) . . . . ?
C00G C008 C00U C016 -173.7(3) . . . . ?
C00G C008 C010 C018 176.3(4) . . . . ?
C00G C00L C00M N004 2.3(5) . . . . ?
C00H C00C C00F C00R 152.7(3) . . . . ?
C00H C00C C00F C00X -24.7(5) . . . . ?
C00H C00C C00N C00Q -1.5(5) . . . . ?
C00I C00L C00M N004 -175.0(3) . . . . ?
C00I C00P C00S C011 0.3(6) . . . . ?
C00I C00W C015 C011 0.5(6) . . . . ?
C00J C007 C009 N004 177.5(3) . . . . ?
C00J C007 C009 C006 -2.3(5) . . . . ?
C00J C00E C00O C00Z -159.0(3) . . . . ?
C00J C00E C00O C01A 26.1(6) . . . . ?
F00K Sb01 F2 F2 -64.7(6) 2 . . 2 ?
F00K Sb01 F2 F2 114.9(6) . . . 2 ?
F00K Sb01 F2A F2A 73.5(8) 2 . . 2 ?
F00K Sb01 F2A F2A -106.9(8) . . . 2 ?
C00L C00I C00P C00S 175.5(3) . . . . ?
C00L C00I C00W C015 -175.9(3) . . . . ?
C00M N004 C009 C006 -3.7(4) . . . . ?
C00M N004 C009 C007 176.5(3) . . . . ?
C00M N004 C00A C00B -173.4(3) . . . . ?
C00M N004 C00A C00Q 6.5(4) . . . . ?
C00N C00C C00F C00R -26.2(5) . . . . ?
C00N C00C C00F C00X 156.3(3) . . . . ?
C00N C00C C00H C00B 0.4(5) . . . . ?
C00O C00E C00J C007 178.5(3) . . . . ?
C00O C00Z C013 C019 1.8(7) . . . . ?
C00O C01A C01B C019 -0.6(11) . . . . ?
C00P C00I C00L C00G 131.0(3) . . . . ?
C00P C00I C00L C00M -51.7(4) . . . . ?
C00P C00I C00W C015 0.1(5) . . . . ?
C00P C00S C011 C015 0.2(6) . . . . ?
C00Q C00A C00B O003 178.2(3) . . . . ?
C00Q C00A C00B C00H -2.3(5) . . . . ?
C00R C00F C00X C012 -1.3(5) . . . . ?
C00R C00V C014 C012 -1.4(6) . . . . ?
C00S C011 C015 C00W -0.6(6) . . . . ?
C00U C008 C00G C006 110.2(4) . . . . ?
C00U C008 C00G C00L -69.0(4) . . . . ?
C00U C008 C010 C018 0.4(6) . . . . ?
C00U C016 C017 C018 1.0(7) . . . . ?
C00W C00I C00L C00G -53.1(4) . . . . ?
C00W C00I C00L C00M 124.1(3) . . . . ?
C00W C00I C00P C00S -0.5(5) . . . . ?
C00X C00F C00R C00V 1.6(5) . . . . ?
C00X C012 C014 C00V 1.7(6) . . . . ?
C00Z C00O C01A C01B 7.4(9) . . . . ?
C00Z C013 C019 C01B 5.3(8) . . . . ?
C010 C008 C00G C006 -65.8(4) . . . . ?
C010 C008 C00G C00L 115.1(4) . . . . ?
C010 C008 C00U C016 2.3(5) . . . . ?
C013 C019 C01B C01A -5.9(11) . . . . ?
C016 C017 C018 C010 1.8(8) . . . . ?
C01A C00O C00Z C013 -8.2(6) . . . . ?
F1 Sb01 F2 F2 -155.1(8) 2 . . 2 ?
F1 Sb01 F2 F2 33.6(8) . . . 2 ?
F1A Sb01 F2A F2A 156.2(8) 2 . . 2 ?
F1A Sb01 F2A F2A -31.4(10) . . . 2 ?

loop_
_diffrn_refln_index_h
_diffrn_refln_index_k
_diffrn_refln_index_l
_diffrn_refln_intensity_net
_diffrn_refln_intensity_u
0 0 -1 0.09 0.06
0 0 -2 4358.94 70.81
0 0 2 4240.21 70.81
0 0 -3 -0.09 0.21
0 0 3 3.57 0.37
0 0 4 732.99 13.1
0 0 -4 702.07 12.99
0 0 -5 0.73 0.35
0 0 -5 0.22 0.29
0 0 5 0.03 0.3
0 0 -5 0.49 0.31
0 0 -5 0.58 0.31
0 0 -6 317.73 6.86
0 0 6 301.9 5.56
0 0 -6 298.67 6.54
0 0 -6 306.96 6.5
0 0 -6 308.77 6.73
0 0 -7 -0.19 0.57
0 0 -7 -0.56 0.42
0 0 -7 -0.14 0.52
0 0 -8 3412.29 58.16
0 0 -8 3368.31 57.49
0 0 -8 3352.77 58.02
0 0 -9 -0.89 0.81
0 0 -9 1.05 0.49
0 0 -9 -0.03 0.69
0 0 -10 2407.98 43.04
0 0 -10 2382.57 43.02
0 0 -11 0.54 0.75
0 0 -12 827.44 18.2
0 0 -13 0.02 0.84
0 0 -14 72.53 3.94
0 0 -14 73.2 4.34
0 0 -14 67.39 3.75
0 0 -14 65.34 4
0 0 -15 -1.22 1.02
0 0 -15 0.53 0.72
0 0 -15 0.71 0.78
0 0 -15 1.24 0.85
0 0 -15 -0.9 0.95
0 0 -16 309.11 9.49
0 0 -16 294.39 10
0 0 -16 291.22 9.55
0 0 -17 0.47 0.85
0 0 -17 -0.6 1.02
0 0 -17 1.86 1.08
0 0 -18 81.16 4.24
0 0 -18 77.66 4.15
0 0 -18 81.03 4.39
0 0 -19 0.4 0.8
0 0 -19 -0.81 0.91
0 0 -19 0.19 0.8
0 0 -19 1.5 0.99
0 0 -20 2.03 0.77
0 0 -20 1.53 0.65
0 0 -20 1.38 0.76
0 0 -20 3.69 0.97
0 0 -21 -0.04 0.46
0 0 -21 0.49 0.49
0 -1 0 2493.93 41.16
0 -1 -1 111.38 2.37
0 -1 -2 71.84 1.88
0 -1 3 41.33 1.25
0 -1 -3 45.37 1.52
0 -1 -4 2202.72 37.03
0 -1 4 2125.96 36.57
0 -1 -4 2208.79 36.84
0 1 -5 135.66 3.66
0 -1 -5 134.78 3.61
0 -1 5 132.95 3.34
0 1 -5 130.54 3.22
0 -1 -5 136.17 3.46
0 1 -5 130.08 3.5
0 -1 -6 44.95 1.98
0 1 -6 42.72 1.98
0 -1 6 41.25 1.74
0 1 -6 46.32 1.96
0 -1 -6 46.55 1.89
0 1 -6 43.6 1.68
0 -1 -6 43.04 1.89
0 1 -7 17.31 1.35
0 -1 7 16.25 1.18
0 1 -7 16.64 1.3
0 -1 -7 18.36 1.27
0 1 -7 14.16 1.02
0 -1 -7 14.43 1.16
0 1 -8 8.69 1.09
0 1 -8 10.31 1.13
0 -1 -8 11.09 1.16
0 1 -9 63.92 3.06
0 -1 -9 60.52 2.91
0 1 -9 61.31 2.56
0 1 -9 67 3.03
0 1 -10 101.4 4.23
0 -1 -10 104.93 4.18
0 1 -10 99.34 4.07
0 1 -10 107.45 3.69
0 1 -11 18.39 1.94
0 -1 -11 16.94 1.8
0 1 -11 15.21 1.76
0 1 -12 53.89 3.31
0 1 -12 50.99 3.2
0 -1 -12 51.64 3.23
0 1 -13 5.5 1.31
0 -1 -13 3.67 1.16
0 1 -14 56.49 3.59
0 -1 -14 52.28 3.33
0 1 -14 51.82 3.28
0 -1 -14 56.77 3.54
0 1 -14 54.24 3.71
0 1 -14 53.27 3.38
0 -1 -14 54.05 3.79
0 -1 -14 59.25 3.81
0 1 -14 55.84 3.72
0 -1 -15 37.5 2.98
0 1 -15 32.39 2.7
0 -1 -15 39.56 3.31
0 1 -15 37.48 2.91
0 1 -15 35.22 2.93
0 -1 -15 32.93 2.91
0 1 -15 42.04 3.34
0 -1 -16 38.9 3.04
0 1 -16 39.11 2.98
0 -1 -16 38.91 3.34
0 1 -16 36.02 2.86
0 1 -16 34.61 3.01
0 -1 -16 37.6 3.02
0 -1 -17 4.31 1.31
0 1 -17 6.15 1.37
0 -1 -17 3.36 1.4
0 -1 -17 3.92 1.23
0 1 -17 4.45 1.43
0 -1 -17 1.86 1.01
0 1 -17 2.83 1.29
0 1 -18 23.8 2.28
0 -1 -18 26.49 2.49
0 1 -18 17.87 2.07
0 -1 -18 19.06 1.97
0 1 -18 22.88 2.36
0 1 -18 24.41 2.5
0 -1 -18 23.07 2.35
0 1 -19 1.54 0.75
0 -1 -19 2.68 1.05
0 1 -19 1.79 0.8
0 1 -19 1.61 0.95
0 -1 -19 2.82 0.89
0 -1 -19 2.36 0.98
0 1 -19 3.86 1.19
0 1 -20 0.63 0.64
0 -1 -20 2.03 0.85
0 1 -20 1.43 0.9
0 -1 -20 1.52 0.74
0 1 -20 0.63 0.66
0 -1 -20 -0.19 0.59
0 -1 -20 2.25 0.86
0 1 -21 1.5 0.64
0 -1 -21 0.98 0.61
0 -2 0 1270.46 21.59
0 -2 -1 3229.97 54.24
0 2 1 3283.48 54.22
0 2 2 8647.11 142.47
0 -2 -3 1192.86 21.04
0 -2 -4 1534.16 10.04
0 2 -4 1075.5 8.45
0 -2 5 62.66 2
0 2 -5 61.49 2.39
0 -2 -5 64.72 2.47
0 2 5 60.72 2.26
0 2 -5 60.46 1.89
0 2 -5 58.25 2.22
0 -2 6 405.19 8.28
0 -2 -6 416.94 9.07
0 2 -6 411.38 8.97
0 2 -6 413.23 8.7
0 2 -6 397.55 8.06
0 2 -7 846.55 16.36
0 -2 7 817.12 15.52
0 2 -7 820.27 15.24
0 2 -7 823.46 15.99
0 2 -8 1528.68 28.59
0 2 -8 1577.31 28.32
0 -2 -8 1535.72 28.32
0 2 -8 1545.31 27.36
0 2 -9 1035.71 20.53
0 -2 -9 1024.61 20.18
0 2 -9 1020.06 20.16
0 2 -10 1334.31 26.1
0 -2 -10 1357.71 25.85
0 2 -10 1314.72 25.71
0 2 -11 89.87 4.27
0 2 -11 85.31 4.03
0 -2 -11 82.69 4
0 2 -12 516.53 12.98
0 2 -12 490.52 12.62
0 -2 -12 507.42 12.72
0 2 -13 22.05 2.35
0 -2 -13 23.88 2.33
0 2 -13 23.13 2.33
0 2 -14 175.05 6.83
0 -2 -14 178.47 6.72
0 -2 -14 174.95 6.64
0 2 -14 172.55 6.32
0 2 -14 169.63 6.52
0 -2 -14 178.51 7.16
0 -2 -14 176.06 6.99
0 -2 -15 1.76 1.04
0 2 -15 2.33 0.93
0 -2 -15 1.89 0.86
0 -2 -15 4.83 1.3
0 2 -15 2.86 0.87
0 2 -15 2.49 1
0 2 -16 0.81 0.88
0 -2 -16 5.66 1.47
0 -2 -16 3.32 1.04
0 -2 -16 2.98 1.16
0 2 -16 4.82 1.02
0 -2 -16 3.24 0.99
0 -2 -16 6.3 1.17
0 2 -16 1.24 0.81
0 2 -16 3.05 0.98
0 -2 -17 20.56 2.39
0 -2 -17 20.49 2.22
0 2 -17 18.19 2.23
0 -2 -17 17.19 1.97
0 -2 -17 23.23 2.21
0 2 -17 17.89 1.95
0 -2 -17 18.5 2.17
0 2 -17 23 2.49
0 -2 -17 16.94 1.84
0 2 -17 15.65 1.99
0 2 -17 19.7 2.16
0 -2 -18 43.67 3.05
0 2 -18 55.49 3.61
0 -2 -18 46.5 3.01
0 -2 -18 48.34 3.3
0 2 -18 50.02 3.12
0 2 -18 56.24 3.58
0 -2 -18 57.8 3.86
0 2 -18 50.16 3.35
0 -2 -19 16.36 1.84
0 2 -19 15.76 1.82
0 2 -19 15.1 1.81
0 2 -19 18.39 2.02
0 -2 -19 13.08 1.61
0 -2 -20 11.46 1.45
0 2 -20 10.33 1.33
0 -2 -20 10.98 1.29
0 2 -20 10.48 1.35
0 -2 -20 10.74 1.29
0 2 -21 0.49 0.51
0 2 -21 -0.19 0.61
0 -2 -21 0.12 0.56
0 -3 0 3.02 0.46
0 -3 1 115.48 2.81
0 -3 -1 114.99 3.05
0 -3 -1 120.16 3.36
0 3 -2 289.59 6.56
0 -3 -2 295.64 6.68
0 3 -3 147.92 4.13
0 3 3 159.25 4.05
0 -3 -3 155.65 4.31
0 3 -4 11.35 1.03
0 3 4 13.81 1.05
0 -3 -4 13.71 1.1
0 -3 -4 11.43 1.06
0 3 -5 6.56 0.89
0 3 5 6.44 0.76
0 -3 -5 7.09 0.89
0 -3 5 7.97 0.66
0 3 -5 8.11 0.66
0 3 -6 307.91 7.6
0 -3 6 309.02 6.64
0 3 -7 14.68 1.43
0 3 -8 377.35 9.49
0 3 -9 19.77 1.9
0 -3 -9 15.94 1.55
0 3 -10 197.2 6.68
0 -3 -10 195.3 6.37
0 3 -11 -0.52 0.85
0 -3 -11 -0.4 0.87
0 3 -12 2.52 1.27
0 -3 -12 1.31 0.89
0 3 -13 112.65 5.1
0 3 -13 127.03 5.47
0 -3 -13 113.86 5.2
0 -3 -13 118.57 5.18
0 -3 -13 111.8 5.33
0 3 -13 121.97 5.7
0 3 -14 11.38 1.69
0 3 -14 10.43 1.57
0 3 -14 8.44 1.48
0 3 -14 11.17 1.96
0 -3 -14 12.79 1.85
0 -3 -14 12.73 1.79
0 -3 -14 11.04 1.58
0 -3 -14 9.21 1.52
0 3 -14 9.83 1.82
0 -3 -15 0.25 0.91
0 -3 -15 0.85 0.83
0 -3 -15 -0.65 1.02
0 3 -15 -0.6 0.97
0 3 -15 -0.53 0.93
0 3 -15 -0.09 0.93
0 3 -15 0.82 0.95
0 3 -16 36.68 3.17
0 3 -16 34.96 2.98
0 -3 -16 28.33 2.54
0 -3 -16 31.62 2.77
0 -3 -16 34.75 2.9
0 3 -16 32.23 2.82
0 3 -16 28.59 2.63
0 -3 -16 28.38 2.87
0 3 -16 28.99 2.65
0 3 -17 -0.19 0.96
0 -3 -17 -0.41 1.01
0 -3 -17 0.68 0.79
0 -3 -17 -0.23 1.02
0 -3 -17 0.67 0.72
0 -3 -17 1.4 1.03
0 3 -17 0.73 1.05
0 3 -17 1.04 0.98
0 3 -17 0.06 0.95
0 3 -18 25.16 2.46
0 -3 -18 18.75 1.89
0 -3 -18 23.66 2.2
0 -3 -18 21.63 2.23
0 -3 -18 22.81 2.07
0 3 -18 22.44 2.33
0 -3 -18 22.09 2.4
0 3 -18 24.6 2.29
0 3 -18 22.86 2.25
0 -3 -19 3.67 0.87
0 -3 -19 5.82 1.25
0 3 -19 5.24 1.24
0 3 -19 5.3 1.24
0 -3 -19 6.17 1.09
0 3 -20 3.05 0.87
0 -3 -20 3.52 0.9
0 -3 -20 2.75 0.76
0 3 -21 4.3 0.75
0 -4 0 34.14 1.76
0 -4 0 32.74 1.49
0 -4 -1 812.03 15.9
0 -4 1 845.15 15.12
0 -4 -1 844.24 15.48
0 -4 1 821.39 15.79
0 -4 -2 6.03 0.85
0 4 -2 5.9 0.77
0 -4 2 8.61 0.68
0 -4 2 8.04 0.91
0 -4 -3 65.89 2.79
0 4 3 65.45 2.52
0 4 -3 69.02 2.78
0 -4 -4 356.8 8.54
0 4 -4 368.08 8.51
0 4 -5 743.36 15.22
0 4 -6 188.1 5.79
0 4 -7 1191.1 23.39
0 4 -8 351.66 9.43
0 4 -9 1117.86 23.05
0 -4 -10 153.28 5.7
0 4 -10 149.91 5.98
0 -4 -11 108.63 4.87
0 4 -11 104.97 5.11
0 -4 -12 102.29 4.92
0 4 -12 105.7 5.3
0 4 -13 59.16 3.7
0 4 -13 59.61 3.74
0 4 -13 68.87 4.48
0 -4 -13 70.15 4.04
0 -4 -13 70.34 3.94
0 -4 -13 60.8 3.95
0 4 -13 70.05 4.43
0 4 -14 5.59 1.21
0 4 -14 4.13 1.14
0 4 -14 5.38 1.37
0 4 -14 4.51 1.37
0 -4 -14 4.44 1.23
0 -4 -14 5.24 1.2
0 -4 -14 5.09 1.25
0 4 -14 6.79 1.53
0 4 -15 97.56 5.03
0 4 -15 100.08 5.59
0 -4 -15 102.32 5.11
0 -4 -15 96.72 4.84
0 -4 -15 103.61 4.99
0 -4 -15 99.18 5.15
0 4 -15 107.36 5.21
0 -4 -15 106.23 5.51
0 4 -15 89.89 4.84
0 4 -15 98.08 4.93
0 4 -16 74.6 4.3
0 4 -16 80.35 4.83
0 -4 -16 77.09 4.35
0 4 -16 79.05 4.44
0 -4 -16 74.76 4.29
0 -4 -16 75.48 4.57
0 4 -16 73.16 4.25
0 4 -16 78.58 4.37
0 -4 -16 70.47 4.1
0 -4 -16 76.78 4.2
0 -4 -17 48.23 3.28
0 -4 -17 47.94 3.27
0 -4 -17 43.15 3.02
0 4 -17 48.57 3.36
0 -4 -17 44.31 3.45
0 4 -17 40.13 3.03
0 4 -17 43.44 3.16
0 -4 -18 5.9 1.3
0 -4 -18 4.87 1.24
0 -4 -18 4.59 1.13
0 4 -18 6.2 1.29
0 4 -18 6.33 1.24
0 4 -18 5.74 1.25
0 -4 -18 4.57 1.14
0 4 -19 39.89 2.63
0 -4 -19 34.19 2.23
0 -4 -19 35.57 2.44
0 -4 -19 35.28 2.64
0 -4 -19 33.91 2.3
0 4 -20 20.87 1.65
0 -4 -20 17.36 1.51
0 -4 -20 18.33 1.37
0 -5 0 511.98 11.11
0 -5 0 528.68 10.51
0 -5 -1 26.82 1.79
0 -5 1 28.59 1.76
0 -5 -1 27.49 1.6
0 -5 1 27.87 1.44
0 -5 2 112.7 3.73
0 -5 -2 107.7 3.88
0 5 -2 100 3.74
0 -5 -3 37.38 2.23
0 -5 3 40.37 2.13
0 5 -3 35.39 2.16
0 -5 -4 137.6 4.76
0 5 -4 135.13 4.72
0 5 -5 156.1 5.32
0 5 -6 36.15 2.47
0 5 -7 53.58 3.16
0 5 -8 214.63 7.23
0 5 -9 75.27 4.18
0 5 -10 42.38 3.27
0 5 -11 29.14 2.76
0 5 -12 122.53 6.03
0 5 -12 126.6 5.51
0 5 -12 134.07 6.33
0 5 -12 124.67 5.47
0 -5 -12 129.42 5.59
0 -5 -12 130 5.45
0 -5 -12 123.48 5.82
0 -5 -12 134.84 5.47
0 5 -13 18.24 2.37
0 5 -13 20.42 2.26
0 5 -13 19.4 2.22
0 5 -13 18.51 2.45
0 -5 -13 15.94 2.02
0 -5 -13 16.45 2
0 -5 -13 15.54 1.86
0 -5 -13 14.74 2.01
0 -5 -13 18.51 2.01
0 5 -14 1.38 1.11
0 5 -14 2.17 1.02
0 -5 -14 2 0.97
0 -5 -14 1.59 0.97
0 -5 -14 1.83 0.89
0 5 -14 2.22 1.01
0 -5 -14 4.41 1.31
0 5 -14 2.54 1.07
0 -5 -15 4.27 1.25
0 5 -15 5.74 1.51
0 -5 -15 6.62 1.45
0 -5 -15 3.72 1.11
0 -5 -15 3.99 1.19
0 -5 -15 5.85 1.46
0 5 -15 5.87 1.37
0 5 -15 4.74 1.3
0 5 -15 6.53 1.45
0 5 -16 44.29 3.64
0 -5 -16 46.63 3.34
0 -5 -16 39.35 3.01
0 -5 -16 37.48 2.9
0 -5 -16 41.32 3.2
0 5 -16 44.55 3.19
0 5 -16 42.07 3.18
0 -5 -16 45.12 3.41
0 5 -16 39.9 3.13
0 -5 -17 15.27 2.01
0 -5 -17 20.09 2.12
0 -5 -17 20.39 2.05
0 -5 -17 19.88 2.09
0 5 -17 18.72 2.04
0 -5 -17 20.8 2.1
0 5 -17 22.29 2.27
0 -5 -18 3.35 1.1
0 -5 -18 1.87 0.85
0 -5 -18 2.48 0.86
0 5 -18 3.34 1.01
0 5 -18 1.46 0.78
0 -5 -18 3.14 1
0 5 -19 26.93 2
0 -5 -19 24.77 1.91
0 -5 -19 22.16 1.96
0 -5 -19 21.36 1.75
0 -5 -19 25.58 1.82
0 -5 -20 7.11 0.89
0 -6 0 46.43 2.51
0 -6 1 30.39 1.97
0 -6 -1 26.85 1.94
0 -6 -2 255.48 7.18
0 -6 2 252.35 6.78
0 6 -2 251 7.09
0 -6 -3 1789.63 32.97
0 6 -3 1746.03 32.93
0 -6 -4 8.79 1.29
0 6 -4 5.92 1.11
0 6 -5 1209.42 24.35
0 6 -6 1.95 0.91
0 6 -7 621.1 15.06
0 6 -8 58.4 3.72
0 6 -9 161.71 6.71
0 6 -10 45.93 3.56
0 6 -11 160.47 6.33
0 6 -11 161.43 6.91
0 -6 -11 153.03 6.1
0 -6 -11 146.1 5.81
0 -6 -11 151.53 6.16
0 -6 -11 157.16 6.11
0 6 -11 146.85 6.74
0 6 -12 -0.69 1.14
0 6 -12 1.15 1.14
0 6 -12 -0.86 1.07
0 -6 -12 -0.13 0.73
0 -6 -12 0.27 0.68
0 -6 -12 0.2 0.93
0 -6 -12 -0.58 0.99
0 -6 -12 -0.05 0.81
0 6 -13 116.29 6.19
0 6 -13 129.04 5.82
0 6 -13 139.64 6.69
0 -6 -13 129.34 5.78
0 -6 -13 126.98 5.51
0 -6 -13 131.21 5.82
0 6 -13 141.25 5.77
0 -6 -13 130.03 6.17
0 -6 -13 126.04 5.48
0 6 -14 2.31 1.05
0 -6 -14 0.09 0.92
0 -6 -14 0.9 0.87
0 -6 -14 0.6 0.76
0 6 -14 2.38 1.04
0 -6 -14 1.78 1.12
0 -6 -14 0.58 0.69
0 6 -15 5.97 1.45
0 -6 -15 5.94 1.4
0 -6 -15 7.85 1.49
0 -6 -15 6.02 1.34
0 -6 -15 5.79 1.32
0 -6 -15 6.51 1.39
0 6 -15 6.05 1.31
0 6 -15 7.57 1.56
0 6 -16 8.67 1.77
0 -6 -16 8.72 1.6
0 -6 -16 9.83 1.61
0 6 -16 12.46 1.7
0 -6 -16 9.51 1.56
0 6 -16 7.49 1.49
0 -6 -16 5.66 1.21
0 -6 -16 7.78 1.39
0 -6 -17 81.96 4.05
0 -6 -17 74.84 3.7
0 -6 -17 82.74 3.95
0 -6 -17 78.6 4.02
0 6 -17 79.48 3.83
0 -6 -17 76.24 4.09
0 6 -17 81.98 4.15
0 -6 -18 0.81 0.6
0 -6 -18 1.31 0.67
0 6 -18 1.01 0.79
0 6 -18 1.37 0.69
0 -6 -18 0.56 0.84
0 -6 -19 58.12 2.84
0 -6 -19 60.3 2.78
0 -6 -19 52.66 2.46
0 -7 0 628.72 14.03
0 -7 1 38.82 2.47
0 -7 -1 38.49 2.58
0 7 -1 37.73 2.57
0 -7 -2 165.58 5.83
0 7 -2 166.65 5.88
0 -7 -3 151.47 5.63
0 7 -3 156.21 5.75
0 -7 -4 265.93 8.19
0 7 -4 273.18 8.37
0 7 -5 0.92 0.77
0 7 -6 187.21 7.03
0 7 -7 70.09 4.22
0 7 -8 171.78 7.06
0 7 -9 26.41 2.76
0 -7 -10 20.15 2.21
0 7 -10 15.82 2.14
0 -7 -10 15.48 1.8
0 -7 -10 15.12 1.9
0 -7 -10 15.73 2.06
0 7 -10 16.37 2.32
0 7 -11 2.23 1.17
0 -7 -11 4.15 1.05
0 -7 -11 4.89 1.29
0 -7 -11 5.39 1.32
0 7 -11 3.09 1.28
0 -7 -12 30.25 2.64
0 7 -12 30.53 3.02
0 -7 -12 30.13 2.73
0 -7 -12 32.56 2.83
0 -7 -12 28.4 2.42
0 -7 -12 32.27 3.03
0 7 -12 23.22 2.67
0 7 -13 6.62 1.65
0 -7 -13 5.16 1.26
0 -7 -13 7.36 1.28
0 -7 -13 4.85 1.17
0 -7 -13 5.97 1.51
0 -7 -13 4.71 1.1
0 7 -14 19.6 2.49
0 -7 -14 17.47 1.97
0 -7 -14 17.98 2.1
0 -7 -14 15.61 1.78
0 -7 -14 18.22 2.24
0 -7 -14 16.08 1.87
0 7 -15 7.1 1.65
0 -7 -15 3.45 1.18
0 7 15 2.13 0.75
0 -7 -15 4.63 1.22
0 -7 -15 3.33 0.93
0 -7 -15 3.65 1.19
0 -7 -15 4.73 1.29
0 -7 -15 3.66 0.98
0 -7 -16 3.56 0.99
0 7 -16 3.95 1.29
0 -7 -16 4.51 1.19
0 -7 -16 2.98 1.01
0 7 -16 2.69 0.95
0 -7 -16 4.24 1.05
0 -7 -16 3.24 0.9
0 -7 -17 17.97 1.82
0 -7 -17 22.64 1.95
0 -7 -17 16.59 1.55
0 -7 -17 20.04 1.9
0 7 -17 21.27 2
0 -7 -18 -0.81 0.51
0 7 -18 -0.15 0.52
0 -7 -18 -0.55 0.61
0 -8 0 973.97 20.41
0 8 0 972.51 20.49
0 -8 -1 292.57 8.73
0 8 -1 307.94 8.91
0 -8 -2 540.43 13.39
0 8 -2 551.86 13.53
0 -8 -3 239.33 7.9
0 8 -3 247.18 8.06
0 8 -4 482.85 12.81
0 8 -5 86.38 4.67
0 8 -6 364.06 11.05
0 8 -7 70.81 4.44
0 8 -8 28.41 2.56
0 -8 -8 30.57 2.64
0 -8 -8 27.26 2.43
0 -8 -8 30.3 2.78
0 8 -8 30.12 2.94
0 8 -9 34.6 3.32
0 -8 -9 38.13 3.01
0 8 -9 38.15 3.1
0 -8 -9 42.19 3.09
0 -8 -9 36.26 3.16
0 8 -9 37.62 3.05
0 8 -10 253.67 9.51
0 -8 -10 262.17 8.63
0 8 -10 249.58 8.82
0 -8 -10 259.5 8.26
0 -8 -10 254.96 8.52
0 -8 -10 262.87 9.29
0 8 -10 245.1 8.51
0 -8 -11 25.14 2.49
0 -8 -11 21.88 2.24
0 8 -11 21.6 2.52
0 -8 -11 26.33 2.55
0 8 -12 112.14 5.63
0 8 12 108.08 5
0 -8 -12 112.06 5.08
0 -8 -12 104.43 5.1
0 -8 -12 108.98 5.58
0 -8 -12 103.05 4.99
0 8 -13 8.16 1.66
0 8 13 6.92 1.3
0 -8 -13 9.52 1.58
0 -8 -13 10.92 1.67
0 -8 -13 11.94 1.93
0 -8 -13 8.61 1.48
0 8 -14 24.9 2.61
0 -8 -14 19.77 2.02
0 8 14 21.59 2.07
0 -8 -14 28.91 2.5
0 -8 -14 25.61 2.56
0 -8 -14 24.25 2.19
0 8 -15 51.75 3.37
0 -8 -15 49.63 3.18
0 8 -15 51.36 3.5
0 8 15 47.61 2.96
0 -8 -15 53.13 3.11
0 -8 -15 48.21 3.04
0 -8 -15 52.63 3.41
0 -8 -15 50.41 2.89
0 -8 -16 6.92 1.23
0 8 -16 6.91 1.29
0 -8 -16 8.9 1.15
0 -8 -16 6.97 1.26
0 -8 -17 18.65 1.65
0 8 -17 20.09 1.74
0 -8 -17 18.8 1.61
0 -8 -18 -0.04 0.45
0 9 0 250.97 8.14
0 9 1 193.19 6.86
0 9 -1 192.06 7.06
0 -9 -1 195.61 7.02
0 9 -2 178.83 6.85
0 9 -3 249.82 8.53
0 9 4 144.57 5.8
0 -9 -4 152.23 6.17
0 9 -4 141.84 5.96
0 9 -4 144.02 6.31
0 9 -5 195.17 7.29
0 9 -5 198.38 7.71
0 -9 -5 200.64 7.36
0 -9 -5 196.5 7.43
0 9 5 189.95 6.91
0 -9 -5 199.76 7.03
0 9 -6 44.42 3.55
0 9 6 46.67 3.23
0 -9 -6 45.59 3.19
0 -9 -6 45.77 3.43
0 9 -6 43.91 3.26
0 9 -7 52.74 3.93
0 9 7 59.62 3.65
0 -9 -7 54.18 3.62
0 -9 -7 54.17 3.55
0 -9 -7 53.82 3.82
0 9 -7 55.28 3.71
0 9 -8 346.68 11.41
0 -9 -8 362.27 10.57
0 -9 -8 347.32 10.47
0 9 8 358.43 10.32
0 -9 -8 365.73 11.26
0 9 -8 360.15 10.79
0 -9 -9 4.78 1.29
0 9 -9 5.22 1.27
0 9 9 4.34 1.29
0 -9 -9 5.3 1.47
0 9 -9 3.58 1.09
0 -9 -10 23.13 2.43
0 9 -10 24.39 2.42
0 9 10 23.54 2.36
0 -9 -10 27.26 2.55
0 -9 -10 26.12 2.81
0 9 -10 26.79 2.6
0 -9 -11 28.62 2.36
0 9 11 22.96 2.35
0 -9 -11 29.58 2.64
0 9 -11 24.41 2.44
0 9 -11 20.34 2.31
0 9 12 2.64 0.98
0 -9 -12 3.18 0.92
0 -9 -12 3.23 1.15
0 -9 -12 4.33 1.27
0 9 -12 2.91 1.21
0 9 13 27.25 2.35
0 -9 -13 28.9 2.28
0 -9 -13 32.34 2.54
0 -9 -13 31.62 2.83
0 9 -13 28.76 2.65
0 -9 -14 1.3 0.66
0 9 14 -0.41 0.78
0 -9 -14 1.12 0.79
0 -9 -14 1.82 0.84
0 9 -14 -0.21 0.83
0 -9 -15 8.49 1.24
0 9 -15 8.95 1.36
0 9 15 11.34 1.33
0 -9 -15 9.26 1.42
0 -9 -15 7.33 1.09
0 -9 -16 -0.27 0.46
0 9 16 -0.49 0.53
0 9 -16 0.44 0.6
0 -9 -16 -0.29 0.6
0 -9 -16 0.42 0.47
0 10 0 261.36 8.39
0 10 0 269.72 8.81
0 10 1 13.08 1.75
0 10 -1 12.91 1.85
0 10 1 10.51 1.6
0 10 2 416.73 11.44
0 10 -2 424.59 11.96
0 10 -2 410.48 11.74
0 10 3 39.76 3.02
0 10 -3 36.53 3.04
0 -10 -3 40.58 3.13
0 10 -3 36.64 3.02
0 -10 -4 107.39 4.86
0 10 4 101.99 4.94
0 10 -4 109.97 5.53
0 -10 -4 114.03 5.42
0 10 -4 104.65 5.21
0 -10 -5 4.98 1.17
0 10 5 2.42 1
0 10 -5 3.95 0.87
0 -10 -5 3.02 0.88
0 10 -5 4.76 1.25
0 -10 -6 114.38 5.2
0 -10 -6 110.52 5.43
0 10 6 123.08 5.44
0 10 -6 114.24 5.78
0 -10 -6 112.45 5.56
0 10 -6 111.57 5.44
0 -10 -7 1.07 0.9
0 -10 -7 1.4 1.06
0 10 -7 1.09 1.09
0 10 7 0.43 0.81
0 -10 -7 -0.03 0.96
0 -10 -8 116.24 5.32
0 -10 -8 124.82 5.9
0 10 -8 109.4 5.39
0 10 8 121.46 5.4
0 -10 -8 112.43 5.32
0 -10 -9 6.8 1.54
0 10 9 9.6 1.66
0 -10 -9 6.96 1.63
0 10 -9 7.59 1.52
0 10 10 59.58 3.61
0 -10 -10 64.45 3.75
0 10 -10 59.53 3.72
0 10 -10 57.17 3.48
0 10 -11 4.89 1.16
0 -10 -11 3.42 1.13
0 10 11 3.22 1.17
0 -10 -11 1.6 0.98
0 10 -11 3.03 1.01
0 10 12 53.83 3.21
0 -10 -12 54.52 3.2
0 -10 -12 57.17 3.59
0 10 -12 50.92 3.2
0 -10 -13 7.43 1.39
0 -10 -13 9.09 1.33
0 10 13 8.25 1.28
0 -10 -14 17.8 1.55
0 10 14 20.36 1.72
0 -10 -14 23.09 2
0 -10 -14 18.42 1.63
0 -10 -15 5.44 0.82
0 10 15 5.02 0.82
0 -10 -15 4.55 0.93
0 -10 -15 4.19 0.75
0 10 -15 3.46 0.82
0 11 0 42.58 3.2
0 11 1 143.02 5.89
0 11 1 154.5 6.29
0 11 -1 148.21 6.26
0 11 2 19.38 2.09
0 11 -2 19.47 2.24
0 -11 -3 121.6 5.49
0 11 3 115.25 5.23
0 11 -3 110.22 5.35
0 -11 -4 -0.49 0.96
0 11 4 1.1 0.96
0 11 -4 -0.11 1.01
0 11 5 131.24 5.61
0 -11 -5 129.32 5.93
0 -11 -5 132.55 5.4
0 -11 -5 132.02 5.89
0 11 -5 126.78 5.78
0 -11 -6 0.31 0.87
0 11 6 0.81 0.82
0 -11 -6 0.4 0.75
0 -11 -6 -0.87 0.85
0 11 -6 1.8 1.27
0 11 7 51.1 3.35
0 -11 -7 47.81 3.36
0 -11 -7 47.86 3.19
0 -11 -7 48 3.47
0 11 -7 52.05 3.54
0 -11 -8 -1.16 1
0 11 8 0.77 0.9
0 -11 -8 1.43 0.99
0 -11 -8 1.43 0.87
0 11 -8 0.6 0.89
0 11 9 127.47 5.3
0 -11 -9 119.41 5.07
0 11 -9 133.1 5.53
0 11 10 4.18 1.18
0 -11 -10 2.29 0.88
0 11 -10 2.77 0.9
0 11 11 21.74 1.99
0 -11 -11 20.98 1.91
0 -11 -11 19.57 1.97
0 11 -11 19.07 1.84
0 11 12 0.62 0.65
0 -11 -12 0.66 0.64
0 -11 -12 -0.29 0.68
0 11 -12 -0.33 0.66
0 -11 -13 6.19 1.02
0 11 13 8.74 1.15
0 -11 -13 7.43 1.01
0 -11 -14 0.06 0.51
0 -11 -14 0.37 0.42
0 11 -14 0.72 0.54
0 12 0 8.11 1.45
0 12 -1 83.72 4.4
0 12 1 86.35 4.34
0 12 -2 2.55 1.15
0 12 2 1.78 0.76
0 12 -3 60.13 3.7
0 12 3 60.57 3.54
0 -12 -3 66.56 4.08
0 -12 -4 58.45 3.52
0 12 -4 65.98 3.89
0 -12 -4 70.26 4.14
0 12 4 62.56 3.59
0 -12 -5 8.83 1.48
0 12 -5 6.73 1.33
0 -12 -5 6.65 1.44
0 12 5 6.73 1.33
0 -12 -6 31.47 2.35
0 -12 -6 32.46 2.61
0 12 -6 37.36 2.9
0 -12 -6 34.83 2.72
0 12 6 32.71 2.55
0 -12 -7 17 1.7
0 12 -7 16.85 1.95
0 -12 -7 19.51 2.02
0 12 7 18.43 1.92
0 -12 -8 30.95 2.25
0 12 -8 30 2.43
0 -12 -8 28.74 2.26
0 12 8 31.6 2.4
0 -12 -9 4.57 0.91
0 -12 -9 5.41 1.09
0 12 -9 5.9 1.16
0 12 9 6.99 1.24
0 -12 -10 15.45 1.51
0 -12 -10 16.12 1.64
0 12 -10 17.72 1.65
0 12 10 17.03 1.65
0 -12 -11 7.69 1.06
0 -12 -11 7.84 1.11
0 12 -11 6.6 0.98
0 12 11 5.36 0.93
0 -12 -12 5.31 0.86
0 -12 -12 6.22 0.84
0 12 12 6 0.81
0 13 0 0.25 0.68
0 -13 0 2.28 1.02
0 13 -1 49.84 3.03
0 -13 1 53.25 3.35
0 -13 -1 51.05 3.34
0 13 -2 12.06 1.62
0 -13 -2 13.71 1.73
0 -13 2 12.6 1.66
0 13 -3 16.5 1.8
0 -13 3 14.41 1.67
0 -13 -3 18.29 1.99
0 13 -4 23.21 2.12
0 -13 -4 22.58 2.08
0 -13 4 22.54 1.95
0 13 -5 23.87 2.12
0 13 5 30.68 2.2
0 -13 -5 29.91 2.36
0 -13 -6 6.05 0.97
0 13 -6 5.97 1.17
0 13 6 5.5 0.97
0 -13 -6 4.99 1.03
0 -13 -7 21.01 1.55
0 -13 -7 22.46 1.74
0 13 -7 24.22 1.94
0 13 7 22.13 1.78
0 -13 -7 22.45 1.85
0 -13 -8 9.4 1.02
0 -13 -8 12.41 1.22
0 13 -8 10.5 1.25
0 13 8 12.04 1.28
0 -13 -8 11.5 1.22
0 -13 -9 22.78 1.51
0 13 9 25.42 1.7
0 13 -9 25.72 1.76
0 -13 -9 27.64 1.76
0 13 10 22.57 1.48
0 -14 0 2.59 0.81
0 -14 -1 19.09 1.75
0 -14 1 17.85 1.65
0 14 -1 18.31 1.52
0 -14 -2 2.77 0.76
0 -14 2 4.04 0.78
0 14 -2 2.41 0.64
0 -14 -3 13.3 1.43
0 -14 3 11.44 1.21
0 14 -3 10.56 1.2
0 -14 -4 1.58 0.68
0 14 -4 1.31 0.53
0 -14 -5 4.32 0.8
0 14 -5 4.07 0.75
0 14 -6 6.33 0.88
1 0 -21 -0.14 0.54
1 0 -21 0.6 0.61
1 0 -21 -0.71 0.54
1 0 -20 60.63 3.23
1 0 -20 56.86 3.09
1 0 -20 56.97 3.26
1 0 -19 -0.94 1.06
1 0 -19 -0.55 0.76
1 0 -19 0.24 0.89
1 0 -19 0.09 0.84
1 0 -18 280.73 8.82
1 0 -18 270.99 8.67
1 0 -18 273.09 8.93
1 0 -17 0.4 1
1 0 -17 0.35 1.15
1 0 -17 0.7 0.97
1 0 -16 74.3 4.36
1 0 -16 73.34 4.51
1 0 -16 75.53 4.23
1 0 -15 -0.85 0.86
1 0 -15 1.49 1.04
1 0 -15 -0.36 0.95
1 0 -15 2.2 1.11
1 0 -14 7.11 1.22
1 0 -14 7.01 1.34
1 0 -14 7.24 1.38
1 0 -14 6.81 1.28
1 0 -13 0.39 0.78
1 0 -12 78.23 3.84
1 0 -11 -0.45 0.71
1 0 -11 0.56 0.69
1 0 -10 3.65 0.87
1 0 -10 5.29 0.9
1 0 -9 0.12 0.7
1 0 -9 -0.12 0.53
1 0 -9 0.89 0.67
1 0 -8 208.35 5.63
1 0 -8 205.03 5.25
1 0 -8 198.03 5.34
-1 0 7 0.31 0.36
-1 0 7 0.39 0.26
1 0 -7 0.01 0.53
1 0 -7 0.33 0.43
1 0 -7 1.53 0.45
-1 0 6 313.39 6.01
-1 0 6 317.84 6.9
1 0 -6 317.56 6.99
1 0 -6 311.45 6.68
1 0 -6 306.9 6.66
-1 0 5 0.31 0.19
1 0 -5 -0.18 0.29
1 0 -5 0.02 0.26
-1 0 4 22.97 1.07
-1 0 4 22.04 0.86
-1 0 3 0.49 0.2
1 0 -2 214.68 3.95
-1 0 2 200.32 3.9
1 0 -1 0.18 0.09
1 0 0 172.88 3.18
1 0 1 6.21 0.33
-1 0 -1 0.26 0.13
1 0 2 1171.04 19.81
-1 0 -3 0.25 0.25
1 0 3 0.71 0.25
-1 0 -4 2522.31 41.27
1 0 4 2382.14 41.07
-1 0 -4 2425.59 41.09
-1 0 -5 0.06 0.29
-1 0 -5 0.67 0.34
1 0 5 0.06 0.32
-1 0 -5 0.62 0.27
-1 0 -5 0.12 0.31
1 0 6 1.1 0.43
-1 0 -6 0.92 0.31
-1 0 -6 1.17 0.43
1 0 7 0.34 0.45
-1 0 -7 0.17 0.47
-1 0 -7 0.74 0.42
-1 0 -7 0.31 0.49
-1 0 -8 273.57 6.89
-1 0 -8 275.4 7.05
-1 0 -9 0.43 0.74
-1 0 -9 2.13 1.01
-1 0 -10 199.56 6.13
-1 0 -10 201.18 6.34
-1 0 -11 -0.47 0.86
-1 0 -12 43.03 3.04
-1 0 -13 0.77 1.03
-1 0 -14 1.12 0.8
-1 0 -14 2.5 0.93
-1 0 -14 2.21 0.78
-1 0 -14 4.35 1.29
-1 0 -15 0.17 0.76
-1 0 -15 1.65 1.28
-1 0 -15 0.39 1.04
-1 0 -15 0.01 0.82
-1 0 -16 62.22 3.82
-1 0 -16 62.63 3.94
-1 0 -16 61.28 3.84
-1 0 -17 0.23 0.89
-1 0 -17 -0.36 1.07
-1 0 -17 -1.14 0.94
-1 0 -18 11.76 1.71
-1 0 -18 9.97 1.55
-1 0 -18 7.9 1.6
-1 0 -19 0.25 0.8
-1 0 -19 -1.38 0.97
-1 0 -19 0.94 0.74
-1 0 -19 1.16 0.9
-1 0 -20 55.07 2.79
-1 0 -20 59.06 3.06
-1 0 -20 52.68 2.71
-1 0 -21 -0.64 0.67
1 -1 -21 4.36 0.89
1 1 -21 3.75 0.74
1 -1 -21 3.51 0.82
1 1 -21 1.4 0.6
1 -1 -21 2.58 0.59
1 1 -20 45.19 2.71
1 -1 -20 47 2.84
1 1 -20 42.18 2.71
1 -1 -20 39.21 2.41
1 1 -20 49.44 2.98
1 -1 -20 46.46 2.86
1 -1 -19 0.52 0.9
1 1 -19 -0.17 0.86
1 1 -19 -1.1 0.98
1 -1 -19 -0.64 0.8
1 1 -19 -0.94 1.06
1 -1 -19 -0.37 1.02
1 1 -19 0.78 0.99
1 1 -18 352.54 10.03
1 -1 -18 343.82 10.11
1 1 -18 327.69 9.72
1 -1 -18 360.49 10.84
1 -1 -18 349.59 10.25
1 1 -18 339.09 10.27
1 -1 -18 322.86 9.6
1 1 -18 339.84 10.16
1 -1 -17 14.85 2
1 1 -17 17.47 2.08
1 -1 -17 14.33 2
1 1 -17 14.55 2.07
1 -1 -17 15.41 2.21
1 1 -16 370.09 10.95
1 -1 -16 369.49 11.57
1 1 -16 383.29 10.94
1 -1 -16 403.17 11.23
1 1 -16 391.74 11.44
1 1 -15 9.87 1.73
1 1 -15 9.64 1.63
1 1 -15 10.95 1.69
1 1 -15 9.47 1.53
1 -1 -15 10.58 1.55
1 -1 -15 11.33 1.88
1 1 -14 33.63 2.65
1 1 -14 33.45 2.85
1 -1 -14 28.36 2.68
1 1 -14 28.93 2.62
1 -1 -14 27.78 2.54
1 -1 -14 36.47 2.76
1 1 -14 31.22 2.48
1 1 -13 139.6 5.67
1 -1 -13 136.71 5.6
1 1 -12 428.78 11.05
1 -1 -12 393.03 10.46
1 1 -12 415.72 9.95
1 1 -12 382.52 10.36
1 -1 -11 0.38 0.63
1 1 -11 0.73 0.57
1 1 -11 -0.9 0.92
1 1 -10 990.75 19.84
1 1 -10 976.11 18.75
1 -1 -10 964.23 19.23
1 -1 -10 1002.27 19.2
1 1 -10 929.76 19.17
1 1 -9 5.02 0.95
1 1 -9 4.93 0.74
1 1 -9 3.26 0.75
1 -1 -9 5.09 0.9
1 -1 -9 4.04 0.78
1 1 -8 2582.99 44.6
1 -1 -8 2607.13 44.09
1 -1 -8 2516.16 44.03
1 1 -8 2488.65 44.09
1 1 -8 2505.7 43.73
1 1 -7 253.85 6.34
-1 -1 7 251.87 5.68
-1 -1 7 266.79 6.23
1 -1 -7 264.93 6.11
1 1 -7 255.09 5.89
1 -1 -7 248.23 5.98
1 1 -7 250.78 6.07
1 1 -6 3803.13 64.69
-1 -1 6 3864.88 64.48
-1 1 6 3904.88 64.63
1 -1 -6 3780.85 64.57
-1 -1 6 3766.85 64.1
1 -1 -6 3803.91 64.26
1 1 -6 3784.03 64.41
1 -1 -6 3900.5 64.41
1 1 -6 3824.05 64.19
1 1 -5 737.37 14.03
-1 1 5 734.4 13.95
1 -1 -5 740.62 13.92
-1 -1 5 727.66 13.8
1 -1 -5 767.93 13.7
1 1 -5 766.36 13.73
1 1 -5 780.42 13.9
1 -1 -5 775.22 13.89
-1 -1 4 2566.3 43.61
1 -1 -4 2578.81 42.98
1 -1 -4 2568.53 43.73
1 1 -4 2575.62 43.85
1 1 -4 2688.97 43.69
1 -1 -3 1251.4 22.09
1 -1 -3 1307.43 21.61
1 -1 -2 3965.3 66.51
-1 1 2 4082.56 66.51
-1 1 1 9.48 0.43
1 -1 -1 8.79 0.42
-1 1 0 2452.25 40.48
1 -1 0 2479.54 40.47
-1 -1 -1 373.97 6.98
-1 -1 -2 2430.49 39.14
1 1 2 2378.63 39.08
-1 1 -3 849.67 14.7
1 1 3 891.86 15.39
1 1 4 5614.49 98.63
-1 1 -4 5873.52 98.74
-1 -1 -4 5833.61 98.77
-1 1 -5 408.4 8.51
1 1 5 415.41 8.44
-1 -1 -5 418.19 8.59
-1 -1 -5 430.69 8.34
-1 1 -6 2515.18 43.89
1 1 6 2581.26 43.84
-1 -1 -6 2599.18 43.69
-1 -1 -6 2557.25 43.99
-1 1 -6 2616.55 43.94
-1 1 -6 2465.71 43.04
-1 1 -7 5.38 0.75
-1 -1 -7 3.58 0.71
-1 1 -7 3.45 0.71
-1 1 -8 1068.25 20.72
-1 -1 -8 1083.78 20.83
-1 1 -8 1095.43 19.87
-1 1 -8 1098.8 20.84
-1 1 -9 358.09 8.91
-1 1 -9 370.85 9.05
-1 -1 -9 355.83 9
-1 1 -10 832.21 17.23
-1 1 -10 790.05 17.22
-1 -1 -10 830.09 17.4
-1 1 -11 68.43 3.59
-1 1 -11 75.98 3.85
-1 -1 -11 81.01 3.96
-1 1 -12 572.27 13.9
-1 -1 -12 579.08 14.22
-1 1 -12 586.6 14.2
-1 -1 -13 1.91 0.95
-1 1 -13 4.04 1.05
-1 1 -14 213.31 7.6
-1 -1 -14 205.08 7.32
-1 -1 -14 201.79 7.14
-1 -1 -14 227.86 7.62
-1 1 -14 209.98 7.24
-1 1 -14 191.3 6.86
-1 1 -14 211.86 7.95
-1 -1 -14 214.28 7.97
-1 1 -14 207.63 7.76
-1 -1 -14 205.96 7.81
-1 1 -15 4.3 1.04
-1 1 -15 5.2 1.17
-1 -1 -15 4.6 1.3
-1 -1 -15 3.14 0.98
-1 -1 -15 5.65 1.44
-1 1 -15 6.53 1.41
-1 -1 -15 6.23 1.3
-1 -1 -15 4.11 1.28
-1 1 -15 3.88 1.32
-1 -1 -16 111.21 5.31
-1 1 -16 117.31 5.56
-1 1 -16 113.06 5.37
-1 -1 -16 113.65 5.16
-1 -1 -16 119.35 5.9
-1 1 -16 118.31 5.14
-1 1 -16 116.59 5.26
-1 -1 -16 123.91 5.56
-1 1 -17 46.23 3.3
-1 -1 -17 45.46 3.07
-1 -1 -17 44.82 3.24
-1 1 -17 44.61 3.33
-1 -1 -17 47.58 3.32
-1 1 -17 44.43 3.11
-1 1 -18 5.52 1.29
-1 -1 -18 4.32 1.11
-1 -1 -18 3.11 1.02
-1 1 -18 3.94 1.15
-1 1 -18 3.28 1.14
-1 -1 -18 4.29 1.18
-1 1 -18 2.74 1.08
-1 -1 -19 3.35 1.08
-1 -1 -19 1.64 0.72
-1 1 -19 1.42 0.76
-1 1 -19 0.66 0.81
-1 -1 -19 1.11 0.85
-1 1 -19 1.77 0.78
-1 -1 -20 59.55 2.68
-1 1 -20 63.88 3.06
-1 1 -20 63.16 3.16
-1 -1 -20 64.85 3.19
-1 -1 -20 67.41 3.18
-1 1 -21 -0.69 0.66
-1 -1 -21 0.32 0.5
1 2 -21 12.75 1.31
1 -2 -21 14.87 1.32
1 -2 -21 12.77 1.32
1 2 -20 2.4 0.86
1 -2 -20 3.04 0.83
1 -2 -20 3.75 0.99
1 2 -20 1.9 0.7
1 2 -19 3.77 1.16
1 -2 -19 1.6 0.82
1 -2 -19 3.56 1.15
1 2 -19 1.9 0.74
1 -2 -19 3.43 0.91
1 2 -19 3.24 1.17
1 2 -19 2.1 0.87
1 2 -18 17.53 2.21
1 -2 -18 15.28 2.16
1 -2 -18 14.16 1.71
1 2 -18 16.89 1.89
1 -2 -18 13.43 1.79
1 -2 -18 15.33 1.95
1 2 -18 16.16 2.06
1 -2 -18 7.91 1.23
1 2 -18 11.51 1.64
1 2 -17 53.48 3.41
1 -2 -17 49.94 3.5
1 -2 -17 48.58 3.31
1 2 -17 52.38 3.62
1 -2 -17 46.08 3.31
1 2 -17 49.76 3.39
1 2 -17 45.38 3.35
1 -2 -17 42.39 3.46
1 -2 -16 58.46 3.78
1 2 -16 54.36 3.46
1 -2 -16 57.89 3.7
1 2 -16 55.45 3.77
1 2 -16 46.5 3.42
1 2 -16 53.97 3.53
1 -2 -16 58.44 4.09
1 -2 -15 44.33 3.19
1 2 -15 45.25 3.14
1 -2 -15 39.63 3.07
1 2 -15 47.82 3.41
1 2 -15 42.42 3.2
1 -2 -15 45.55 3.5
1 -2 -14 28.88 2.51
1 2 -14 29.28 2.42
1 -2 -14 26.69 2.42
1 -2 -14 29.01 2.73
1 2 -14 30.23 2.63
1 2 -14 31.01 2.66
1 2 -14 26.1 2.62
1 2 -13 26.46 2.53
1 -2 -13 18.22 1.97
1 2 -12 95.21 4.68
1 -2 -12 95.13 4.35
1 2 -11 56.74 3.36
1 -2 -11 56.05 3.09
1 2 -11 56.21 3.15
1 2 -10 7.71 1.32
1 2 -10 11.46 1.38
1 -2 -10 11.13 1.31
1 2 -10 11.62 1.21
1 2 -9 218.33 6.53
1 -2 -9 229.91 6.25
1 2 -9 224.57 6.29
1 2 -9 227.51 5.86
1 2 -8 0.63 0.58
1 2 -8 0.06 0.39
1 -2 -8 1.32 0.46
1 2 -8 0.68 0.57
1 2 -7 160.67 4.84
-1 -2 7 164.06 4.58
1 2 -7 164.37 4.3
1 -2 -7 163.92 4.52
1 2 -7 169.27 4.67
1 -2 -7 178 4.74
1 -2 -6 6.86 0.4
1 2 -6 5.94 0.81
1 -2 -6 6.56 0.78
-1 -2 6 4.92 0.61
1 2 -6 4.91 0.71
1 -2 -6 6.19 0.72
1 2 -6 6.63 0.69
1 -2 -5 251.98 5.85
1 2 -5 238.46 5.8
1 -2 -5 243.93 4.74
1 2 -5 248.96 5.43
1 -2 -5 250.55 5.96
1 -2 -5 256.26 5.65
1 2 -4 3.06 0.5
1 -2 -4 3.24 0.55
1 -2 -4 2.37 0.54
1 -2 -4 3.19 0.46
1 -2 -3 18.61 1
1 -2 -3 18 0.93
1 -2 -2 1287.71 22.45
-1 2 2 1329.24 22.39
1 -2 -1 264.62 5.11
-1 2 1 269.41 5.09
-1 2 0 28.2 0.87
-1 -2 -1 595.71 11.41
1 -2 1 628.64 10.48
-1 -2 -2 830.24 15.06
1 -2 3 4.22 0.31
-1 2 -3 3.97 0.52
-1 -2 -4 230.35 4.11
-1 2 -4 237.31 5.54
1 -2 4 238.98 4.62
1 2 4 247.53 5.55
-1 2 -4 235.16 5.37
1 2 5 188.66 4.88
-1 -2 -5 195.39 5.07
-1 2 -5 185.94 4.89
1 -2 5 182.94 4.06
-1 2 -5 180.74 4.68
-1 2 -6 49.23 2.27
-1 2 -6 42.35 2.06
-1 2 -7 8.89 1.08
-1 2 -7 14.75 1.31
-1 2 -8 114.55 4.21
-1 -2 -8 119.86 4.27
-1 2 -8 121.11 4.2
-1 2 -9 127.9 4.71
-1 -2 -9 124.59 4.67
-1 2 -9 130.85 4.71
-1 -2 -10 4.93 1.07
-1 2 -10 2.69 1
-1 2 -11 2.46 1
-1 -2 -11 4.82 1.19
-1 2 -11 4.08 1.23
-1 2 -12 0.56 0.84
-1 -2 -12 0.73 0.83
-1 2 -12 0.66 0.9
-1 2 -13 5.38 1.27
-1 -2 -13 7.87 1.44
-1 -2 -13 4.81 1.11
-1 2 -13 3.3 1.06
-1 2 -13 8.46 1.65
-1 -2 -13 4.17 1.18
-1 -2 -14 20.08 2.33
-1 2 -14 22.81 2.39
-1 -2 -14 21.23 2.22
-1 -2 -14 22.64 2.3
-1 2 -14 19.98 2.03
-1 -2 -14 17.55 2.23
-1 2 -14 22.27 2.5
-1 2 -15 12.61 1.77
-1 -2 -15 13.39 2.02
-1 2 -15 15.97 2.06
-1 -2 -15 15.06 1.97
-1 -2 -15 11.96 1.86
-1 -2 -15 16.32 1.95
-1 2 -15 13.98 1.89
-1 -2 -15 14.91 2.04
-1 -2 -16 9.45 1.59
-1 -2 -16 10.24 1.81
-1 2 -16 9.5 1.72
-1 -2 -16 9.6 1.55
-1 -2 -16 9.13 1.68
-1 2 -16 11.57 1.83
-1 2 -16 8.88 1.62
-1 2 -16 10.76 1.6
-1 2 -17 33.2 2.9
-1 -2 -17 37.33 2.84
-1 -2 -17 33.47 2.65
-1 2 -17 35.2 3
-1 2 -17 36.72 2.74
-1 2 -17 34.69 2.92
-1 -2 -17 34.92 3.16
-1 -2 -17 36 2.91
-1 -2 -18 26.69 2.29
-1 2 -18 26.09 2.53
-1 2 -18 27.41 2.52
-1 2 -18 30.24 2.59
-1 -2 -18 28.7 2.5
-1 -2 -19 2.68 0.9
-1 2 -19 1.27 0.82
-1 2 -19 0.14 0.9
-1 -2 -19 1.99 0.98
-1 2 -20 22.41 1.81
-1 2 -20 20.54 1.78
-1 -2 -20 17.3 1.61
-1 -2 -20 20.58 1.73
1 -3 -21 2.23 0.66
1 3 -21 2.55 0.71
1 -3 -20 20.6 1.65
1 -3 -20 18.35 1.73
1 3 -20 20.31 1.86
1 -3 -20 18.39 1.62
1 -3 -19 3.19 0.91
1 3 -19 4.58 1.18
1 -3 -19 6.02 1.14
1 -3 -19 4.8 1.19
1 -3 -19 5.34 1.06
1 3 -19 5.43 1.27
1 3 -19 8.16 1.28
1 -3 -19 6.34 1.37
1 -3 -18 21.92 2.4
1 -3 -18 21.11 2.11
1 3 -18 18.53 2.14
1 -3 -18 20.17 2.07
1 -3 -18 17.41 1.98
1 -3 -18 21.9 2.15
1 3 -18 23.01 2.36
1 3 -18 20.81 2.18
1 3 -18 25.26 2.31
1 -3 -17 84.64 4.46
1 -3 -17 73.97 4.23
1 3 -17 84.67 4.59
1 3 -17 80.57 4.47
1 3 -17 79.14 4.25
1 -3 -17 91.23 5.06
1 -3 -16 8.54 1.52
1 -3 -16 9.19 1.59
1 3 -16 7.36 1.43
1 3 -16 13.73 2.05
1 -3 -16 11.03 1.92
1 3 -16 11.82 1.75
1 3 -16 9.06 1.65
1 -3 -15 45.5 3.25
1 -3 -15 44.72 3.29
1 3 -15 48.6 3.43
1 3 -15 49.18 3.76
1 3 -15 41.73 3.22
1 3 -15 43.06 3.11
1 -3 -15 45.52 3.56
1 3 -14 145.6 6.61
1 3 -14 136.7 5.9
1 -3 -14 141.43 5.8
1 3 -14 146.38 6.48
1 3 -14 131.3 5.6
1 3 -14 133.67 5.9
1 -3 -14 134.59 5.84
1 3 -13 100.84 5.18
1 3 -12 58.6 3.74
1 -3 -11 272.16 7.89
1 3 -11 256.47 8.28
1 -3 -10 975.28 19.54
1 3 -10 938.61 20.12
1 -3 -9 1705.43 31.11
1 3 -9 1670.93 31.81
1 3 -8 2032.19 35.2
1 3 -8 1961.65 36.46
1 3 -7 325.94 7.14
1 3 -7 325.32 8.03
-1 -3 7 304.91 7.28
1 3 -6 243.61 5.59
1 3 -6 242.61 6.26
1 -3 -5 372.14 8.46
1 3 -5 357.78 7.63
-1 3 5 377.17 8.01
1 -3 -5 379.2 8.31
1 3 -5 353.48 8.19
1 -3 -4 94.51 3.27
1 -3 -4 89.22 2.99
-1 3 4 99.32 2.95
1 3 -4 88.21 3.02
1 -3 -3 1436.75 25.78
1 -3 -3 1439.63 25.2
-1 3 3 1480.85 25.05
1 -3 -2 111.48 3.49
1 -3 -2 113.71 3.05
1 3 -2 111.06 3.18
-1 3 1 2746.99 46.07
1 -3 -1 2749.71 47.12
-1 -3 0 1149.83 20.31
1 -3 1 1047.74 17.37
-1 -3 -1 1017.36 18.42
-1 -3 -2 3478.71 62.01
-1 3 -2 3579.93 62.13
1 -3 2 3749.52 60.69
-1 -3 -2 3747.7 62.14
1 3 3 1304.96 22.91
-1 3 -3 1238.3 22.97
1 3 4 508.2 10.17
1 -3 4 479.8 8.71
-1 3 -4 482.19 10.23
-1 3 -5 51.96 2.27
-1 3 -5 57.3 2.54
1 -3 5 54.08 1.65
-1 3 -6 815.59 16.07
-1 3 -6 836.01 16.51
-1 3 -7 1025.69 20.13
-1 3 -7 1085.52 20.7
-1 3 -8 295.92 7.79
-1 3 -8 306.62 8.18
-1 3 -9 24.95 2
-1 -3 -9 24.36 2.04
-1 3 -9 22.51 1.98
-1 -3 -10 22.14 2.06
-1 3 -10 25.07 2.19
-1 3 -10 21.12 2.05
-1 3 -11 393.76 10.45
-1 -3 -11 367.88 10.36
-1 3 -11 366.56 10.43
-1 -3 -12 44.93 3.24
-1 3 -12 43.9 3.25
-1 3 -13 65.16 4.1
-1 -3 -13 67.79 4.13
-1 3 -13 65.02 3.92
-1 3 -13 68.85 4.36
-1 -3 -13 65.16 3.85
-1 -3 -13 65.85 3.86
-1 -3 -13 65.76 4.03
-1 -3 -13 61.55 3.99
-1 3 -14 156.73 6.65
-1 3 -14 145.42 6.17
-1 3 -14 145.1 6
-1 -3 -14 158.56 6.74
-1 3 -14 153.78 6.4
-1 3 -14 158.91 6.94
-1 -3 -14 146.13 6.2
-1 -3 -14 156.99 6.3
-1 -3 -14 138.22 6.2
-1 -3 -14 137.64 6.34
-1 -3 -15 57.26 3.47
-1 3 -15 53.83 3.74
-1 3 -15 56.67 3.99
-1 -3 -15 57.36 3.72
-1 -3 -15 53.98 3.48
-1 -3 -15 55.52 3.69
-1 3 -15 54.58 3.73
-1 -3 -15 51.21 3.6
-1 3 -15 51.31 3.6
-1 3 -15 49.2 3.35
-1 -3 -15 55.65 3.91
-1 3 -16 59.46 3.97
-1 3 -16 55.85 3.75
-1 -3 -16 53.58 3.34
-1 -3 -16 54.67 3.6
-1 -3 -16 54.02 3.41
-1 -3 -16 55.71 3.64
-1 3 -16 55.62 3.71
-1 -3 -16 53.92 3.61
-1 3 -16 53.01 3.45
-1 3 -16 54.32 3.66
-1 -3 -16 59.4 4.02
-1 -3 -17 1.04 1.04
-1 -3 -17 0.29 0.78
-1 3 -17 -0.03 1.05
-1 -3 -17 1.26 0.86
-1 3 -17 0.79 1.03
-1 3 -17 0.87 0.92
-1 3 -17 0.38 0.73
-1 -3 -17 0.67 0.99
-1 -3 -17 1.16 0.77
-1 -3 -18 67.71 3.43
-1 3 -18 77.28 4.1
-1 3 -18 77.18 4.04
-1 -3 -18 69.46 3.66
-1 -3 -18 69.49 4.07
-1 -3 -18 75 3.95
-1 3 -19 17.86 1.84
-1 3 -19 12.41 1.61
-1 -3 -19 15.42 1.7
-1 -3 -20 0.53 0.62
-1 3 -20 0.18 0.52
-1 3 -20 1.09 0.68
1 4 -20 0.78 0.61
1 -4 -20 1.66 0.73
1 -4 -20 0.76 0.55
1 -4 -19 4.73 1.06
1 -4 -19 4.62 1.01
1 -4 -19 7.7 1.31
1 4 -19 5.56 1.21
1 -4 -19 5.17 0.93
1 -4 -19 5.79 1.22
1 -4 -18 -0.83 0.96
1 -4 -18 0.69 0.87
1 -4 -18 -0.21 0.8
1 -4 -18 0.43 0.79
1 -4 -18 0.21 0.65
1 4 -18 0.2 0.86
1 4 -18 1.06 0.94
1 4 -18 0.63 0.79
1 -4 -17 7.11 1.6
1 4 -17 9.08 1.64
1 -4 -17 8.19 1.55
1 -4 -17 8.05 1.46
1 -4 -17 7.2 1.43
1 -4 -17 7.43 1.33
1 4 -17 7.68 1.6
1 4 -17 6.16 1.35
1 4 -17 7.16 1.37
1 -4 -16 3.15 1.1
1 -4 -16 3.42 1.23
1 4 -16 4.72 1.41
1 -4 -16 3.48 1.25
1 4 -16 3.91 1.18
1 4 -16 2.42 1.01
1 4 -16 1.32 0.85
1 -4 -15 0.05 0.75
1 -4 -15 -0.15 0.94
1 4 -15 -0.38 1.21
1 -4 -15 0.48 0.9
1 4 -15 3.16 1.25
1 4 -15 -0.02 1.06
1 4 -15 2.72 1.17
1 4 -14 37.6 2.95
1 4 -14 38.25 3.11
1 4 -14 43.76 3.23
1 4 -14 43.7 3.7
1 -4 -14 44.58 3.29
1 -4 -14 40.45 3.02
1 -4 -14 40.94 3.21
1 4 -14 45.75 3.67
1 4 -13 33.68 2.69
1 4 -13 37.05 2.86
1 4 -13 34.46 3.17
1 -4 -13 36.51 2.78
1 -4 -13 33.37 2.8
1 -4 -13 36.94 2.88
1 4 -13 33.14 3.09
1 4 -12 22.57 2.44
1 4 -11 8.57 1.4
1 4 -10 345.16 9.88
1 4 -9 82.06 4.03
1 4 -8 189.83 6.24
1 4 -7 65.7 3.2
1 4 -6 41.45 2.38
1 -4 -6 40.91 2.44
1 4 -6 40.9 1.91
1 4 -5 78.86 3.22
1 -4 -5 82.14 3.38
1 -4 -4 353.32 8.12
1 4 -4 345.66 8.19
-1 4 4 369.99 7.97
1 -4 -4 353.16 8.49
1 4 -3 31.16 1.75
1 -4 -3 32.77 1.68
-1 4 3 33.94 1.64
1 -4 -3 32.86 1.94
1 -4 -2 76.48 2.56
-1 4 2 74.8 2.48
1 4 -2 73.19 2.73
1 -4 -2 70.85 2.92
-1 -4 2 75.21 2.48
-1 -4 1 48.43 1.94
1 -4 -1 51.7 2.41
-1 -4 1 52.05 2.04
1 -4 0 808.05 15.56
-1 -4 0 783.78 14.76
-1 -4 0 768.25 14.79
1 -4 1 346.37 8.11
-1 -4 -1 340.63 7.55
1 -4 1 351.22 6.62
1 -4 1 331.85 7.16
-1 -4 -1 328.68 7.53
-1 -4 -2 214.47 5.48
-1 4 -2 191.67 5.44
1 -4 2 223.82 4.34
-1 -4 -2 198.68 5.41
-1 4 -3 484.29 11.03
1 -4 3 536.38 9.38
-1 4 -4 269.7 6.98
-1 4 -5 0.63 0.5
-1 4 -6 314.33 8.24
-1 4 -7 452.84 11.02
-1 4 -8 14.13 1.62
-1 4 -9 179.92 6.46
-1 4 -10 15.26 1.92
-1 -4 -10 15.61 1.84
-1 4 -11 -0.53 1.09
-1 -4 -11 -0.07 0.85
-1 4 -12 91.23 4.55
-1 -4 -12 91.89 4.6
-1 -4 -12 93.89 4.54
-1 -4 -12 89.09 4.75
-1 4 -12 87.73 4.82
-1 4 -13 4.3 1.33
-1 4 -13 3.12 0.98
-1 4 -13 4.6 1.38
-1 4 -13 4.34 1.29
-1 -4 -13 5.13 1.34
-1 -4 -13 3.14 0.98
-1 -4 -13 2.65 0.89
-1 -4 -13 4.99 1.33
-1 4 -13 4.76 1.18
-1 -4 -13 6.24 1.61
-1 4 -14 7.03 1.43
-1 4 -14 10.27 1.71
-1 4 -14 8.74 1.67
-1 4 -14 5.76 1.48
-1 -4 -14 8.35 1.66
-1 -4 -14 5.46 1.28
-1 -4 -14 7.94 1.39
-1 -4 -14 9.16 1.59
-1 -4 -14 7.52 1.59
-1 4 -14 6.45 1.4
-1 4 -14 5.86 1.47
-1 4 -15 82.78 4.98
-1 4 -15 78.22 4.45
-1 -4 -15 74.12 4.32
-1 -4 -15 69.13 4.03
-1 -4 -15 74.12 4.22
-1 -4 -15 63.57 4.11
-1 4 -15 80.24 4.45
-1 -4 -15 73.42 4.5
-1 4 -15 72.71 4.18
-1 4 -15 75.16 4.38
-1 4 -16 -0.93 1.11
-1 -4 -16 1.17 0.95
-1 -4 -16 0.38 0.82
-1 -4 -16 0.5 0.83
-1 -4 -16 0.53 0.79
-1 4 -16 1 1.06
-1 -4 -16 -0.2 0.69
-1 4 -16 0.66 0.75
-1 4 -16 2.22 1.17
-1 -4 -17 17.77 2.12
-1 4 -17 19.75 2.25
-1 -4 -17 15.71 1.9
-1 4 -17 16.58 2.02
-1 4 -17 16.68 1.96
-1 4 -17 16.77 1.94
-1 -4 -17 17.42 1.89
-1 -4 -17 18.31 2.06
-1 4 -18 14.52 1.81
-1 4 -18 14.72 1.69
-1 4 -18 12.58 1.67
-1 -4 -18 13.64 1.86
-1 -4 -18 11.42 1.59
-1 -4 -18 15.27 1.6
-1 4 -19 3.95 0.86
-1 -4 -19 3.3 0.89
-1 -4 -19 4.27 0.77
-1 -4 -19 3.3 0.85
-1 4 -19 4.1 0.98
-1 -4 -20 10.66 1.14
1 5 -20 1.43 0.57
1 -5 -20 2.95 0.68
1 -5 -20 1.31 0.53
1 -5 -19 10.22 1.43
1 -5 -19 9.86 1.35
1 -5 -19 8.57 1.2
1 -5 -19 10.08 1.3
1 5 -19 9.52 1.3
1 5 -19 10.45 1.42
1 -5 -18 4.57 1.27
1 -5 -18 5.93 1.2
1 -5 -18 5.7 1.15
1 -5 -18 4.33 1.1
1 5 -18 4.59 1.1
1 5 -18 6.31 1.3
1 -5 -17 0.52 1.14
1 -5 -17 2.06 1.02
1 -5 -17 0.87 0.82
1 -5 -17 1.18 0.86
1 5 -17 0.84 0.81
1 5 -17 0.97 0.9
1 5 -16 8.2 1.81
1 -5 -16 7.47 1.46
1 -5 -16 9.35 1.57
1 -5 -16 7.44 1.46
1 -5 -16 8.24 1.51
1 -5 -16 7.98 1.53
1 5 -16 8.27 1.59
1 5 -16 9.22 1.57
1 5 -16 8.63 1.69
1 5 -15 91.43 4.63
1 5 -15 89.01 5.3
1 -5 -15 88.28 4.71
1 -5 -15 82.71 4.53
1 -5 -15 85.51 4.43
1 -5 -15 77.89 4.55
1 5 -15 82.58 4.45
1 5 -15 85.77 4.82
1 5 -14 10.55 1.85
1 5 -14 8.76 1.54
1 5 -14 13.13 2.19
1 5 -14 9.28 1.53
1 -5 -14 10.51 1.69
1 -5 -14 8.54 1.45
1 -5 -14 9.89 1.74
1 -5 -14 10.15 1.54
1 5 -13 134.3 6.53
1 5 -13 138.28 5.85
1 5 -13 149.35 6.04
1 5 -13 158.47 7.03
1 -5 -13 137.62 5.96
1 -5 -13 141.39 5.8
1 -5 -13 133.54 6.16
1 -5 -13 141.59 5.76
1 5 -12 16.51 2.17
1 -5 -12 18.97 1.97
1 5 -12 15.13 2.01
1 -5 -12 18.97 1.97
1 5 -12 16.15 1.89
1 5 -11 551.87 14.57
1 5 -10 5.89 1.22
1 5 -9 482.19 12.57
1 5 -8 0.33 0.76
1 5 -7 561.05 13.22
1 -5 -6 23.21 1.98
1 5 -6 22.95 1.98
1 -5 -5 604.57 13.41
1 5 -5 588.62 13.12
1 -5 -4 88.87 3.73
1 5 -4 84.37 3.48
1 -5 -3 842.58 16.85
1 5 -3 806.04 16.4
-1 -5 2 84.87 2.95
1 -5 -2 78.47 3.36
1 5 -2 72.82 3.05
1 -5 -2 81.45 2.91
-1 -5 2 87.57 2.87
-1 -5 1 1447.85 25.95
1 -5 -1 1439.23 26.78
-1 -5 1 1431.78 25.84
-1 -5 0 644.71 13.05
1 -5 0 637.61 13.53
-1 -5 0 654.88 12.94
-1 -5 -1 3043.21 53.55
1 -5 1 3124.19 54.09
-1 -5 -1 3140.82 53.49
-1 -5 -2 404.87 9.42
-1 5 -2 400.1 9.6
-1 -5 -3 457.7 10.45
-1 5 -3 452.07 10.54
-1 5 -4 301.22 8.03
-1 5 -5 702.12 15.27
-1 5 -6 33.08 2.46
-1 5 -7 735.31 16.52
-1 5 -8 42.3 3.01
-1 5 -9 265.47 8.63
-1 5 -10 9.16 1.56
-1 -5 -11 191.05 7.31
-1 5 -11 207.43 7.84
-1 -5 -12 3.1 1.09
-1 5 -12 3.23 1.15
-1 5 -12 3.75 1.08
-1 5 -12 3.72 1.02
-1 5 -12 4.15 1.35
-1 -5 -12 3.32 1.02
-1 -5 -12 2.57 0.96
-1 -5 -12 0.97 0.95
-1 -5 -12 1.31 0.81
-1 5 -12 2.02 0.95
-1 -5 -12 1.69 0.72
-1 5 -13 66.34 4.09
-1 5 -13 65.32 4.54
-1 -5 -13 66.09 4.05
-1 -5 -13 67.39 4.03
-1 -5 -13 66.12 3.91
-1 5 -13 63.17 3.88
-1 -5 -13 63.12 4.17
-1 5 -13 66.89 4.44
-1 -5 -14 8.84 1.58
-1 5 -14 10.74 1.88
-1 -5 -14 9.92 1.69
-1 -5 -14 7.83 1.43
-1 -5 -14 8.88 1.55
-1 5 -14 7.16 1.47
-1 -5 -14 8.66 1.65
-1 5 -14 10.91 1.79
-1 5 -15 27.11 2.91
-1 -5 -15 26.16 2.55
-1 -5 -15 26.07 2.47
-1 -5 -15 26.74 2.5
-1 -5 -15 25.87 2.69
-1 5 -15 28.01 2.55
-1 5 -15 26.73 2.65
-1 5 -15 22.3 2.36
-1 -5 -15 23.44 2.49
-1 5 -16 8.55 1.7
-1 -5 -16 9.63 1.71
-1 -5 -16 10.91 1.66
-1 -5 -16 8.99 1.52
-1 -5 -16 10.91 1.68
-1 -5 -16 12.35 1.79
-1 5 -16 9.77 1.56
-1 5 -16 9.2 1.58
-1 5 -16 10.42 1.72
-1 5 -17 61.55 3.88
-1 -5 -17 59.7 3.49
-1 5 -17 59.19 3.44
-1 5 -17 53.37 3.42
-1 5 -17 60.71 3.51
-1 -5 -17 55.23 3.57
-1 -5 -17 58.85 3.32
-1 -5 -17 54.43 3.29
-1 -5 -18 0.6 0.73
-1 5 -18 0.25 0.71
-1 5 -18 1.12 0.75
-1 -5 -18 -0.35 0.67
-1 -5 -18 -0.84 0.82
-1 5 -19 10.99 1.23
-1 -5 -19 10.96 1.25
-1 -5 -19 12.17 1.29
1 -6 -19 0.47 0.57
1 -6 -19 1.07 0.53
1 -6 -19 0.64 0.55
1 6 -19 1.44 0.6
1 6 -19 1.03 0.65
1 -6 -18 7.25 1.29
1 -6 -18 9.7 1.37
1 -6 -18 5.99 1.08
1 -6 -18 9 1.28
1 6 -18 6.72 1.13
1 6 -18 5.56 1.22
1 -6 -17 8.52 1.53
1 -6 -17 11.21 1.68
1 -6 -17 7.4 1.22
1 -6 -17 10.99 1.55
1 6 -17 9.85 1.39
1 -6 -17 10.91 1.54
1 6 -17 10.61 1.64
1 6 -16 3.44 1.45
1 -6 -16 -0.18 0.91
1 -6 -16 1.43 1.03
1 -6 -16 0.56 0.89
1 -6 -16 0.49 0.8
1 -6 -16 0.87 0.93
1 6 -16 0.62 0.78
1 6 -16 -0.15 1.04
1 6 -15 20.03 2.37
1 6 -15 23.27 2.72
1 -6 -15 18.31 2.09
1 -6 -15 17.25 2.12
1 -6 -15 15.7 1.85
1 6 -15 17.07 1.97
1 -6 -15 20.96 2.39
1 -6 -15 19.63 2.02
1 6 -14 13.02 2.18
1 -6 -14 13.05 1.82
1 -6 -14 11.8 1.82
1 -6 -14 12.17 1.57
1 6 -14 14.28 1.83
1 -6 -14 13.69 1.99
1 -6 -14 15.4 1.9
1 -6 -13 0.73 0.74
1 6 -13 2.46 1.08
1 -6 -13 1.84 0.98
1 -6 -13 3.24 0.99
1 -6 -13 0.15 0.94
1 -6 -13 -1.38 1.07
1 6 -13 -0.01 0.9
1 6 -12 58.48 3.68
1 6 -12 69.33 4.5
1 -6 -12 53.43 3.55
1 -6 -12 57.61 3.46
1 -6 -12 59.51 3.76
1 -6 -12 53.06 3.47
1 6 -12 55.77 4.06
1 6 -11 41.37 3.38
1 6 -11 47.28 3.24
1 6 -11 43.54 3.44
1 -6 -11 44.27 3.11
1 -6 -11 40.92 3.27
1 -6 -11 43.78 3.08
1 -6 -11 42.75 3.02
1 6 -10 39.83 3.29
1 6 -9 6.18 1.4
1 6 -8 232.86 7.96
1 6 -7 90.67 4.44
1 -6 -6 255.08 8.01
1 6 -6 268.08 8.07
1 -6 -5 116.88 4.83
1 6 -5 111 4.63
1 -6 -4 171.81 5.88
1 6 -4 159.66 5.56
1 -6 -3 56.05 3.09
1 6 -3 54.77 2.92
1 -6 -2 206.6 6.32
1 6 -2 197.6 5.99
-1 -6 1 2.32 0.58
1 6 -1 3.2 0.77
-1 -6 0 619.43 13.06
1 -6 0 606.12 13.43
-1 -6 -1 407.34 9.59
1 -6 1 394.79 9.78
-1 -6 -2 384.05 9.31
-1 6 -2 367.61 9.48
1 -6 2 369.62 9.35
-1 6 -3 387.13 10.03
1 -6 3 404.66 9.88
-1 6 -4 126.27 5.01
-1 6 -5 450.86 11.56
-1 6 -6 3.57 1.06
-1 6 -7 0.9 0.87
-1 6 -8 279.5 9.09
-1 6 -9 47.25 3.54
-1 6 -10 122.43 5.98
-1 6 -11 1.26 1.03
-1 6 -11 5.65 1.42
-1 6 -11 3.95 1.28
-1 -6 -11 3.75 1.09
-1 -6 -11 2.71 1.09
-1 -6 -11 2.2 0.89
-1 -6 -11 1.23 0.8
-1 -6 -11 1.71 0.83
-1 6 -12 9.25 1.84
-1 6 -12 9.32 1.75
-1 6 -12 6.65 1.68
-1 -6 -12 7.79 1.45
-1 -6 -12 8.12 1.52
-1 -6 -12 9.17 1.52
-1 -6 -12 8.77 1.71
-1 -6 -12 7.48 1.3
-1 6 -13 101.02 5.14
-1 6 -13 98.67 5.6
-1 -6 -13 103.75 5.09
-1 -6 -13 97.46 4.95
-1 -6 -13 101.8 4.88
-1 -6 -13 97.89 5.33
-1 6 -13 98.57 4.8
-1 -6 -13 94.97 4.63
-1 6 -14 21.55 2.45
-1 6 -14 16.89 2.47
-1 -6 -14 20.09 2.28
-1 -6 -14 19.15 2.16
-1 -6 -14 18.31 2.07
-1 -6 -14 15.48 2.11
-1 6 -14 21.05 2.17
-1 -6 -14 15.62 1.83
-1 -6 -15 2.28 0.99
-1 6 -15 5.47 1.5
-1 -6 -15 6.13 1.41
-1 -6 -15 4.51 1.13
-1 -6 -15 4.75 1.25
-1 -6 -15 4.77 1.24
-1 6 -15 7.61 1.39
-1 6 -15 4.35 1.27
-1 -6 -16 9.86 1.6
-1 6 -16 11.24 1.86
-1 -6 -16 8.29 1.47
-1 6 -16 11.19 1.52
-1 -6 -16 9.93 1.66
-1 6 -16 7.72 1.37
-1 -6 -16 7.16 1.35
-1 -6 -16 8.92 1.43
-1 -6 -17 15.7 1.78
-1 6 -17 20.06 2.19
-1 6 -17 18.79 1.8
-1 -6 -17 16.1 1.81
-1 6 -17 18.98 1.88
-1 -6 -17 20 1.86
-1 -6 -17 16.39 1.7
-1 -6 -18 0.74 0.63
-1 6 -18 0.47 0.6
-1 -6 -18 0.06 0.63
-1 -6 -19 8.86 1.04
-1 -6 -19 8.8 0.98
1 7 -19 8.14 0.99
1 -7 -19 6.15 0.85
1 -7 -18 1.3 0.66
1 -7 -18 -0.67 0.54
1 -7 -18 0.24 0.64
1 7 -18 1.14 0.78
1 -7 -17 8.18 1.41
1 -7 -17 6.69 1.19
1 -7 -17 8.06 1.14
1 -7 -17 7.9 1.27
1 -7 -17 7.92 1.28
1 7 -17 6.99 1.32
1 7 -16 4.23 1.14
1 -7 -16 4.58 1.11
1 -7 -16 4.79 1.19
-1 7 16 4.42 1
1 -7 -16 2.91 0.86
1 -7 -16 5.55 1.19
1 -7 -16 4.02 1.12
1 -7 -16 3.54 0.9
1 7 -15 51.89 3.81
1 -7 -15 44.53 3.11
1 -7 -15 36.72 2.64
1 -7 -15 45.4 3.15
1 -7 -15 45.99 3.43
1 -7 -15 43.07 2.93
1 7 -14 -0.37 1.06
1 -7 -14 0.07 0.93
1 -7 -14 1.66 0.63
1 -7 -14 0.23 1.01
1 -7 -14 0.31 0.83
1 -7 -14 0.85 0.84
1 7 -13 97.45 5.43
1 -7 -13 93.26 4.74
1 -7 -13 96.05 4.86
1 -7 -13 89.77 5.04
1 -7 -13 84.46 4.48
1 7 -12 50.57 3.83
1 -7 -12 45.77 3.24
1 -7 -12 44.65 3.31
1 -7 -12 51.11 3.45
1 7 -12 38.99 3.48
1 -7 -11 15.36 1.9
1 7 -11 12.99 2.02
1 -7 -11 11.73 1.64
1 -7 -11 14.39 1.84
1 -7 -11 15.81 2.11
1 7 -11 14.06 2.03
1 7 -10 67.64 4.4
1 -7 -10 66.14 3.83
1 7 -10 68.27 4.25
1 -7 -10 69.13 3.96
1 -7 -10 76.34 4.55
1 -7 -10 70.87 4.03
1 -7 -10 66.09 3.78
1 7 -9 177.61 7.29
1 7 -8 266.6 9.07
1 7 -7 246.99 8.41
1 7 -6 90.27 4.58
1 -7 -5 230.59 7.68
1 7 -5 226.36 7.53
1 -7 -4 83.74 4.17
1 7 -4 74.94 3.83
1 -7 -3 655.25 15.3
1 7 -3 686.31 15.2
1 -7 -2 122.45 5
1 7 -2 126.69 4.88
1 -7 -1 1345.27 26.91
1 7 -1 1412.44 26.66
-1 -7 0 1126.92 21.92
1 -7 0 1082.82 22.28
1 -7 1 1250.5 25.01
-1 -7 -1 1282.73 24.85
-1 7 -1 1286.24 25.31
1 -7 2 206.88 6.54
-1 -7 -2 202.52 6.53
-1 7 -2 201.07 6.71
-1 7 -3 573.42 13.81
-1 7 -4 233.32 7.71
-1 7 -5 175.96 6.67
-1 7 -6 63.04 3.95
-1 7 -7 432.48 12.33
-1 7 -8 68.78 4.33
-1 7 -9 787.85 18.89
-1 -7 -9 807.13 18.1
-1 -7 -9 815.12 18.42
-1 -7 -9 807.9 19.2
-1 7 -9 763.53 19.39
-1 7 -10 34.21 3.14
-1 -7 -10 36.17 2.84
-1 -7 -10 39.07 3.02
-1 -7 -10 38.55 2.94
-1 7 -10 31.94 3.09
-1 -7 -11 132.56 5.67
-1 7 -11 132.79 6.3
-1 -7 -11 125.26 5.57
-1 -7 -11 123.68 5.35
-1 -7 -11 123.68 5.68
-1 -7 -11 129.45 6.16
-1 7 -11 123.94 6.34
-1 7 -12 17.51 2.32
-1 -7 -12 16.49 2.05
1 7 12 14.77 1.81
-1 -7 -12 15.23 2.01
-1 -7 -12 13.53 1.75
-1 -7 -12 16.33 2.24
-1 -7 -12 15.52 1.88
-1 7 -13 50.8 3.93
1 7 13 51.47 3.32
-1 -7 -13 58.16 3.66
-1 -7 -13 49.6 3.3
-1 -7 -13 52.3 3.55
-1 -7 -13 53.29 3.86
-1 -7 -13 49.17 3.29
-1 7 -14 6.83 1.64
-1 -7 -14 7.11 1.45
1 7 14 4.37 1.08
-1 -7 -14 3.14 1.02
-1 -7 -14 5.81 1.36
-1 -7 -14 6.43 1.55
-1 -7 -14 5.52 1.22
-1 -7 -15 32.43 2.65
-1 7 -15 31.67 2.7
-1 7 -15 37.17 3.21
-1 -7 -15 34.85 2.73
-1 -7 -15 25.39 2.2
-1 -7 -15 31.76 2.6
-1 -7 -15 37.45 3.01
-1 -7 -15 34.55 2.42
-1 -7 -16 0.71 0.63
-1 -7 -16 2.08 0.84
-1 -7 -16 2 0.87
-1 7 -16 2.85 1.15
-1 7 -16 -0.2 0.95
-1 -7 -16 1.72 0.84
-1 -7 -17 31.74 2.07
-1 -7 -17 36.23 2.4
-1 7 -17 37.69 2.44
-1 -7 -17 36.41 2.47
-1 -7 -18 0 0.41
-1 -7 -18 1.67 0.65
-1 7 -18 0.56 0.57
-1 -7 -18 0.61 0.48
1 8 -18 6.47 0.98
1 -8 -18 6.54 0.93
1 8 -17 5.46 1.03
1 -8 -17 3.33 0.85
1 -8 -17 4.65 0.94
1 -8 -17 5.68 0.82
1 8 -16 -0.74 0.94
1 -8 -16 -0.17 0.76
-1 8 16 -0.84 0.66
1 -8 -16 0.5 0.67
1 -8 -16 0.25 0.71
1 -8 -16 0.16 0.53
1 -8 -16 1.37 0.81
-1 8 15 1.31 0.79
1 -8 -15 1.68 0.85
1 -8 -15 1.11 0.73
1 -8 -15 1.67 0.91
1 -8 -15 1.05 0.64
1 8 -14 7.18 1.56
-1 8 14 6.06 1.27
1 -8 -14 6.3 1.24
1 -8 -14 7.71 1.41
1 -8 -14 4.66 1.29
1 -8 -14 5.56 1.2
1 8 -13 29.51 2.87
1 -8 -13 32.46 2.66
1 -8 -13 30.7 2.67
1 -8 -13 31.48 2.96
1 -8 -13 29.46 2.6
1 -8 -12 19.91 2.22
1 -8 -12 15.3 1.79
1 8 -12 17.16 2.23
1 -8 -12 14.4 1.93
1 8 -11 23.56 2.52
1 -8 -11 18.96 2.07
1 -8 -11 20.76 2.3
1 -8 -11 20.69 2.5
1 -8 -11 18.77 2.22
1 8 -10 541.15 15.26
1 -8 -10 568.48 14.32
1 8 -10 544.02 14.53
1 -8 -10 558.03 13.76
1 -8 -10 541.06 14.03
1 -8 -10 593.42 15.42
1 8 -10 549.03 14.32
1 8 -9 80.06 4.51
1 -8 -9 85.41 4.55
1 8 -9 86.91 4.66
1 8 -9 80.84 4.95
1 -8 -9 93.3 4.61
1 -8 -9 81.4 4.78
1 -8 -9 83.94 4.5
1 8 -8 176.83 6.91
1 -8 -8 196.45 7.13
1 8 -8 183.74 6.88
1 -8 -8 185.76 6.76
1 -8 -8 189.11 7.43
1 -8 -8 199.55 7.14
1 8 -8 179.12 7.47
1 8 -7 36.8 3.13
1 8 -6 20.19 2.21
1 8 -5 131.44 5.75
1 -8 -4 34.77 2.82
1 8 -4 32.79 2.71
1 -8 -3 150.48 6.05
1 8 -3 149.92 5.88
1 -8 -2 384.01 10.74
1 8 -2 395.45 10.55
1 -8 -1 232 7.61
1 8 -1 228.83 7.28
1 -8 0 350.55 9.92
1 8 0 361.46 9.58
1 -8 1 127.1 5.19
-1 8 -1 126.61 5.35
-1 8 -2 430.79 11.63
-1 8 -3 214.13 7.57
-1 8 -4 335.25 10.2
-1 8 -5 54.17 3.74
-1 8 -6 185.59 7.43
-1 -8 -7 109.65 5.06
1 8 7 111.39 4.98
-1 -8 -7 109.79 4.98
-1 -8 -7 114.94 5.48
-1 8 -7 108.51 5.65
-1 -8 -8 2.98 1.08
-1 8 -8 1.7 0.7
1 8 8 2.45 1
-1 -8 -8 4.33 1.2
-1 -8 -8 1.93 1.02
-1 8 -8 2.59 1.12
-1 -8 -9 137.66 5.84
-1 8 -9 121.54 5.8
1 8 9 128.18 5.48
-1 -8 -9 133.61 5.48
-1 -8 -9 130.25 5.69
-1 -8 -9 133.99 6.25
-1 8 -9 124.64 6.4
-1 8 -10 0.85 0.93
-1 -8 -10 2.36 0.92
1 8 10 1.59 0.95
-1 -8 -10 2.4 1.08
-1 -8 -10 2.57 1.16
-1 8 -10 -0.24 1.11
-1 8 -11 321.77 10.5
1 8 11 316.72 9.61
-1 -8 -11 330.31 9.76
-1 -8 -11 324.59 9.92
-1 -8 -11 329.87 10.64
-1 -8 -11 336.56 9.96
-1 8 -12 52.69 3.8
-1 -8 -12 53.26 3.44
1 8 12 48.29 3.28
-1 -8 -12 50.53 3.48
-1 -8 -12 62.05 4.13
-1 -8 -12 58.18 3.59
-1 8 -13 57.31 3.97
-1 -8 -13 56.31 3.43
1 8 13 55.51 3.45
-1 -8 -13 55.25 3.55
-1 -8 -13 53.08 3.8
-1 -8 -13 58.01 3.47
-1 8 -14 1.23 1.12
-1 -8 -14 1.89 0.94
-1 -8 -14 3.26 1.02
1 8 14 2.45 0.95
-1 -8 -14 1.99 0.79
-1 -8 -14 1.93 1.12
-1 -8 -14 1.79 0.84
-1 8 -15 8.07 1.4
-1 -8 -15 8.03 1.15
-1 8 -15 10.29 1.59
-1 -8 -15 7.99 1.31
-1 -8 -15 10.08 1.58
-1 -8 -15 8.65 1.21
-1 8 -16 -0.25 0.65
-1 -8 -16 1.77 0.65
-1 -8 -16 0.98 0.76
-1 -8 -16 0.35 0.55
-1 -8 -16 1.91 0.62
-1 -8 -17 3.51 0.71
-1 8 -17 4.11 0.82
1 9 -17 14.88 1.36
1 9 -16 10.88 1.35
-1 9 16 8.73 1.1
1 -9 -16 10.54 1.27
1 -9 -16 10.11 1.3
1 -9 -16 8.67 1.07
1 9 -15 11.19 1.53
1 -9 -15 10.9 1.32
-1 9 15 11.49 1.42
1 -9 -15 10.83 1.29
1 -9 -15 10.89 1.53
1 -9 -14 18.03 1.76
-1 9 14 17.7 1.87
1 -9 -14 18.82 2.08
1 -9 -14 21.41 1.99
1 9 -13 23.83 2.38
-1 9 13 22.58 2.17
1 -9 -13 26.31 2.2
1 -9 -13 22.32 2.18
1 -9 -13 27.47 2.57
1 -9 -13 28.84 2.43
1 -9 -12 54.28 3.42
-1 9 12 49.47 3.29
1 -9 -12 52.57 3.19
1 9 -12 52.75 3.6
1 -9 -12 50.07 3.36
1 -9 -11 1.06 1.02
1 9 -11 -0.62 1.2
-1 9 11 1.08 0.93
1 -9 -11 1.08 0.87
1 -9 -11 2.48 1.25
1 9 -11 1.06 0.89
1 -9 -10 11.49 1.77
1 9 -10 16.46 2.02
-1 9 10 17.64 2.07
1 -9 -10 13.55 1.84
1 -9 -10 16.01 2.29
1 9 -10 15.3 1.99
1 -9 -9 10.12 1.71
1 9 -9 10.17 1.65
-1 9 9 13.92 1.92
1 -9 -9 11.15 1.68
1 -9 -9 13.68 2.19
1 9 -9 13.05 1.92
1 9 -8 53.67 3.69
1 -9 -8 50.82 3.54
-1 9 8 55.05 3.52
1 9 -8 51.86 3.92
1 -9 -8 55.82 3.48
1 -9 -8 51.9 3.85
1 -9 -8 54.93 3.61
1 9 -7 137.82 6.05
1 9 -7 133.77 6.35
1 -9 -7 149.45 6.27
-1 9 7 138.96 5.77
1 -9 -7 148.2 6.49
1 -9 -7 144.95 6
1 9 -6 817.92 18.85
1 9 -6 823.91 19.48
1 -9 -6 816.98 18.84
-1 9 6 795.83 18.19
1 -9 -6 803.11 19.23
1 -9 -6 808.97 18.42
1 9 -5 241.39 8.29
1 9 -5 247.52 8.62
1 -9 -5 246.63 8.31
-1 9 5 245.76 7.9
1 -9 -5 233.67 8.38
1 -9 -5 235.9 7.8
1 -9 -4 233.6 7.93
1 9 -4 215.19 7.73
1 9 -4 228.71 8.05
1 -9 -3 29.72 2.73
1 9 -3 30.38 2.66
1 -9 -2 580.47 14.73
1 -9 -1 14.11 1.91
-1 9 1 23.96 2.36
-1 9 0 488.01 12.83
-1 9 -1 12.36 1.82
-1 9 -2 507.07 13.52
-1 9 -3 2.16 1.11
-1 9 -4 289.34 9.55
-1 -9 -4 271.53 8.5
1 9 4 278.87 8.74
-1 9 -5 8.17 1.67
-1 -9 -5 6.36 1.36
-1 -9 -5 4.48 1.02
1 9 5 6.51 1.31
-1 9 -6 108.71 5.75
-1 -9 -6 112.28 5.46
-1 -9 -6 112.6 5.17
-1 -9 -6 100.81 5.14
1 9 6 105.56 4.99
-1 9 -7 130.1 6.43
-1 -9 -7 128.58 5.83
1 9 7 121.06 5.45
-1 -9 -7 141.57 6.29
-1 -9 -7 140.43 5.9
-1 -9 -8 296.76 9.38
-1 9 -8 289.69 9.21
-1 9 -8 294.2 10.34
-1 -9 -8 289.24 9.34
1 9 8 295.82 9.19
-1 -9 -8 305.98 9.98
-1 9 -8 294.9 9.51
1 9 9 86.7 4.57
-1 -9 -9 89.95 4.71
-1 9 -9 95.56 4.87
-1 9 -9 99.34 5.05
1 9 10 523 13.49
-1 -9 -10 551.92 13.83
-1 9 -10 534.3 13.93
-1 9 -10 527.15 13.99
-1 9 -11 192.49 7.4
-1 -9 -11 186.18 6.94
-1 -9 -11 196.75 6.68
1 9 11 188.97 6.88
-1 -9 -11 204.77 7.74
-1 9 -11 198.24 7.2
1 9 12 9.2 1.48
-1 -9 -12 8.45 1.34
-1 -9 -12 9.53 1.6
-1 -9 -12 9.55 1.78
-1 9 -12 7.53 1.48
1 9 13 14.75 1.7
-1 -9 -13 17.96 1.85
-1 -9 -13 17.99 2.15
-1 9 -13 17.84 2.09
-1 9 -14 17.84 1.95
-1 -9 -14 19.33 1.76
1 9 14 18.43 1.78
-1 -9 -14 20.22 2.09
-1 -9 -14 17.72 1.72
-1 -9 -15 7.49 1.05
-1 9 -15 8.53 1.29
-1 -9 -15 9.2 1.34
-1 -9 -15 8.05 1.11
1 9 15 6.78 0.99
-1 -9 -16 1.15 0.71
-1 9 -16 1.54 0.62
1 -10 -15 10.2 1.17
-1 10 15 9.84 1.17
1 10 -15 9.45 1.22
1 -10 -15 9.85 1.25
1 -10 -15 9.49 1.08
1 -10 -14 10.85 1.44
1 -10 -14 9.08 1.25
-1 10 14 8.36 1.21
1 -10 -13 39.1 2.85
1 -10 -13 41.35 2.66
-1 10 13 34.1 2.47
1 -10 -12 -0.53 1
-1 10 12 -0.33 0.8
1 -10 -12 0.34 0.83
-1 10 11 14.23 1.85
1 -10 -11 13.04 1.78
1 10 -11 15.52 1.87
1 10 -10 26.81 2.37
-1 10 10 28.95 2.54
1 -10 -10 28.34 2.54
1 -10 -10 23.62 2.57
1 10 -10 28.5 2.57
-1 10 9 6.11 1.44
1 -10 -9 2.72 1.03
1 -10 -9 3.49 1.35
1 10 -9 3.31 1.12
1 -10 -8 175.33 6.82
-1 10 8 184.1 6.82
1 -10 -8 183.95 6.89
1 -10 -8 182.31 7.35
1 10 -8 176.31 7.04
-1 10 7 61.26 3.71
1 -10 -7 58.71 3.68
1 -10 -7 58.12 3.97
1 10 -7 58.93 3.91
-1 10 6 2.56 1.23
1 -10 -6 0.52 0.91
1 -10 -6 0.15 0.87
1 10 -6 1.51 1
-1 10 5 183.34 6.86
1 -10 -5 185.03 6.77
1 -10 -5 193.67 7.52
1 10 -5 195.92 7.42
1 -10 -4 114.77 5.44
1 -10 -4 112.57 5.49
1 10 -4 111.18 5.37
-1 10 4 111.16 5.09
1 -10 -3 95.94 4.89
-1 10 3 99.12 4.76
1 -10 -3 99.55 5.08
1 10 -3 101.43 5.07
-1 10 2 13.12 1.67
-1 10 2 12.02 1.73
1 -10 -2 11.2 1.72
1 10 -2 8.94 1.61
-1 10 1 368.25 10.65
1 10 -1 362.6 10.78
1 10 -1 358.82 10.41
-1 10 1 358.58 10.69
-1 10 0 119.63 5.49
1 10 0 120.84 5.64
1 10 0 126.44 5.57
-1 10 0 126.66 5.74
-1 10 -1 291.36 9.4
1 10 1 303.09 9.65
1 10 1 311.95 9.48
-1 10 -1 310.1 9.9
-1 10 -2 66.14 4.02
1 10 2 69.75 4.04
-1 10 -2 69.1 4.3
1 10 3 234.09 7.93
-1 10 -3 225.3 8.34
-1 -10 -3 224.7 7.4
-1 10 -3 214.55 7.83
-1 -10 -4 1.14 0.79
1 10 4 1.24 0.88
-1 10 -4 -0.26 1
-1 -10 -4 3.43 1.2
-1 10 -4 0.35 0.92
-1 -10 -5 19.18 2.07
1 10 5 19.89 2.25
-1 -10 -5 21.72 2.44
-1 10 -5 22.05 2.53
-1 -10 -5 25.78 2.55
-1 10 -5 19.43 2.26
-1 -10 -6 69.62 3.99
-1 -10 -6 69.27 4.25
-1 10 -6 68.09 4.18
1 10 6 66.83 4
-1 -10 -6 65.11 4.12
-1 -10 -7 170.83 6.58
-1 -10 -7 166.43 6.86
-1 10 -7 161.42 6.69
1 10 7 154.24 6.3
-1 -10 -7 158.64 6.57
-1 -10 -8 8.79 1.61
-1 -10 -8 7.05 1.45
1 10 8 4.82 1.35
-1 -10 -8 5.71 1.49
-1 10 -8 7.77 1.55
1 10 9 227.47 7.78
-1 -10 -9 235.27 7.94
-1 10 -9 234.52 8.1
-1 10 -9 233.28 7.72
-1 10 -10 25.77 2.37
-1 -10 -10 29.41 2.58
1 10 10 23.45 2.29
-1 -10 -10 26.45 2.61
-1 10 -10 23.77 2.4
-1 10 -11 137.89 5.61
-1 -10 -11 153.16 5.79
1 10 11 146.69 5.64
-1 -10 -11 138.46 5.9
-1 10 -11 144.75 5.75
1 10 12 3.29 1
-1 -10 -12 4.21 1.07
-1 -10 -12 3.21 1.06
-1 10 -12 3.06 0.95
1 10 13 14.58 1.58
-1 -10 -13 14.67 1.56
-1 -10 -13 13.03 1.62
-1 10 -13 11.02 1.46
-1 -10 -14 3.38 0.9
1 10 14 4.13 0.86
-1 -10 -14 3.51 0.79
-1 -10 -15 10.05 1.01
-1 10 -15 9.28 1.1
-1 -10 -15 10 1.17
-1 -10 -15 9.03 0.94
-1 11 14 21.76 1.56
1 11 -14 19.85 1.57
1 -11 -14 19.6 1.58
1 -11 -14 19.65 1.44
1 -11 -13 0.09 0.61
1 -11 -13 -0.55 0.61
-1 11 13 0.04 0.61
1 -11 -12 23.17 2.08
1 -11 -12 22.62 1.89
-1 11 12 24.15 1.99
1 -11 -11 4.01 1.01
1 -11 -11 0.23 0.85
1 11 -11 2.93 0.98
-1 11 11 3.27 1.03
1 -11 -10 66.7 3.58
1 11 -10 62.49 3.58
-1 11 10 66.31 3.62
1 -11 -9 3.45 1.09
1 -11 -9 5.52 1.39
1 11 -9 5.57 1.33
-1 11 9 6.41 1.44
1 -11 -8 71.51 3.88
1 -11 -8 75.51 4.34
1 11 -8 69.56 4.08
-1 11 8 76.43 4.07
1 -11 -8 69.99 3.93
1 -11 -7 9.65 1.51
1 -11 -7 9.18 1.66
1 11 -7 8.63 1.63
1 -11 -7 10.57 1.66
-1 11 7 9.67 1.63
1 -11 -6 18.98 2.02
1 -11 -6 20.22 2.28
1 11 -6 20.44 2.34
1 -11 -6 21.16 2.31
-1 11 6 18.05 2.07
1 -11 -5 122.63 5.11
1 -11 -5 118.71 5.63
1 11 -5 120.73 5.65
-1 11 5 119.19 5.29
1 -11 -4 67.59 4.12
1 11 -4 65.74 4.08
-1 11 4 66.44 3.83
1 -11 -3 51.1 3.56
1 11 -3 45.74 3.38
-1 11 3 46.26 3.15
1 -11 -2 54.95 3.62
1 11 -2 50.69 3.56
-1 11 2 56.75 3.47
-1 11 1 4.04 1.1
1 11 -1 1.64 0.89
1 11 0 183.6 7.06
-1 11 0 177.68 6.92
1 11 0 184.55 6.83
-1 11 -1 69.85 4.12
1 11 1 67.14 4.04
1 11 1 67.35 3.96
-1 11 -2 176.78 6.9
1 11 2 168.35 6.59
-1 11 -3 21.34 2.35
-1 -11 -3 24.38 2.56
1 11 3 24.02 2.42
-1 -11 -4 98.91 4.59
-1 -11 -4 108.65 5.1
-1 11 -4 97.95 5.02
-1 -11 -4 105.37 5.32
1 11 4 98.69 4.86
-1 -11 -5 7.64 1.39
-1 -11 -5 6.39 1.38
-1 11 -5 5.18 1.29
1 11 5 6.51 1.43
-1 -11 -5 5.98 1.48
-1 -11 -6 38.34 2.84
-1 -11 -6 39.63 3.08
-1 11 -6 36.18 3.01
1 11 6 36.82 2.91
-1 -11 -6 35.74 2.96
-1 -11 -7 0.4 0.93
-1 11 -7 0.38 0.98
1 11 7 1.28 1.01
-1 -11 -7 0.36 0.77
-1 -11 -8 99.9 4.57
-1 11 -8 95.34 4.77
-1 -11 -8 85.79 4.4
1 11 8 91.65 4.47
-1 -11 -9 9.78 1.46
-1 -11 -9 10.65 1.56
-1 11 -9 10.78 1.62
-1 -11 -9 12.96 1.58
1 11 9 11.46 1.69
-1 -11 -10 34.59 2.53
-1 -11 -10 36.97 2.75
-1 11 -10 37.57 2.74
1 11 10 38.43 2.66
-1 -11 -11 -0.23 0.81
-1 -11 -11 -0.2 0.73
-1 11 -11 -0.1 0.66
1 11 11 0.08 0.64
-1 -11 -12 31.08 2.07
-1 -11 -12 27.21 2.11
-1 11 -12 27.87 1.94
1 11 12 28.49 2.05
-1 -11 -13 0.38 0.53
-1 -11 -13 0.38 0.51
1 11 13 0.14 0.45
1 -12 -12 0.36 0.49
1 -12 -12 0.78 0.51
-1 12 12 0.86 0.57
1 -12 -11 27.4 1.85
1 -12 -11 28.76 2.06
1 12 -11 27.86 1.89
-1 12 11 29.63 1.98
1 -12 -10 10 1.25
1 -12 -10 9.63 1.33
1 12 -10 8.86 1.21
-1 12 10 8.98 1.29
1 -12 -9 58 3.04
1 12 -9 63.71 3.37
-1 12 9 63.57 3.28
1 -12 -8 21.21 1.88
1 12 -8 23.24 2.17
1 -12 -8 22.27 2.03
-1 12 8 25.51 2.14
1 -12 -7 53.81 3.04
1 -12 -7 60.96 3.58
1 12 -7 59.87 3.54
1 -12 -7 55.24 3.35
-1 12 7 61.55 3.39
1 -12 -6 -0.34 0.66
1 -12 -6 0.92 0.95
1 12 -6 -0.85 1.14
-1 12 6 -0.24 0.77
1 -12 -6 0.36 0.8
1 -12 -5 57.86 3.59
1 12 -5 65.63 3.85
-1 12 5 64.34 3.56
1 -12 -5 72.99 4.09
1 -12 -4 33.29 2.72
1 12 -4 30.73 2.72
-1 -12 4 34.18 2.72
-1 12 4 32.19 2.53
1 -12 -3 95.67 4.63
1 12 -3 93.27 4.75
-1 -12 3 94.93 4.76
-1 12 3 96.75 4.46
1 12 -2 2.03 0.96
-1 -12 2 5.59 1.46
-1 12 1 222.75 7.46
1 12 -1 218.77 7.68
-1 -12 1 222.65 8.03
-1 12 0 36.13 2.8
1 12 0 37.52 2.88
-1 -12 0 36.48 3.06
1 12 1 78.07 4.15
-1 12 -1 84.78 4.4
-1 -12 -1 89.1 4.79
-1 12 -2 58.08 3.62
-1 -12 -2 62.36 4
1 12 2 55.64 3.42
-1 12 -3 111.39 5.14
-1 -12 -3 110.18 5.35
1 12 3 103.79 4.8
-1 12 -4 11.79 1.77
-1 -12 -4 11.04 1.79
1 12 4 11.24 1.64
-1 -12 -5 57.91 3.16
-1 12 -5 54.59 3.49
1 12 5 56.1 3.38
-1 -12 -5 58.17 3.64
-1 -12 -6 12 1.49
-1 12 -6 12.93 1.79
1 12 6 14.25 1.74
-1 -12 -6 11.5 1.75
-1 -12 -7 46.72 2.84
-1 -12 -7 47.69 3.01
-1 12 -7 54.64 3.35
-1 -12 -7 45.04 2.98
1 12 7 53.2 3.12
-1 -12 -8 0.1 0.67
-1 -12 -8 0.27 0.75
-1 12 -8 2.01 1.07
-1 -12 -8 1.49 0.74
1 12 8 0.86 0.75
-1 -12 -9 8.64 1.23
-1 -12 -9 8.39 1.3
-1 12 -9 8.84 1.33
1 12 9 7.34 1.14
-1 -12 -10 3.64 0.8
-1 -12 -10 2.93 0.83
-1 12 -10 3.4 0.85
1 12 10 3.8 0.85
-1 -12 -11 17.73 1.42
-1 -12 -11 18.86 1.56
-1 12 -11 21.2 1.58
1 12 11 21.14 1.6
-1 -12 -12 2.52 0.56
-1 13 10 10.32 1.04
1 -13 -9 17.39 1.31
1 -13 -9 17.67 1.48
1 13 -9 17.77 1.47
-1 13 9 18.15 1.49
1 -13 -8 3.74 0.68
1 -13 -8 2.45 0.71
1 13 -8 2.97 0.89
1 -13 -8 2.3 0.66
-1 13 8 2.9 0.73
1 13 -7 8.72 1.25
1 -13 -7 8.5 1.18
-1 13 7 10.47 1.26
1 13 -6 -0.55 0.84
1 -13 -6 0.4 0.65
-1 13 6 0.77 0.56
1 -13 -5 12.66 1.46
1 13 -5 10.08 1.42
1 -13 -5 9.55 1.38
-1 13 5 11.48 1.37
1 13 -4 -0.09 0.74
1 -13 -4 -0.68 0.92
-1 -13 4 0.23 0.66
1 13 -3 17.16 1.81
-1 -13 3 16.28 1.73
1 -13 -3 18.89 2.03
1 13 -2 11.57 1.53
-1 -13 2 12.9 1.67
1 -13 -2 12.57 1.75
1 13 -1 20.4 1.96
1 -13 -1 20.97 2.14
-1 -13 1 18.17 1.97
1 13 0 15.27 1.61
-1 13 0 16.18 1.72
1 -13 0 16.56 1.94
-1 -13 0 16.16 1.89
-1 13 -1 59.7 3.29
-1 -13 -1 64.23 3.71
-1 13 -2 6.59 1.09
-1 -13 -2 6.61 1.37
-1 13 -3 8.47 1.38
-1 -13 -3 6.43 1.34
1 -13 3 7.78 1.3
-1 13 -4 9.95 1.45
1 -13 4 7.39 1.14
-1 -13 -4 9.96 1.55
-1 13 -5 17.13 1.75
-1 -13 -5 18.92 1.89
-1 -13 -6 3.41 0.75
-1 13 -6 1.79 0.8
-1 -13 -6 2.76 0.89
-1 -13 -7 14.37 1.29
-1 13 -7 16.59 1.61
-1 -13 -7 13.62 1.42
1 13 7 14.34 1.43
-1 -13 -8 1.07 0.48
-1 -13 -8 1.84 0.62
-1 -13 -8 0.95 0.51
-1 13 -8 0.95 0.67
-1 13 -9 7.64 0.98
-1 -13 -9 6.22 0.8
1 -14 -6 99 3.5
1 14 -6 99.7 3.52
1 -14 -5 20.71 1.62
1 14 -5 22.33 1.63
1 -14 -4 17.21 1.56
1 14 -4 14.47 1.37
-1 -14 3 25.88 1.78
1 -14 -3 30.82 2.14
1 14 -3 25.9 1.82
-1 -14 2 41.01 2.37
1 -14 -2 43.13 2.59
1 14 -2 39.42 2.25
-1 -14 1 12.9 1.35
1 -14 -1 11.49 1.39
1 14 -1 12.17 1.24
1 -14 0 23.72 1.94
-1 -14 0 23.61 1.9
1 -14 1 14.24 1.47
-1 -14 -1 11.68 1.39
-1 14 -1 12.52 1.23
1 -14 2 40.02 2.37
-1 -14 -2 39.53 2.45
-1 14 -2 39.25 2.23
1 -14 3 7.73 0.99
-1 -14 -3 9.85 1.24
-1 14 -3 7.54 1
-1 -14 -4 43.48 2.44
-1 14 -4 43.25 2.3
-1 -14 -5 9.83 1.12
-1 14 -5 8 0.99
-1 14 -6 4.2 0.74
2 0 -21 -0.3 0.65
2 0 -21 0.78 0.72
2 0 -21 -0.67 0.57
2 0 -20 31.64 2.42
2 0 -20 31.18 2.46
2 0 -20 29.44 2.28
2 0 -19 0.24 0.94
2 0 -19 0.29 0.94
2 0 -19 -0.43 1.04
2 0 -18 157.21 6.54
2 0 -18 167 6.46
2 0 -17 1.01 1.11
2 0 -17 0.87 1.12
2 0 -17 2.03 1.18
2 0 -16 14.56 2.09
2 0 -16 12.8 1.82
2 0 -15 0.73 0.82
2 0 -15 -0.06 0.77
2 0 -15 0.57 0.72
2 0 -14 281.77 8.76
2 0 -14 278.24 8.5
2 0 -14 282.77 8.76
2 0 -13 -1.16 0.94
2 0 -13 0.72 0.63
2 0 -12 713.29 15.93
2 0 -12 761.01 15.91
2 0 -11 -0.55 0.66
2 0 -11 -0.53 0.69
2 0 -10 928.39 18.3
2 0 -10 931.61 18.25
2 0 -9 0.46 0.43
2 0 -9 0.7 0.51
2 0 -8 1205.45 21.98
2 0 -8 1190.77 21.81
2 0 -8 1186.36 22.34
2 0 -7 -0.42 0.44
2 0 -7 0.79 0.36
-2 0 7 3.84 0.47
2 0 -7 6.28 0.82
2 0 -6 2190.36 37.27
2 0 -6 2130.09 36.96
2 0 -6 2084.08 37.43
-2 0 6 2176.35 37.52
-2 0 6 2223.61 36.74
2 0 -5 0.63 0.29
2 0 -5 0.58 0.29
-2 0 5 0.32 0.34
-2 0 5 0.56 0.32
2 0 -4 7709.2 129.92
2 0 -4 7734.52 130.06
-2 0 3 0.74 0.27
2 0 -3 0.18 0.27
-2 0 2 5025.97 85.18
2 0 -2 5295.79 85.21
2 0 -1 0.19 0.18
2 0 0 182.74 3.68
-2 0 -1 3.4 0.36
-2 0 -2 3532.58 58.64
2 0 3 0.1 0.3
-2 0 -4 3165.68 52.92
2 0 4 3094.06 52.57
-2 0 -4 3040.62 52.48
-2 0 -4 3231.39 52.61
-2 0 -5 -0.02 0.39
2 0 5 -0.05 0.35
-2 0 -5 0.08 0.31
-2 0 -5 -0.25 0.38
-2 0 -6 2406.23 41.34
-2 0 -6 2430.53 40.93
-2 0 -6 2313.72 40.71
2 0 6 2354.3 40.84
2 0 7 -0.25 0.38
-2 0 -7 -0.18 0.39
-2 0 -7 -1 0.59
-2 0 -8 2819.89 49.64
-2 0 -8 2826.61 49.1
-2 0 -9 -0.75 0.95
-2 0 -9 0.05 0.66
-2 0 -10 583.53 13.6
-2 0 -10 583.04 12.99
-2 0 -11 -0.11 1
-2 0 -12 236.59 7.99
-2 0 -13 0.12 0.74
-2 0 -13 -0.5 0.74
-2 0 -13 0.94 0.84
-2 0 -13 -0.42 1.08
-2 0 -14 202.16 7.83
-2 0 -14 208.71 7.35
-2 0 -14 215.81 7.6
-2 0 -14 202.47 7.32
-2 0 -14 203.14 7.86
-2 0 -15 0.64 0.75
-2 0 -15 -0.32 0.99
-2 0 -15 -1.07 0.95
-2 0 -15 0.74 0.9
-2 0 -16 8.92 1.52
-2 0 -16 7.48 1.48
-2 0 -16 10.45 1.66
-2 0 -17 -1.22 1.01
-2 0 -17 1.18 1.04
-2 0 -17 -0.45 0.86
-2 0 -18 269.89 8.18
-2 0 -18 276.93 8.43
-2 0 -18 290.88 8.41
-2 0 -19 1.78 0.88
-2 0 -19 0.62 0.67
-2 0 -20 58.38 2.96
-2 0 -20 57.86 2.63
2 -1 -21 0.68 0.5
2 1 -21 0.51 0.61
2 -1 -21 0.33 0.54
2 1 -21 1.09 0.76
2 1 -21 -0.32 0.58
2 -1 -21 -0.17 0.61
2 -1 -20 1.64 0.73
2 1 -20 2.59 0.83
2 -1 -20 1.95 0.91
2 1 -20 3.93 1.1
2 1 -20 3.28 0.95
2 -1 -20 2.69 0.94
2 -1 -19 5.11 1.14
2 1 -19 4.63 1.2
2 1 -19 6.05 1.23
2 -1 -19 9.94 1.65
2 -1 -19 5.22 1.33
2 1 -19 7.87 1.55
2 -1 -18 37.73 2.98
2 1 -18 31.73 2.73
2 -1 -18 35.82 3.1
2 1 -18 34.55 2.95
2 -1 -18 32.52 2.83
2 -1 -17 16.92 2.12
2 1 -17 17.8 2.24
2 1 -17 17.02 2.1
2 -1 -17 16.74 2.23
2 -1 -16 31.82 2.76
2 1 -16 38.15 2.93
2 1 -16 39.48 3.18
2 1 -16 36.62 3.13
2 -1 -16 35.93 3.13
2 1 -16 36.91 3.02
2 -1 -15 150.02 6.01
2 1 -15 143.5 5.85
2 -1 -15 134.41 5.73
2 1 -15 139.04 6
2 1 -15 142.32 6.21
2 -1 -15 146.2 6.38
2 -1 -14 19.45 1.96
2 1 -14 16.8 1.78
2 1 -14 16 1.83
2 1 -14 16.05 1.9
2 -1 -14 15.06 1.91
2 1 -13 38.37 2.58
2 1 -12 4.46 1.05
2 1 -12 3.04 0.81
2 -1 -12 3.92 0.96
2 1 -11 1.22 0.74
2 1 -11 4.25 0.93
2 -1 -11 2.43 0.74
2 -1 -11 4.41 0.98
2 1 -11 1.97 0.95
2 -1 -10 27.71 1.95
2 1 -10 31.25 2.06
2 -1 -10 31.71 1.99
2 1 -10 29.79 1.91
2 1 -10 27.86 2.1
2 1 -9 178.9 5.2
2 -1 -9 186.69 5.15
2 -1 -9 186.8 5.3
2 1 -9 180.02 5.11
2 1 -9 178.1 5.58
2 -1 -8 1.74 0.58
2 1 -8 0.54 0.4
2 -1 -8 0.82 0.42
2 1 -8 0.2 0.44
2 1 -8 0.75 0.57
2 1 -7 37.65 1.81
2 1 -7 38.29 1.8
2 -1 -7 36.86 1.69
2 -1 -7 39.69 1.87
-2 -1 7 38.76 1.75
2 1 -7 37.9 1.97
-2 -1 7 41.44 2.04
2 1 -6 15.17 1.02
2 -1 -6 12.83 0.87
2 -1 -6 14.37 1.04
2 1 -6 14.36 1.02
2 1 -6 12.36 1.04
-2 -1 6 14.11 0.97
-2 -1 6 13.83 1.04
-2 1 6 15.11 1.1
2 1 -5 24.3 1.19
2 -1 -5 20.79 1.18
2 -1 -5 21.23 1.16
2 1 -5 22.88 1.21
2 1 -5 22.35 1.26
-2 1 5 24.36 1.29
2 -1 -5 22.71 1.02
-2 -1 5 20.25 1.15
2 1 -4 505.5 9.37
-2 -1 4 491.25 9.39
2 -1 -4 476.12 8.94
2 1 -4 475.96 9.27
-2 1 3 415.69 7.65
2 -1 -3 390.29 7.47
-2 -1 3 401.06 7.84
-2 1 2 10.19 0.58
-2 -1 0 260.17 5.12
2 1 1 463.13 8.56
-2 -1 -1 457.99 8.81
-2 1 -1 485.57 8.05
-2 -1 -1 459.36 8.48
2 1 2 85.68 2.05
-2 -1 -2 80.8 1.94
-2 -1 -2 85.34 2.46
-2 1 -3 1488.03 25.99
2 -1 3 1492.8 25.35
-2 1 -3 1504.23 25.24
-2 -1 -3 1532.19 26.18
2 1 3 1481.25 26.11
-2 1 -3 1538.21 26
-2 1 -4 39.46 1.7
2 1 4 40.1 1.74
-2 1 -4 38.96 1.3
-2 1 -4 38.53 1.67
2 -1 4 42.58 1.44
-2 1 -5 54.74 2.18
-2 1 -5 51.52 2.09
2 -1 5 55.74 1.84
2 1 5 57.42 2.22
-2 1 -5 49.13 1.66
-2 -1 -5 53.45 1.96
-2 -1 -5 54.16 2.2
-2 1 -6 82.51 3.02
2 1 6 83.92 2.97
-2 -1 -6 86.59 3.07
-2 1 -6 84 2.96
-2 1 -6 83.15 2.51
-2 -1 -6 86.4 2.8
2 -1 6 81.8 2.61
-2 1 -7 19.7 1.54
-2 -1 -7 17.45 1.46
-2 1 -7 16.72 1.34
-2 -1 -7 19.26 1.36
-2 -1 -8 68.45 3.17
-2 1 -8 69.2 3.14
-2 1 -8 69.8 3
-2 -1 -9 25.66 2.1
-2 1 -9 29.36 2.05
-2 1 -10 218.68 6.91
-2 -1 -10 213.04 6.93
-2 1 -10 216.87 6.62
-2 1 -11 41.44 2.92
-2 -1 -11 38.81 2.9
-2 1 -11 36.12 2.6
-2 1 -12 49.76 3.36
-2 -1 -12 46.81 3.31
-2 1 -12 47.72 3.11
-2 1 -13 10.87 1.56
-2 -1 -13 15.5 1.94
-2 -1 -13 9.81 1.46
-2 1 -13 9.07 1.35
-2 -1 -13 11.14 1.64
-2 -1 -13 10.68 1.56
-2 -1 -13 12.1 1.63
-2 1 -13 12.08 1.89
-2 -1 -13 9.43 1.72
-2 -1 -14 66.67 4.23
-2 -1 -14 64.72 3.87
-2 1 -14 65.43 3.98
-2 -1 -14 63.08 3.73
-2 -1 -14 68.31 3.99
-2 1 -14 74.02 3.99
-2 -1 -14 68.41 3.88
-2 1 -14 68.11 4.04
-2 1 -14 74.82 4.45
-2 -1 -14 65.5 4.27
-2 -1 -15 4.04 1
-2 1 -15 6.5 1.51
-2 1 -15 6.31 1.42
-2 -1 -15 6.48 1.31
-2 -1 -15 5.66 1.54
-2 -1 -15 5.85 1.46
-2 1 -15 5.24 1.15
-2 1 -16 3.46 1.22
-2 -1 -16 4.07 1.07
-2 -1 -16 3.11 1.1
-2 1 -16 3.6 1.38
-2 -1 -16 4.82 1.28
-2 1 -16 4.36 1.16
-2 1 -17 22.59 2.38
-2 -1 -17 21.22 2.1
-2 1 -17 24.01 2.39
-2 -1 -17 20.73 2.26
-2 1 -17 22.14 2.16
-2 -1 -17 26.1 2.47
-2 -1 -18 149.41 5.61
-2 -1 -18 139.49 5.24
-2 1 -18 142.68 5.65
-2 1 -18 140.49 5.83
-2 -1 -18 154.78 5.78
-2 1 -18 149.65 5.44
-2 1 -19 2.58 0.99
-2 -1 -19 3.69 0.83
-2 1 -19 3.39 1.11
-2 -1 -19 3.57 0.97
-2 1 -20 49.92 2.69
-2 -1 -20 49.15 2.69
-2 -1 -20 50.18 2.53
2 -2 -21 9.27 1.2
2 2 -21 8.84 1.03
2 -2 -21 8.67 1.14
2 2 -21 8.24 1.12
2 -2 -20 9.64 1.41
2 -2 -20 10.69 1.32
2 2 -20 10.04 1.3
2 2 -20 10.01 1.48
2 2 -20 9.87 1.47
2 -2 -20 9.13 1.38
2 2 -19 10.24 1.72
2 -2 -19 10.3 1.38
2 -2 -19 8.81 1.53
2 2 -19 11.09 1.5
2 -2 -19 7.86 1.4
2 -2 -19 10.26 1.34
2 2 -19 10.78 1.6
2 -2 -19 12.62 1.84
2 2 -18 44.08 3.09
2 -2 -18 44.29 3.19
2 -2 -18 45.14 3.07
2 -2 -18 39.13 3.04
2 2 -18 42.16 3.2
2 -2 -18 42.79 3.38
2 2 -17 15.24 1.9
2 -2 -17 15.11 1.94
2 -2 -17 18.15 2.08
2 2 -17 15.31 2.03
2 -2 -17 13.19 1.94
2 2 -17 11.27 1.81
2 -2 -16 66.45 3.93
2 2 -16 63.45 3.79
2 -2 -16 60.4 3.81
2 2 -16 68.4 4.15
2 -2 -16 60.88 4.16
2 2 -16 63.98 4.03
2 -2 -15 115.06 5.25
2 2 -15 120.78 5.27
2 -2 -15 114.54 5.31
2 2 -15 118.26 5.52
2 -2 -15 118.68 5.81
2 2 -15 116.86 5.49
2 2 -14 287.92 8.6
2 -2 -14 268.34 8.53
2 2 -14 285.74 9.04
2 -2 -14 270.62 8.4
2 -2 -14 290.21 9.44
2 2 -14 281.67 9.01
2 2 -13 65.29 4
2 2 -12 281.95 7.75
2 2 -12 289.24 8.84
2 2 -11 428.06 9.97
2 2 -11 401.47 10.74
2 -2 -10 663.44 13.69
2 2 -10 633.87 13.48
2 2 -10 639.98 14.47
2 2 -9 328.34 7.93
2 -2 -9 345.62 8.02
2 -2 -9 351.45 8.33
2 2 -9 331.44 8.65
2 -2 -8 50.65 2.4
2 -2 -8 47.81 2.16
2 2 -8 52.55 2.28
-2 -2 8 49.5 2.33
2 2 -8 48.93 2.53
2 -2 -7 37.19 1.7
2 2 -7 37.29 1.84
2 -2 -7 38.55 1.91
-2 -2 7 39.22 2
2 2 -7 39.85 2.07
-2 -2 7 33.47 1.84
2 2 -6 892.73 16.72
2 -2 -6 919.82 17.16
2 -2 -6 902.92 16.74
2 -2 -6 912.78 16.29
-2 -2 6 923.57 17.07
2 -2 -6 887.88 15.86
2 2 -6 861.41 16.92
2 -2 -6 898.8 16.99
2 -2 -5 79.1 2.85
2 2 -5 83.27 2.66
2 -2 -5 79.31 2.57
2 -2 -5 75.19 2.21
2 -2 -5 87.39 2.75
2 2 -5 75.07 2.64
-2 2 5 87.16 2.72
2 -2 -4 1193.01 21.03
2 -2 -4 1224.27 21.69
2 2 -4 1162.01 21.17
2 -2 -4 1150.72 21.07
-2 2 4 1256.67 21.13
2 -2 -3 1186.86 20.6
2 -2 -3 1143.86 19.73
-2 2 3 1143.62 19.74
-2 2 2 5543.8 87.19
2 -2 -2 5166.48 87.15
2 -2 -1 2264.55 37.69
-2 2 0 1712.93 28.35
-2 -2 -1 544.51 9.96
-2 -2 -1 532.77 10.32
-2 -2 -2 229.68 4.73
-2 2 -2 234.11 5.27
-2 -2 -2 239.25 5.45
-2 2 -3 606 11.6
-2 -2 -3 595.82 10.8
2 -2 3 619.48 10.38
-2 2 -3 615.73 11.86
-2 -2 -3 644.77 12.08
2 2 3 621.23 11.93
-2 2 -4 573.8 11.52
-2 2 -4 593.57 11.73
2 2 4 582.29 11.75
2 -2 4 610.45 10.46
-2 2 -5 1376.77 24.91
2 2 5 1340.85 25.13
2 -2 5 1402.51 23.74
-2 -2 -5 1432.94 25.47
-2 2 -5 1379.62 25.07
-2 2 -6 1656.08 29.99
-2 2 -6 1693.36 30.12
-2 2 -7 328.75 7.98
-2 2 -7 325.73 8
-2 -2 -8 1329.45 25.44
-2 2 -8 1335.11 25.21
-2 2 -8 1318.74 25.15
-2 2 -9 43.57 2.64
-2 -2 -9 50.63 2.92
-2 2 -9 42.54 2.62
-2 -2 -10 1384.18 27.1
-2 2 -10 1376.24 26.85
-2 2 -10 1341.67 26.61
-2 2 -11 126.74 5.27
-2 -2 -11 120.13 5.3
-2 2 -11 126.62 5.18
-2 2 -12 182.93 6.81
-2 -2 -12 174.1 6.81
-2 2 -12 168.4 6.39
-2 2 -13 166.44 6.53
-2 2 -13 167.75 6.08
-2 -2 -13 175.96 6.91
-2 2 -13 166.06 6.6
-2 -2 -13 160.49 6.11
-2 -2 -13 170.92 6.46
-2 -2 -13 178.87 6.66
-2 2 -13 161.38 6.41
-2 -2 -13 157.22 6.52
-2 2 -13 167.4 6.74
-2 -2 -13 163.93 6.84
-2 -2 -14 97.56 5.15
-2 2 -14 91.85 4.42
-2 2 -14 97.44 4.95
-2 -2 -14 90.85 4.53
-2 -2 -14 96.68 4.74
-2 -2 -14 97.59 4.85
-2 2 -14 89.38 4.73
-2 -2 -14 80.86 4.62
-2 2 -14 92.46 5.09
-2 -2 -14 90.2 5.06
-2 -2 -15 40.74 3
-2 2 -15 39.32 3.17
-2 -2 -15 35.17 2.85
-2 -2 -15 35.63 3.01
-2 2 -15 41.89 3.21
-2 2 -15 41.14 2.87
-2 -2 -15 40.3 3.32
-2 2 -16 59.02 3.83
-2 -2 -16 56 3.5
-2 -2 -16 59.06 3.6
-2 2 -16 58.77 3.8
-2 2 -16 62.59 3.98
-2 -2 -16 65.19 4.21
-2 -2 -16 65.4 3.96
-2 2 -17 -0.91 1.17
-2 -2 -17 0.08 0.81
-2 2 -17 0.06 0.96
-2 2 -17 0.31 0.93
-2 -2 -17 0.88 0.88
-2 -2 -17 -0.16 1.05
-2 -2 -18 79.03 3.79
-2 2 -18 81.93 4.12
-2 2 -18 79.88 4.2
-2 -2 -18 86.16 4.15
-2 2 -19 3.56 1
-2 2 -19 3.46 1.01
-2 -2 -19 4.76 1.07
-2 -2 -20 41.69 2.31
-2 2 -20 43.86 2.4
-2 2 -20 38.92 2.31
-2 -2 -20 37.2 2.25
-2 -2 -20 40.12 2.21
2 -3 -21 0.35 0.52
2 3 -21 0.09 0.59
2 -3 -21 1.49 0.58
2 -3 -20 15.62 1.57
2 -3 -20 15.15 1.61
2 -3 -20 14.61 1.46
2 3 -20 15.54 1.68
2 -3 -20 12.65 1.42
2 -3 -19 5.02 1.15
2 3 -19 7.68 1.18
2 -3 -19 5.53 1.23
2 -3 -19 6.34 1.25
2 -3 -19 6.46 1.2
2 3 -19 7.69 1.41
2 3 -19 7.88 1.38
2 -3 -19 5.83 1.37
2 3 -18 3.8 1.02
2 -3 -18 5.27 1.31
2 -3 -18 2.86 1
2 3 -18 4.86 1.34
2 -3 -18 2.68 1.21
2 3 -18 6.54 1.47
2 -3 -17 6.79 1.42
2 3 -17 5.93 1.25
2 -3 -17 4.77 1.23
2 3 -17 4.59 1.18
2 -3 -17 3.94 1.27
2 3 -17 9.22 1.72
2 -3 -16 8.61 1.59
2 3 -16 12.5 1.65
2 -3 -16 13.9 1.87
2 -3 -16 11.22 1.83
2 3 -16 13.48 1.92
2 3 -16 12.73 1.94
2 3 -15 1.05 0.82
2 -3 -15 -1.64 1.04
2 -3 -15 -1.06 1.04
2 3 -15 0.8 1.02
2 -3 -15 -0.07 0.91
2 3 -15 -1.01 0.93
2 3 -15 0.11 0.88
2 3 -14 9.06 1.34
2 -3 -14 11.17 1.71
2 3 -14 11.06 1.66
2 3 -14 13.65 2.03
2 3 -14 9.26 1.64
2 3 -14 11.39 1.81
2 3 -13 0.31 0.88
2 3 -12 64.91 3.93
2 3 -11 106.25 4.86
2 3 -10 1.71 0.58
2 3 -10 0.55 0.8
2 3 -9 77.39 3.12
2 3 -9 76.97 3.63
2 3 -8 533.7 11.15
2 -3 -8 522.75 11.06
2 3 -8 528.34 11.89
2 3 -7 548.18 11.2
2 -3 -7 548.64 11.97
2 3 -7 530.74 11.72
2 3 -6 3.69 0.62
2 3 -6 2.28 0.58
2 -3 -6 2.43 0.68
2 -3 -5 2.31 0.52
2 3 -5 1.28 0.45
2 3 -4 4 0.62
2 -3 -4 2.63 0.49
2 -3 -4 3.16 0.73
2 -3 -3 338.1 7.65
2 -3 -3 322.26 6.78
-2 3 3 330.81 6.67
2 3 -3 310.53 6.86
-2 3 2 70.5 2.04
2 -3 -2 68.82 2.78
2 -3 -2 66.86 2.05
2 -3 -1 17.46 1.2
-2 3 1 17.81 0.83
-2 -3 0 15.04 1.04
2 -3 0 15.84 1.13
2 -3 0 15.97 0.64
-2 -3 -1 687.78 13.14
2 -3 1 680.46 13.05
-2 -3 -2 507.85 10.23
-2 3 -2 490.5 10.13
2 -3 2 487.05 9.9
-2 3 -3 216.83 5.58
-2 -3 -3 226.34 5.72
-2 -3 -3 220.61 4.77
2 -3 3 220.01 5.29
-2 3 -4 230.91 5.59
-2 3 -4 234.69 5.95
2 -3 4 231.17 5.58
-2 -3 -4 223.43 4.62
-2 3 -5 12.09 1.12
-2 3 -5 13.14 1.24
-2 3 -6 28.04 1.8
-2 3 -6 27.05 1.9
-2 3 -7 4.56 0.88
-2 3 -7 4.45 0.94
-2 3 -8 1.99 0.78
-2 3 -8 2.43 0.89
-2 3 -9 49.16 2.92
-2 3 -9 55.11 3.17
-2 -3 -10 322.77 9.46
-2 3 -10 331.92 9.25
-2 3 -10 331.6 9.37
-2 3 -11 195.93 7.02
-2 -3 -11 205.24 7.3
-2 3 -11 200.99 7.11
-2 3 -12 276.34 8.95
-2 -3 -12 277.45 9.18
-2 3 -12 281.77 8.98
-2 3 -13 16.66 2.15
-2 3 -13 16.75 1.88
-2 3 -13 18 2.3
-2 -3 -13 19.13 2.23
-2 3 -13 20.26 2.26
-2 -3 -13 18.76 2.11
-2 -3 -13 18.63 1.99
-2 -3 -13 20.34 2.18
-2 -3 -13 20.1 2.28
-2 3 -13 17.15 2
-2 -3 -13 19.21 2.28
-2 3 -14 13.29 1.93
-2 3 -14 13.68 1.73
-2 3 -14 14.28 1.99
-2 -3 -14 14.46 1.99
-2 3 -14 17.46 2.19
-2 3 -14 16.15 2.13
-2 -3 -14 13.51 1.92
-2 -3 -14 14.4 2
-2 -3 -14 14.74 1.85
-2 3 -14 14.17 1.96
-2 -3 -14 15.95 2.12
-2 -3 -14 14.74 2.08
-2 3 -15 1.88 0.88
-2 -3 -15 2.45 1.06
-2 3 -15 1.56 1.02
-2 -3 -15 0.94 0.78
-2 3 -15 3.45 1.21
-2 -3 -15 2.17 1.06
-2 3 -15 0.69 1.01
-2 3 -15 0.54 0.73
-2 -3 -15 0.87 0.78
-2 -3 -15 1.08 0.91
-2 -3 -16 68.84 3.96
-2 3 -16 63.11 3.99
-2 -3 -16 66.32 4.19
-2 3 -16 71.67 4.25
-2 3 -16 61.07 3.54
-2 -3 -16 70.32 4.09
-2 3 -17 0.15 0.96
-2 3 -17 0.04 0.98
-2 3 -17 1.27 0.85
-2 -3 -17 -0.29 0.9
-2 -3 -17 0.51 0.92
-2 -3 -17 1.08 1.05
-2 3 -18 1.52 1
-2 -3 -18 1.42 0.8
-2 3 -18 2.31 1.05
-2 -3 -18 3.49 1.17
-2 3 -19 24.32 1.94
-2 -3 -19 22.75 1.9
-2 3 -19 21.81 2.01
-2 3 -19 25.78 2.03
-2 -3 -20 3.23 0.73
-2 -3 -20 4.1 0.79
2 4 -21 9.45 1.03
2 -4 -21 9.16 0.99
2 -4 -20 1.5 0.49
2 -4 -20 2.03 0.69
2 -4 -20 3.48 0.83
2 -4 -20 3.6 0.89
2 4 -20 2.69 0.92
2 -4 -20 3.03 0.96
2 -4 -19 16.75 1.79
2 -4 -19 18.33 1.83
2 -4 -19 16.91 1.83
2 4 -19 20.96 2.01
2 -4 -19 13.55 1.5
2 -4 -19 18.03 2.08
2 -4 -18 22.79 2.09
2 4 -18 22.48 2.2
2 -4 -18 27.99 2.47
2 -4 -18 22.48 2.2
2 -4 -18 26 2.31
2 4 -18 24.94 2.41
2 -4 -18 25.6 2.59
2 4 -18 24.41 2.43
2 -4 -17 82.28 4.29
2 -4 -17 77.21 4.29
2 4 -17 80.62 4.3
2 -4 -17 79.8 4.73
2 4 -17 78.28 4.51
2 -4 -16 66.33 3.93
2 -4 -16 76.67 4.36
2 4 -16 73.09 4.17
2 -4 -16 69.36 4.47
2 4 -16 71.19 4.39
2 -4 -15 25.13 2.4
2 -4 -15 25.91 2.54
2 4 -15 32.13 3.18
2 4 -15 27.9 2.59
2 4 -15 28.75 2.79
2 -4 -14 22.19 2.18
2 4 -14 20.21 2.54
2 4 -14 18.18 2.06
2 4 -14 26.45 2.77
2 4 -14 22.49 2.39
2 4 -13 369.06 11.43
2 4 -13 381.98 10.64
2 4 -13 404.34 11.97
2 -4 -13 370.63 10.35
2 4 -12 12.3 1.81
2 4 -11 489.67 12.91
2 4 -10 8.42 1.39
2 4 -9 241.86 7.5
2 4 -8 83.76 3.25
2 4 -8 84.2 3.83
2 -4 -7 33.57 2.3
2 4 -7 32.73 1.89
2 4 -7 34.32 2.24
2 -4 -6 47.76 2.69
2 4 -6 48.08 2.5
2 -4 -5 1324.59 24.45
2 4 -5 1246.78 23.77
2 -4 -4 3.6 0.84
2 -4 -4 5 0.72
-2 4 4 4.51 0.61
2 4 -4 5.42 0.75
2 -4 -3 348.92 8.35
-2 4 3 348.91 7.35
2 -4 -3 343.45 7.46
2 4 -3 335.68 7.67
-2 4 2 272.2 5.73
2 -4 -2 258.51 5.74
2 -4 -2 258.38 6.83
2 4 -2 249.33 6.03
-2 -4 1 1559.8 26.65
2 -4 -1 1467.51 26.24
2 4 -1 1474.62 26.77
-2 4 1 1567.76 26.27
2 -4 -1 1580.88 28.19
-2 -4 0 651.44 12.74
2 -4 0 669.15 11.79
2 -4 0 668.8 13.05
-2 -4 0 653.67 12.98
2 -4 1 1813.88 30.39
-2 -4 -1 1894.34 32.48
2 -4 1 1814.09 32.12
-2 -4 -2 661.18 13.29
2 -4 2 643.92 12.82
2 -4 3 1740.87 30.92
-2 4 -3 1759.7 31.62
-2 4 -4 7.77 1.05
2 -4 4 9.35 0.98
-2 4 -5 242.93 6.8
-2 4 -6 214.25 6.48
-2 4 -7 547.87 12.78
-2 4 -8 341.2 9.41
-2 4 -9 649.94 15.24
-2 -4 -10 252.19 8.34
-2 4 -10 262.18 8.41
-2 -4 -11 610.41 15.36
-2 4 -11 613.2 15.29
-2 4 -12 208.57 7.79
-2 4 -12 204.49 7.42
-2 4 -12 213.38 8.26
-2 4 -12 219.79 7.65
-2 -4 -12 212.62 7.48
-2 -4 -12 205.07 7.36
-2 -4 -12 202.71 7.21
-2 -4 -12 203.48 7.72
-2 4 -12 211.91 7.41
-2 -4 -12 189.36 7.56
-2 4 -13 79.89 4.72
-2 -4 -13 76.05 4.45
-2 4 -13 78.38 4.47
-2 4 -13 82.21 4.57
-2 4 -13 73 4.7
-2 -4 -13 80.16 4.44
-2 -4 -13 77.9 4.26
-2 -4 -13 82.49 4.45
-2 4 -13 74.97 4.28
-2 -4 -13 80.85 4.7
-2 -4 -13 78.61 4.71
-2 4 -14 7.58 1.66
-2 -4 -14 10.19 1.64
-2 -4 -14 9.96 1.66
-2 -4 -14 11.57 1.69
-2 -4 -14 10.32 1.74
-2 -4 -14 11.24 1.83
-2 4 -14 10.46 1.64
-2 4 -14 13.06 1.96
-2 4 -14 13.08 1.73
-2 4 -15 41.91 3.46
-2 -4 -15 38.81 3.03
-2 -4 -15 42.55 3.16
-2 -4 -15 39.46 2.93
-2 -4 -15 36.61 3.16
-2 4 -15 39.66 3.14
-2 4 -15 36.78 3.09
-2 -4 -15 39.1 3.15
-2 4 -15 40.56 2.99
-2 4 -16 36.01 3.12
-2 -4 -16 37.7 2.93
-2 4 -16 37.33 2.98
-2 4 -16 35.96 2.7
-2 4 -16 31.4 2.8
-2 -4 -16 39.04 3.18
-2 -4 -16 38.63 2.75
-2 -4 -16 37.56 2.95
-2 4 -17 25.37 2.43
-2 4 -17 33.35 2.66
-2 4 -17 26.44 2.5
-2 4 -17 29.14 2.27
-2 -4 -17 30.1 2.6
-2 -4 -17 27.97 2.43
-2 -4 -17 31.84 2.33
-2 4 -18 4.27 0.96
-2 4 -18 6.19 1.28
-2 4 -18 5.65 1.19
-2 -4 -18 4.96 1.07
-2 -4 -18 4.37 1.07
-2 4 -19 1.06 0.57
-2 -4 -19 2.13 0.69
-2 -4 -19 0.06 0.71
2 -5 -20 2.85 0.74
2 -5 -20 2.02 0.57
2 5 -20 1.91 0.68
2 -5 -20 1.72 0.73
2 -5 -19 1.15 0.83
2 -5 -19 2.79 0.94
2 5 -19 2.46 0.87
2 5 -19 1.75 0.94
2 -5 -19 2.27 0.84
2 -5 -19 1.26 0.67
2 -5 -18 36.86 2.7
2 -5 -18 36.56 2.65
2 -5 -18 30.29 2.38
2 5 -18 32.73 2.57
2 -5 -18 38.03 3.03
2 5 -18 37.05 2.87
2 -5 -17 12.93 1.97
2 -5 -17 13.59 1.9
2 -5 -17 11.92 1.64
2 -5 -17 14.72 1.86
2 5 -17 14.8 1.84
2 5 -17 17.34 2.19
2 -5 -16 1.56 0.77
2 -5 -16 2.7 1.1
2 -5 -16 1.4 0.99
2 -5 -16 0.46 1.27
2 5 -16 4 1.08
2 5 -16 0.23 1.08
2 5 -15 11.53 2.02
2 5 -15 8.26 1.48
2 -5 -15 10.11 1.68
2 -5 -15 11.88 1.65
2 -5 -15 11.69 1.76
2 5 -15 12.64 2.01
2 5 -15 13.87 1.84
2 5 -14 8.32 1.75
2 5 -14 13.61 1.76
2 5 -14 10.99 1.63
2 5 -14 13.1 2.2
2 -5 -14 11.92 1.82
2 -5 -14 12.51 1.68
2 -5 -14 10.96 1.77
2 -5 -14 11.26 1.6
2 5 -13 -0.04 0.93
2 5 -13 -0.68 0.85
2 -5 -13 1.29 0.81
2 5 -13 0.49 0.81
2 -5 -13 0.32 0.71
2 5 -12 68.87 4.37
2 -5 -12 72.13 3.93
2 5 -12 72.99 4.52
2 5 -11 5.72 1.31
2 5 -10 87.04 4.57
2 5 -9 74.11 3.97
2 5 -8 122.8 5.03
2 -5 -7 53.84 3.2
2 5 -7 61.7 3.28
2 -5 -6 62.14 3.38
2 5 -6 64.79 3.2
2 -5 -5 10.35 1.42
2 5 -5 11.14 1.28
2 -5 -4 400.68 9.83
2 5 -4 392.66 9.28
2 -5 -3 9.48 0.96
-2 5 3 7.39 0.81
2 5 -3 9.35 1.04
2 -5 -2 277.17 7.41
2 5 -2 257.41 6.59
2 -5 -2 274.46 6.18
-2 -5 2 255.19 6.4
2 -5 -1 3.35 0.89
2 5 -1 2.1 0.54
-2 -5 0 25.51 1.56
2 -5 0 24.48 1.96
2 -5 1 129.91 4.8
2 -5 1 130.07 4.06
-2 5 -2 388.51 9.37
-2 5 -3 11.37 1.35
-2 5 -4 260.79 7.41
-2 5 -5 141.77 5.22
-2 5 -6 526.25 12.7
-2 5 -7 203.55 6.94
-2 5 -8 68.56 3.89
-2 5 -9 133.47 5.79
-2 5 -10 25.29 2.59
-2 -5 -11 3.21 1.23
-2 5 -11 2.43 1.16
-2 5 -11 2.25 1.08
-2 5 -11 2.79 1.2
-2 -5 -11 1.18 0.76
-2 -5 -11 3.57 1.09
-2 -5 -11 1.54 0.69
-2 5 -11 2.6 0.87
-2 -5 -11 4.8 1.2
-2 -5 -11 2.51 0.9
-2 5 -12 31.74 2.96
-2 5 -12 33.81 2.93
-2 5 -12 36.79 3.36
-2 -5 -12 30.73 2.7
-2 -5 -12 30.15 2.68
-2 -5 -12 30.73 2.69
-2 5 -12 33.22 2.79
-2 -5 -12 34.12 3.06
-2 -5 -12 34.43 3.09
-2 5 -13 14.65 2.17
-2 5 -13 21.32 2.42
-2 -5 -13 19.69 2.27
-2 5 -13 18.32 2.45
-2 -5 -13 18.24 2.17
-2 -5 -13 17.45 2.06
-2 -5 -13 21.87 2.31
-2 -5 -13 18.69 2.34
-2 5 -13 15.76 1.99
-2 -5 -13 15.92 2.12
-2 5 -14 48.21 3.86
-2 -5 -14 47 3.39
-2 -5 -14 43.85 3.2
-2 -5 -14 49.19 3.41
-2 5 -14 48.19 3.38
-2 -5 -14 41.93 3.44
-2 -5 -14 44.62 3.37
-2 5 -14 44.11 3.35
-2 5 -15 53.43 3.98
-2 -5 -15 53.96 3.56
-2 5 -15 53.73 3.53
-2 -5 -15 52.31 3.68
-2 5 -15 52.67 3.44
-2 -5 -15 54.75 3.7
-2 5 -15 54.51 3.72
-2 -5 -15 59.12 3.59
-2 -5 -15 53.43 3.5
-2 5 -16 0.05 1.04
-2 -5 -16 0.5 0.8
-2 5 -16 0.25 0.92
-2 -5 -16 1.01 0.97
-2 5 -16 -0.66 0.78
-2 5 -16 1.41 1.16
-2 -5 -16 -0.32 0.89
-2 -5 -16 0.88 0.73
-2 5 -17 14.46 1.86
-2 -5 -17 16.45 1.86
-2 -5 -17 15.27 1.62
-2 -5 -17 16.25 1.8
-2 5 -17 17.24 1.73
-2 5 -17 14.1 1.88
-2 5 -17 19.12 1.97
-2 -5 -18 1.06 0.7
-2 5 -18 2.26 0.81
-2 -5 -18 0.12 0.64
-2 5 -18 0.63 0.71
-2 -5 -19 0.71 0.57
-2 -5 -19 0.19 0.59
2 -6 -20 2.13 0.6
2 -6 -19 7.35 1.2
2 -6 -19 10.01 1.28
2 -6 -19 8.31 1.02
2 -6 -19 8.87 1.18
2 6 -19 8.68 1.09
2 6 -19 10.26 1.37
2 -6 -18 1.31 0.76
2 -6 -18 1.67 0.67
2 -6 -18 0.65 0.73
2 -6 -18 2.23 0.99
2 6 -18 1.49 0.77
2 6 -18 0.37 0.79
2 -6 -17 68.6 3.73
2 -6 -17 56.78 3.24
2 -6 -17 66.87 3.72
2 6 -17 63.19 3.46
2 6 -17 67.37 3.99
2 -6 -17 59.01 3.8
2 6 -16 36.59 3.12
2 -6 -16 33.57 2.79
2 -6 -16 35.06 2.63
2 -6 -16 32.37 2.73
2 6 -16 39.61 2.85
2 -6 -16 29.91 2.69
2 -6 -16 32.83 2.5
2 6 -15 159.2 6.94
2 6 -15 175.78 7.59
2 -6 -15 165.12 6.61
2 -6 -15 156.21 6.07
2 -6 -15 168.18 6.61
2 -6 -15 162.26 6.83
2 6 -15 174.9 6.49
2 -6 -15 172.74 6.39
2 6 -14 12.27 2.08
2 -6 -14 9.32 1.6
2 -6 -14 10.2 1.59
2 -6 -14 9.26 1.39
2 -6 -14 8.12 1.61
2 -6 -14 11.32 1.59
2 6 -13 42.19 3.6
2 -6 -13 43.13 3.2
2 -6 -13 40.3 3.13
2 -6 -13 46.73 3.09
2 6 -13 35.01 3.32
2 -6 -13 42.8 3.11
2 6 -12 -0.56 1.05
2 -6 -12 2.28 0.94
2 -6 -12 1.16 0.82
2 6 -12 -0.02 1.16
2 6 -11 332.48 10.53
2 -6 -11 341.83 10.3
2 -6 -11 319.07 10.32
2 -6 -11 326.8 9.67
2 6 -11 311.44 10.37
2 6 -10 22.48 2.39
2 6 -9 579.73 14.73
2 6 -8 2.49 0.93
2 -6 -7 726.53 16.35
2 6 -7 656.06 15.67
2 -6 -6 67.34 3.72
2 6 -6 61.25 3.41
2 -6 -5 409.33 10.68
2 6 -5 394.52 10.11
2 -6 -4 90.8 4.12
2 6 -4 80.42 3.64
2 -6 -3 701.79 15.32
2 6 -3 670.79 14.52
2 -6 -2 54.03 3.04
2 6 -2 48.47 2.56
2 -6 -1 1768.33 33.35
2 6 -1 1787.48 32.29
2 -6 0 393.22 10.05
2 -6 1 2863.35 51.28
2 -6 2 47.63 2.99
-2 6 -2 47.53 2.87
-2 6 -3 370.92 10.06
2 -6 3 418.23 10.63
-2 6 -4 2.02 0.86
-2 6 -5 799.5 17.81
-2 6 -6 7.86 1.39
-2 6 -7 216.62 7.67
-2 6 -8 1.93 1.07
-2 6 -9 417.52 12.19
-2 6 -10 0.51 1.14
-2 6 -10 1.36 1.37
-2 6 -10 -0.94 1.15
-2 -6 -10 1.08 0.65
-2 -6 -10 -0.01 0.87
-2 -6 -10 1.98 0.97
-2 -6 -10 -1.53 1.03
-2 -6 -10 0.99 0.89
-2 -6 -11 90.23 5.04
-2 6 -11 108.41 5.68
-2 6 -11 114.1 5.44
-2 6 -11 104.99 5.65
-2 -6 -11 102.84 4.96
-2 -6 -11 107.26 5.11
-2 -6 -11 90.56 4.64
-2 -6 -11 104.5 5.4
-2 -6 -11 96.06 4.68
-2 -6 -12 13.43 2.05
-2 6 -12 12.17 2
-2 6 -12 17.37 2.28
-2 6 -12 11.67 2.06
-2 -6 -12 14.97 1.94
-2 -6 -12 15.85 1.91
-2 -6 -12 14.65 2.02
-2 -6 -12 10.87 1.87
-2 6 -12 15.29 1.84
-2 -6 -12 13.82 1.74
-2 6 -13 69.17 4.28
-2 6 -13 67.62 4.56
-2 -6 -13 66.04 4.04
-2 -6 -13 65.49 3.96
-2 -6 -13 61.39 3.8
-2 -6 -13 65.88 4.32
-2 6 -13 71.31 4
-2 -6 -13 68.26 3.76
-2 6 -14 0.08 1.09
-2 -6 -14 0.79 0.77
-2 -6 -14 1.83 0.95
-2 -6 -14 0.79 0.84
-2 -6 -14 1.32 0.79
-2 6 -14 1.72 0.86
-2 -6 -14 2.48 1.07
-2 6 -14 2.22 1.31
-2 6 -15 75.62 4.61
-2 -6 -15 77.66 4.16
-2 -6 -15 68.52 4.18
-2 6 -15 66.14 3.76
-2 6 -15 64.86 3.8
-2 -6 -15 67.38 3.94
-2 -6 -15 71.52 3.89
-2 -6 -15 67.53 3.78
-2 6 -16 0.33 0.9
-2 -6 -16 0.01 0.78
-2 -6 -16 0.08 0.78
-2 6 -16 -0.11 0.74
-2 6 -16 0.96 0.81
-2 -6 -16 0.1 0.76
-2 -6 -16 0.29 0.71
-2 -6 -17 15.53 1.6
-2 6 -17 18.59 1.73
-2 -6 -17 18.07 1.76
-2 6 -17 18.8 2.01
-2 -6 -18 5.14 0.91
-2 6 -18 6.17 0.95
-2 -6 -18 3.95 0.83
2 -7 -19 1.64 0.6
2 7 -19 2.43 0.71
2 -7 -18 -0.04 0.67
2 -7 -18 1.41 0.69
2 -7 -18 -0.2 0.61
2 7 -18 0.38 0.61
2 7 -17 6.73 1.38
2 -7 -17 6.22 1.18
2 -7 -17 6.38 1.17
2 -7 -17 7.83 1.34
-2 7 17 5.66 1.02
2 -7 -17 5.86 1.11
2 -7 -17 6.45 1.06
2 7 -16 13.91 1.89
2 -7 -16 14.74 1.8
2 -7 -16 16.05 1.85
2 -7 -16 15.17 1.9
2 -7 -16 17.23 1.79
2 7 -15 4.62 1.26
2 -7 -15 3.66 1.22
2 -7 -15 5.18 1.31
2 -7 -15 7.22 1.49
2 -7 -15 5.2 1.23
2 7 -14 67.05 4.48
2 -7 -14 64.68 3.85
2 -7 -14 59.35 3.77
2 -7 -14 59.2 4.01
2 -7 -14 63.7 3.77
2 -7 -13 6.12 1.18
2 -7 -13 8.97 1.51
2 7 -13 8.49 1.75
2 -7 -13 7.15 1.44
2 -7 -12 15.31 1.96
2 7 -12 18.35 2.36
2 -7 -12 16.89 2.01
2 -7 -12 15.61 1.97
2 -7 -12 18.24 2.29
2 7 -12 16.58 2.29
2 -7 -11 71.73 4.04
2 7 -11 74.09 4.52
2 7 -11 68.46 4.53
2 -7 -11 74.18 4.17
2 -7 -11 74.45 4.58
2 -7 -11 77.52 4.26
2 -7 -10 34.66 2.72
2 7 -10 31.84 2.84
2 -7 -10 29.84 2.57
2 -7 -10 28.57 2.66
2 -7 -10 33.27 2.97
2 -7 -10 33.04 2.73
2 7 -10 28.5 2.84
2 7 -9 63.97 4.14
2 7 -8 191.74 7.32
2 7 -7 136.95 5.84
2 7 -6 287.15 8.84
2 -7 -6 298.2 9.24
2 7 -5 222.32 7.27
2 -7 -5 223.86 7.67
2 7 -4 169.22 5.94
2 -7 -4 161.6 6.17
2 7 -3 45.24 2.73
2 -7 -3 38.28 2.82
2 7 -2 352.27 9.1
2 -7 -2 341.96 9.63
2 -7 -1 12.6 1.64
2 -7 0 430.03 11.16
2 -7 1 143.4 5.57
-2 7 -2 338.82 9.64
2 -7 2 356.31 9.77
-2 7 -3 151.38 6.06
2 -7 3 175.07 6.26
-2 7 -4 115.26 5.21
-2 7 -5 277.86 8.96
-2 7 -6 76.26 4.35
-2 7 -7 7.56 1.54
-2 7 -8 72.34 4.52
-2 7 -9 24.16 2.6
-2 -7 -9 23.19 2.24
2 7 9 20.67 2.09
-2 -7 -9 17.84 1.88
-2 -7 -9 22.58 2.33
-2 -7 -9 22.46 2.33
-2 7 -9 21.51 2.62
-2 -7 -10 63.08 3.8
-2 7 -10 61.3 4.18
-2 -7 -10 63.7 3.8
2 7 10 65.63 3.8
-2 -7 -10 61.4 3.67
-2 -7 -10 66.52 3.98
-2 -7 -10 60.38 4.07
-2 7 -10 68.26 4.58
-2 -7 -11 26.74 2.47
-2 7 -11 29.62 2.99
2 7 11 26.64 2.38
-2 -7 -11 28.47 2.57
-2 -7 -11 25.52 2.5
-2 -7 -11 24.59 2.31
-2 -7 -11 26.54 2.74
-2 7 -11 28.96 3.04
-2 7 -12 3 1.35
-2 -7 -12 3.47 1.07
2 7 12 2.97 0.88
-2 -7 -12 2.43 0.87
-2 -7 -12 4.86 1.4
-2 -7 -12 6.52 1.47
-2 -7 -12 3.82 1.07
-2 7 -13 5.23 1.48
-2 -7 -13 4.62 1.28
-2 -7 -13 2.46 0.96
-2 -7 -13 5.44 1.41
-2 -7 -13 4.51 1.44
-2 -7 -13 5.6 1.2
-2 7 -14 3.38 1.37
-2 -7 -14 2.55 0.94
-2 -7 -14 3.05 1.05
-2 -7 -14 4.42 1.22
-2 -7 -14 1.07 0.81
-2 -7 -14 2.75 1.16
-2 -7 -14 1.24 0.74
-2 -7 -15 11.14 1.55
-2 7 -15 12.8 2.02
-2 -7 -15 12.38 1.8
-2 7 -15 10.47 1.56
-2 -7 -15 10.47 1.51
-2 7 -16 0.51 0.88
-2 -7 -16 -0.59 0.63
-2 -7 -16 0.02 0.75
-2 7 -16 -0.08 0.64
-2 -7 -16 -0.41 0.69
-2 7 -17 12.76 1.34
-2 -7 -17 13.34 1.49
-2 -7 -17 10.99 1.23
-2 -7 -17 9.88 1.14
-2 -7 -18 1.43 0.59
2 -8 -18 4.67 0.86
2 8 -18 5.68 0.97
2 -8 -17 15.99 1.7
2 8 -17 14.38 1.6
2 -8 -17 13.27 1.41
-2 8 17 17.14 1.58
2 -8 -17 15.24 1.5
2 -8 -17 13.9 1.45
2 -8 -17 13.55 1.31
2 8 -16 13.76 1.75
2 -8 -16 12.84 1.62
2 -8 -16 17.99 1.79
2 -8 -16 14.13 1.53
-2 8 16 12.72 1.52
2 -8 -16 14.91 1.75
2 -8 -16 13.14 1.46
2 8 -15 15.4 1.99
-2 8 15 15.23 1.82
2 -8 -15 14.23 1.69
2 -8 -15 17.14 2.04
2 -8 -15 15.83 1.8
2 -8 -15 15.38 1.84
2 -8 -14 14.4 1.76
2 -8 -14 18.26 2.05
2 -8 -14 12.64 1.82
2 -8 -14 16.23 1.91
2 -8 -13 47.7 3.29
2 -8 -13 46.37 3.16
2 8 -13 48.08 3.67
2 -8 -13 45.71 3.24
2 8 -12 61.6 4.09
2 -8 -12 53.88 3.44
2 -8 -12 60.66 3.78
2 -8 -12 55.28 4.02
2 -8 -12 62.74 3.81
2 -8 -11 46.55 3.3
2 8 -11 49.78 3.63
2 -8 -11 44.01 3.1
2 -8 -11 50.33 3.45
2 -8 -11 51.24 3.87
2 -8 -11 49.96 3.44
2 8 -10 4.16 1.07
2 8 -10 7.99 1.66
2 -8 -10 4.66 1.28
2 8 -10 6.05 1.37
2 -8 -10 1.7 0.74
2 -8 -10 5.18 1.32
2 -8 -10 5.15 1.36
2 -8 -10 5.3 1.34
2 8 -9 584.37 15.03
2 -8 -9 601.24 14.99
2 8 -9 599.52 15.05
2 8 -9 573.63 15.69
2 -8 -9 592.78 14.63
2 -8 -9 608.76 15.2
2 -8 -9 638.39 16.01
2 -8 -9 595.62 14.9
2 8 -8 862.5 19.61
2 -8 -8 890.79 19.62
2 8 -8 840.9 19.09
2 -8 -8 866.14 19.42
2 -8 -8 844.6 18.79
2 8 -8 835.31 18.95
2 -8 -8 855.8 20.12
2 -8 -8 877.08 19.34
2 8 -8 843.27 20.12
2 8 -7 619.46 15.72
2 -8 -6 311.01 9.95
2 8 -6 305.8 9.6
2 -8 -5 112.41 5.44
2 8 -5 111.52 5.13
2 -8 -4 472.44 12.8
2 8 -4 481.06 12.31
2 -8 -3 96.55 4.84
2 -8 -2 267.15 8.6
2 -8 -1 201.41 7.14
2 -8 0 174.82 6.53
2 -8 1 131.91 5.63
-2 8 -1 140.78 5.75
2 -8 2 551.98 13.86
-2 8 -2 566.15 14.16
-2 8 -3 326.06 9.97
-2 8 -4 378.03 11.18
-2 8 -5 103.18 5.3
-2 8 -6 106.97 5.55
-2 -8 -7 291.72 9.06
-2 8 -7 275.88 8.99
2 8 7 290.15 8.9
-2 -8 -7 280.28 9.1
-2 -8 -7 289.98 9.48
-2 8 -7 294.6 10.03
-2 8 -8 481.12 13.13
2 8 8 486.28 12.68
-2 -8 -8 482.32 12.79
-2 -8 -8 510.01 13.08
-2 8 -8 480.06 14
-2 8 -9 64.73 4.13
2 8 9 60.72 3.75
-2 -8 -9 63.18 3.68
-2 -8 -9 65.48 4
-2 -8 -9 73.52 4.2
-2 8 -9 63.31 4.48
-2 8 -10 7.58 1.57
-2 -8 -10 10.68 1.63
2 8 10 8.29 1.58
-2 -8 -10 11.51 1.79
-2 -8 -10 9.52 1.75
-2 -8 -10 5.95 1.28
-2 8 -11 10.3 1.81
-2 -8 -11 11.53 1.71
2 8 11 9.65 1.59
-2 -8 -11 13.87 1.97
-2 -8 -11 12.26 1.66
-2 -8 -11 12.51 1.93
-2 -8 -11 11.67 1.82
-2 8 -12 1.46 1.04
2 8 12 0.73 0.8
-2 -8 -12 0.85 0.82
-2 -8 -12 0.94 0.77
-2 -8 -12 0.34 0.95
-2 -8 -12 1.4 0.92
-2 8 -13 13.33 2.07
-2 -8 -13 7.34 1.27
2 8 13 7.53 1.28
-2 -8 -13 6.67 1.22
-2 -8 -13 10.76 1.82
-2 -8 -13 10.01 1.53
-2 -8 -14 1.55 0.73
-2 8 -14 -1.22 1.24
-2 -8 -14 1.72 0.83
-2 -8 -14 0.66 1.05
-2 -8 -14 -0.94 0.85
-2 8 -15 31.54 2.4
-2 -8 -15 33.23 2.26
-2 -8 -15 30.73 2.08
-2 8 -15 31.89 2.63
-2 -8 -15 34.66 2.65
-2 -8 -15 31.85 2.11
-2 8 -16 8.64 1.33
-2 -8 -16 8.29 1.26
-2 8 -16 7.33 1.08
-2 -8 -16 5.39 0.83
-2 -8 -17 3.74 0.74
2 -9 -17 6.9 0.96
2 9 -17 7.38 1.02
2 9 -16 0.57 0.63
-2 9 16 1.38 0.68
2 -9 -16 1.47 0.61
2 -9 -16 1.47 0.68
2 -9 -16 1.29 0.61
2 -9 -16 0.97 0.51
2 9 -15 15.26 1.8
-2 9 15 13.69 1.52
2 -9 -15 13.94 1.49
2 -9 -15 14.74 1.78
2 -9 -15 14.33 1.57
2 -9 -14 13.34 1.55
-2 9 14 10.55 1.49
2 -9 -14 12.12 1.73
2 -9 -14 13.44 1.63
2 -9 -14 11.63 1.55
-2 9 13 8.09 1.53
2 -9 -13 4.75 1.02
2 -9 -13 5.03 1.37
2 -9 -13 6.43 1.41
2 -9 -13 3.89 1.08
2 -9 -12 2.22 0.97
2 -9 -12 2.8 0.91
-2 9 12 0.76 0.93
2 -9 -12 1.03 0.98
2 9 -11 20.73 2.28
2 -9 -11 23.12 2.35
2 -9 -11 22.72 2.24
2 -9 -11 27.45 2.81
2 9 -11 20.75 2.27
2 9 -10 80.79 4.5
2 9 -10 75.03 4.27
2 -9 -10 79.37 4.42
2 -9 -10 75.3 4.09
2 -9 -10 89.93 5.08
2 -9 -10 79.27 4.37
2 9 -9 440.08 12.27
2 9 -9 422.95 11.71
2 -9 -9 431.46 11.55
2 -9 -9 432.4 12.74
2 -9 -9 427.79 11.93
2 -9 -9 427.89 12.08
2 9 -8 132.19 5.95
2 -9 -8 137.29 6.02
2 -9 -8 133.39 6.28
2 -9 -8 127.48 5.68
2 9 -7 481.49 13.03
2 -9 -7 492.89 13.08
2 9 -7 452.38 12.31
2 -9 -7 482.89 13.45
2 -9 -7 477.07 12.64
2 9 -6 235.89 8.26
-2 9 6 236.78 7.79
2 -9 -6 239.64 8.26
2 9 -6 233.68 7.8
2 -9 -6 231.39 8.46
2 -9 -6 242.65 7.97
2 -9 -5 145.37 6.56
2 9 -5 152.5 6.3
-2 9 5 147.24 5.76
2 9 -5 153.24 5.97
2 -9 -5 137.88 6.26
2 -9 -5 141.77 5.73
2 -9 -5 150.97 6.2
2 -9 -4 163.83 6.7
2 9 -4 154.67 6.38
2 -9 -4 152.4 6.62
2 -9 -4 169.99 6.53
2 -9 -3 92.94 4.96
2 -9 -2 122.11 5.69
2 -9 -1 184.24 7.11
-2 9 0 77.11 4.32
2 -9 0 72.9 4.21
-2 9 -1 129.3 5.83
-2 9 -2 174.4 7.01
-2 9 -3 228.5 8.38
2 9 3 232.36 7.9
-2 9 -4 94.13 5.17
-2 -9 -4 101.51 4.93
-2 -9 -4 87.4 4.45
2 9 4 99.74 4.87
-2 -9 -4 101.34 5.08
-2 9 -5 62.89 4.24
-2 -9 -5 65.35 4
-2 -9 -5 60.09 3.64
2 9 5 54.98 3.58
-2 -9 -5 61.34 3.92
-2 9 -6 121.74 6.14
2 9 6 120.24 5.39
-2 -9 -6 119.19 5.64
-2 -9 -6 119.4 5.66
-2 -9 -6 123.8 5.48
-2 9 -7 216.43 7.7
-2 9 -7 243.68 9.17
-2 -9 -7 230.31 8.22
2 9 7 229.18 7.91
-2 -9 -7 246.82 8.63
-2 -9 -7 237.16 8.09
-2 -9 -8 60.3 3.87
2 9 8 63.29 3.85
-2 -9 -8 65.69 3.97
-2 9 -8 59.96 3.79
2 9 9 2.9 1.24
-2 -9 -9 4.78 1.37
-2 -9 -9 2.64 1.04
-2 9 -9 2.4 1.13
-2 9 -10 119.25 5.62
-2 -9 -10 125.1 5.49
2 9 10 117.12 5.27
-2 -9 -10 125.7 5.9
-2 9 -10 119.7 5.54
-2 9 -11 4.16 1.26
-2 -9 -11 4.25 1.31
2 9 11 3.12 1.14
-2 -9 -11 4.5 1.43
-2 9 -11 4.61 1.32
2 9 12 47.22 3.06
-2 -9 -12 52.91 3.24
-2 -9 -12 57.66 3.7
-2 9 -12 44.54 3.28
2 9 13 1.82 0.84
-2 -9 -13 2.42 0.91
-2 -9 -13 2.26 1.03
-2 9 -13 2.28 0.99
2 9 14 0.05 0.57
-2 -9 -14 0 0.77
-2 9 -14 -0.31 0.76
-2 -9 -14 -0.59 0.74
-2 9 -15 34.54 2.38
-2 9 -15 33.36 2.19
-2 -9 -15 31.41 1.89
-2 -9 -15 31.58 2.26
-2 -9 -16 0.06 0.48
2 10 -16 29.75 1.84
-2 10 15 0.92 0.59
2 10 -15 -0.58 0.7
2 -10 -15 -1.06 0.72
2 -10 -15 0.87 0.56
2 -10 -14 13.57 1.65
-2 10 14 13.87 1.54
2 -10 -14 12.39 1.43
2 -10 -13 -0.06 0.86
-2 10 13 -0.7 0.77
2 -10 -13 -0.89 0.9
-2 10 12 27.4 2.37
2 -10 -12 28.18 2.41
-2 10 11 28.46 2.49
2 -10 -11 27.2 2.43
2 -10 -11 30.08 2.85
2 10 -11 27.81 2.45
-2 10 10 99.44 4.75
2 -10 -10 97.94 4.79
2 -10 -10 102.69 5.33
2 10 -10 100.99 4.94
-2 10 9 0.81 0.86
2 -10 -9 0.89 0.75
2 -10 -9 -0.06 0.86
2 10 -9 -0.83 1.07
2 10 -8 434.47 12.24
2 -10 -8 422.73 11.82
-2 10 8 426.59 11.66
2 -10 -8 457.07 12.37
2 -10 -8 431.31 12.6
2 -10 -8 438.49 11.89
2 10 -7 5.56 1.56
-2 10 7 5.57 1.28
2 -10 -7 4.6 1.28
2 10 -7 2.86 1.04
2 -10 -7 4.75 1.36
2 -10 -7 5.87 1.4
2 10 -6 331.14 10.25
-2 10 6 324.43 9.63
2 -10 -6 305.22 9.94
2 -10 -6 327.98 10.47
2 -10 -6 320.92 9.59
2 10 -5 42.4 3.32
-2 10 5 38.72 2.91
2 -10 -5 38.12 3.12
2 -10 -5 39.03 3.24
2 -10 -5 43.37 3
2 -10 -4 121.62 5.65
-2 10 4 131.03 5.49
2 -10 -4 129.22 5.98
2 10 -4 125.68 5.82
2 -10 -3 14.68 2.01
2 -10 -3 16.67 2.03
-2 10 3 16.68 1.87
2 -10 -3 17.54 2.11
2 10 -3 16.37 2.02
-2 10 2 137.91 6.12
2 -10 -2 150.24 6.12
2 -10 -2 150.34 6.41
2 -10 -2 156 6.65
2 10 -2 140.64 6.2
2 -10 -1 15.71 2.12
-2 10 1 16.99 2.07
2 -10 -1 17 1.94
2 10 -1 15.12 1.88
2 -10 -1 14.54 1.96
2 10 -1 19.15 2.14
-2 10 1 17.7 2.1
2 10 0 254.51 8.56
-2 10 0 223.42 7.96
2 10 0 237.91 8.15
-2 10 0 241.03 8.53
2 10 1 24.26 2.49
-2 10 -1 19.66 2.19
2 10 1 22.59 2.37
-2 10 -1 23.2 2.51
2 10 2 124.92 5.66
-2 10 -2 107.15 5.2
2 10 2 116.18 5.39
-2 10 -2 118.29 5.8
2 10 3 12.04 1.81
-2 -10 -3 11.72 1.86
-2 10 -3 11.19 1.84
-2 -10 -3 14.43 1.76
-2 10 -3 13.08 1.86
-2 -10 -4 283.26 9.42
2 10 4 272.12 8.87
-2 10 -4 288.83 9.83
-2 -10 -4 263.41 8.49
-2 10 -4 266.67 8.94
-2 -10 -5 0.61 0.78
-2 -10 -5 -1 0.79
-2 10 -5 -0.14 0.86
2 10 5 -0.45 0.87
-2 -10 -5 1.82 1.04
-2 -10 -6 207.11 7.39
-2 -10 -6 211.42 7.75
-2 -10 -6 195.01 7.56
2 10 6 202.91 7.4
-2 10 -6 208.04 7.67
-2 -10 -7 5.64 1.32
2 10 7 2.33 1.09
-2 10 -7 3.73 1.32
-2 -10 -7 5.01 1.39
-2 -10 -8 45.42 3.29
2 10 8 42.92 3.09
-2 -10 -8 48.41 3.31
-2 10 -8 42.61 3.3
-2 10 -9 1.86 0.86
-2 -10 -9 2.46 1.07
-2 -10 -9 3.1 0.94
2 10 9 1.53 0.95
-2 -10 -9 3.33 1.15
-2 10 -9 0.9 0.97
-2 10 -10 1.23 0.84
-2 -10 -10 1.71 1.08
2 10 10 3.41 1.18
-2 -10 -10 2.28 1.09
-2 10 -10 1.66 1.07
-2 10 -11 1.42 0.89
-2 -10 -11 0.13 0.93
2 10 11 1.13 0.81
-2 -10 -11 0.86 0.95
-2 10 -11 1.13 0.79
-2 10 -12 8.38 1.38
-2 -10 -12 9.05 1.37
2 10 12 6.14 1.14
-2 -10 -12 5.23 1.14
-2 10 -12 7.66 1.2
2 10 13 5.34 0.98
-2 -10 -13 4.4 0.89
-2 -10 -13 5.51 1.12
-2 10 -13 7.11 1.18
2 10 14 46.35 2.28
-2 -10 -14 44.51 2.29
-2 10 -14 49.74 2.63
-2 -10 -14 51.53 2.73
-2 -10 -14 46.13 2.3
-2 -10 -15 3.33 0.69
-2 11 14 3.97 0.8
2 11 -14 3.89 0.79
2 -11 -14 3.24 0.73
2 -11 -14 4.22 0.75
2 -11 -13 29.59 2.21
2 -11 -13 30.89 2.05
-2 11 13 32.41 2.17
2 -11 -12 -0.74 0.84
2 -11 -12 -0.31 0.6
-2 11 12 -0.69 0.83
2 -11 -11 46.96 2.86
2 11 -11 47.97 2.92
-2 11 11 47.5 2.95
2 -11 -10 4.46 1.09
2 -11 -10 5.8 1.44
2 11 -10 3.95 1.19
-2 11 10 5.7 1.29
2 -11 -9 43.24 2.95
2 -11 -9 48.81 3.46
2 11 -9 47.01 3.23
-2 11 9 47.46 3.1
2 -11 -8 12.7 1.64
2 -11 -8 12.43 1.86
2 11 -8 12.8 1.93
2 -11 -8 11.18 1.57
-2 11 8 11.43 1.74
2 -11 -7 179.59 6.51
2 -11 -7 197.95 7.43
2 11 -7 187.59 7.09
2 -11 -7 175.49 6.8
-2 11 7 178.96 6.61
2 -11 -6 0.66 0.7
2 -11 -6 0.93 1.07
2 11 -6 1.09 1.04
-2 11 6 1.06 1
2 -11 -5 247.56 8.66
2 11 -5 244.45 8.51
-2 11 5 251.16 8.07
2 -11 -4 22.97 2.46
2 11 -4 22.61 2.43
-2 11 4 21.45 2.11
-2 -11 4 21.6 2.29
2 -11 -3 105.47 5.26
2 11 -3 103.43 5.19
-2 11 3 101.54 4.71
-2 -11 3 105.37 5.25
2 -11 -2 13.08 1.86
2 11 -2 13.9 1.97
-2 -11 2 11.6 1.8
2 -11 -1 85.17 4.59
2 11 -1 85.53 4.66
-2 11 1 86.79 4.51
-2 -11 1 84.49 4.79
-2 11 0 10.19 1.71
2 11 0 10.44 1.73
-2 -11 0 13.78 2.06
2 11 1 169.09 6.68
-2 11 -1 155.01 6.41
-2 -11 -1 163.59 6.88
2 11 1 155.67 6.38
-2 11 -2 3.35 1.2
-2 -11 -2 3.43 1.24
2 11 2 3.98 1.21
-2 -11 -3 275.22 8.36
-2 11 -3 276.42 9.09
2 11 3 283.31 9
-2 -11 -3 289.28 9.61
-2 -11 -4 25.69 2.29
-2 11 -4 27.68 2.68
2 11 4 25.93 2.46
-2 -11 -4 25.66 2.64
-2 -11 -5 170.33 6.31
-2 11 -5 165.64 6.68
2 11 5 173.26 6.58
-2 -11 -5 163.77 6.76
-2 -11 -6 1.78 0.88
-2 11 -6 0.78 1
2 11 6 1.03 1.01
-2 -11 -6 1.69 0.96
-2 -11 -7 4.09 1.07
-2 -11 -7 4.6 1.21
-2 11 -7 8.66 1.72
2 11 7 4.24 1.13
-2 -11 -7 7.91 1.52
-2 -11 -8 16.57 1.87
-2 -11 -8 22.63 2.26
-2 11 -8 20.07 2.19
2 11 8 17.73 1.95
-2 -11 -8 22.3 2.19
-2 -11 -9 20.92 2.01
-2 -11 -9 22.9 2.14
-2 11 -9 22.69 2.23
2 11 9 19.31 2.01
-2 -11 -9 20.94 1.96
-2 -11 -10 5.54 1.14
2 11 10 6.27 1.22
-2 -11 -10 6.22 1.22
-2 11 -10 5.78 1.16
-2 -11 -11 11.7 1.41
2 11 11 13.06 1.44
-2 11 -11 10.68 1.25
-2 -11 -11 13.22 1.56
-2 11 -11 12.67 1.43
-2 -11 -12 1.08 0.67
-2 -11 -12 1.02 0.62
-2 11 -12 -0.14 0.48
2 11 12 1.29 0.6
-2 -11 -13 21.02 1.58
-2 -11 -13 21.77 1.49
2 -12 -12 2.06 0.66
2 -12 -12 2.02 0.58
-2 12 12 1.97 0.65
2 -12 -11 14.19 1.36
2 -12 -11 17.05 1.65
2 12 -11 15.4 1.43
-2 12 11 16.43 1.53
2 -12 -10 4.45 0.89
2 12 -10 3.97 0.92
-2 12 10 5.48 1.11
2 -12 -9 9.32 1.26
2 12 -9 8.92 1.35
-2 12 9 10.61 1.41
2 -12 -8 6.44 1.13
2 -12 -8 6 1.28
2 12 -8 7.04 1.45
2 -12 -8 4.29 0.95
-2 12 8 6.99 1.25
2 -12 -7 80.73 3.69
2 -12 -7 80.57 4.24
2 12 -7 79.74 4.13
-2 12 7 77.75 3.84
2 -12 -7 69.26 3.78
2 -12 -6 10.17 1.61
2 12 -6 10.87 1.75
2 -12 -6 8.33 1.46
-2 12 6 12.41 1.61
2 -12 -5 72.89 4.08
2 12 -5 80.33 4.29
-2 12 5 82.06 3.97
2 -12 -4 9.19 1.63
2 12 -4 8.36 1.52
-2 12 4 7.57 1.25
-2 -12 4 6.98 1.36
2 -12 -3 13.1 1.8
2 12 -3 15.7 2.02
-2 -12 3 15.29 1.93
2 -12 -2 71.89 4.03
2 12 -2 73.27 4.12
-2 -12 2 68.73 4.09
2 12 -1 19.04 2.14
-2 12 1 19.75 2.01
-2 -12 1 20.71 2.33
2 12 0 30.38 2.62
-2 12 0 31.74 2.62
-2 -12 0 31.47 2.85
2 12 1 53.39 3.4
-2 12 -1 54.61 3.45
-2 -12 -1 56.19 3.77
-2 12 -2 75.74 4.14
-2 -12 -2 78.87 4.48
-2 12 -3 2.78 0.99
2 12 3 1.86 0.91
-2 -12 -4 6.87 1.16
-2 12 -4 9.45 1.59
-2 -12 -4 9.15 1.71
2 12 4 6.03 1.25
-2 -12 -5 43.72 2.75
-2 12 -5 42.65 3.09
2 12 5 51.47 3.21
-2 -12 -5 47.67 3.28
-2 -12 -6 34.38 2.45
-2 12 -6 36.77 2.79
-2 -12 -6 40.09 2.9
2 12 6 39.74 2.76
-2 -12 -7 5.13 1.03
-2 -12 -7 8.07 1.24
-2 12 -7 7.6 1.4
2 12 7 9.7 1.44
-2 -12 -7 7.97 1.27
-2 -12 -8 9.97 1.3
-2 -12 -8 8.9 1.25
-2 12 -8 10.07 1.46
2 12 8 8.71 1.27
-2 -12 -8 9.77 1.37
-2 -12 -9 2.03 0.69
-2 -12 -9 0.66 0.54
-2 12 -9 2.3 0.85
-2 -12 -9 1.71 0.67
2 12 9 2.22 0.76
-2 -12 -10 12.81 1.31
-2 -12 -10 13.39 1.35
-2 12 -10 12.34 1.36
2 12 10 13 1.31
-2 -12 -11 0.81 0.43
-2 -12 -11 1.28 0.52
2 12 11 0.1 0.42
2 -13 -10 1.51 0.53
-2 13 10 0.81 0.45
2 -13 -9 28.2 1.64
2 -13 -9 28.44 1.91
2 13 -9 32.44 2
-2 13 9 30.51 1.87
2 13 -8 1.77 0.71
-2 13 8 3.49 0.82
2 -13 -8 1.6 0.63
2 13 -7 20.73 1.82
2 -13 -7 19.55 1.71
-2 13 7 20.62 1.66
2 -13 -6 4 0.93
2 13 -6 2.3 0.82
-2 13 6 3.82 0.82
2 -13 -6 1.61 0.74
2 -13 -5 54.85 3.09
2 13 -5 53.29 3.11
2 -13 -5 56.69 3.25
-2 13 5 59.49 2.92
2 -13 -4 38.83 2.57
2 13 -4 34.67 2.53
2 -13 -4 40.8 2.83
2 13 -3 42.77 2.82
-2 -13 3 40.48 2.71
2 -13 -3 45.26 3.07
2 13 -2 38.49 2.66
-2 -13 2 44.26 2.92
2 13 -1 52.82 3.11
-2 -13 1 52.88 3.3
-2 13 0 43.81 2.76
2 13 0 42.49 2.71
-2 -13 0 43.42 3.02
2 13 1 27.36 2.1
-2 13 -1 27.11 2.21
-2 -13 -1 30.41 2.52
-2 13 -2 16.48 1.74
-2 -13 -2 20.37 2.11
-2 13 -3 74.75 3.73
-2 -13 -3 86.46 4.16
-2 13 -4 12.27 1.56
-2 -13 -4 12.89 1.62
-2 13 -5 38.17 2.5
-2 -13 -5 33.97 2.44
-2 -13 -6 3.68 0.75
-2 13 -6 3.71 0.9
-2 -13 -6 4.77 0.98
-2 -13 -7 31.33 1.88
-2 13 -7 37.51 2.31
-2 -13 -7 38.1 2.27
-2 -13 -8 28.17 1.7
-2 13 -8 32.07 2.01
-2 -13 -8 29.22 1.79
-2 13 -9 8.57 0.99
2 14 -6 12.28 1.18
2 14 -5 31.4 1.92
2 -14 -5 33.11 2.03
2 14 -4 3.19 0.77
2 -14 -4 4.87 0.96
2 14 -3 50.02 2.52
-2 -14 3 50.2 2.47
2 -14 -3 54.63 2.86
2 14 -2 7.49 1.04
-2 -14 2 7.18 1.04
2 -14 -2 7.74 1.16
2 14 -1 24.78 1.71
-2 -14 1 23.38 1.82
2 -14 -1 26.92 2.04
2 14 0 0.05 0.44
2 -14 0 0.35 0.56
-2 -14 0 0.04 0.51
-2 14 -1 13.73 1.26
2 -14 1 13.06 1.41
-2 -14 -1 14.33 1.5
-2 14 -2 0.29 0.56
-2 -14 -2 -0.1 0.62
2 -14 2 0.38 0.48
-2 14 -3 18.93 1.51
-2 -14 -3 18.7 1.63
2 -14 3 18.75 1.48
-2 14 -4 1.53 0.58
-2 -14 -4 1.78 0.65
-2 14 -5 13.4 1.21
-2 -14 -5 15.45 1.31
3 0 -22 7.38 0.94
3 0 -21 -0.09 0.61
3 0 -21 0.05 0.62
3 0 -21 -0.28 0.61
3 0 -20 6.44 1.22
3 0 -20 7.33 1.42
3 0 -20 6.55 1.18
3 0 -19 0.47 0.94
3 0 -19 -0.11 0.99
3 0 -18 2.58 1.06
3 0 -18 -0.33 1.21
3 0 -17 0.56 0.91
3 0 -17 1.14 0.91
3 0 -16 98.24 4.86
3 0 -16 95.83 5.09
3 0 -15 1.13 0.79
3 0 -15 -0.65 1
3 0 -15 0.34 0.77
3 0 -15 1.27 0.96
3 0 -14 24.65 2.2
3 0 -13 -0.46 0.73
3 0 -12 4.35 1.01
3 0 -11 -0.2 0.57
3 0 -11 0.54 0.69
3 0 -10 7.69 0.97
3 0 -10 6.96 1.08
3 0 -9 0.13 0.4
3 0 -9 0.59 0.52
3 0 -8 166.52 4.48
3 0 -8 171.98 4.82
3 0 -7 0.29 0.31
3 0 -7 0.02 0.43
3 0 -6 398.45 7.83
3 0 -6 395.05 8.32
-3 0 6 395.42 8.52
-3 0 6 392.94 8.04
3 0 -5 0.12 0.26
-3 0 5 0.2 0.32
-3 0 5 0.27 0.25
3 0 -5 0.93 0.32
3 0 -4 31.54 1.45
-3 0 4 35.06 1.44
3 0 -3 0.1 0.25
-3 0 3 0.42 0.32
3 0 -3 0.32 0.31
3 0 -2 20.9 1.04
3 0 -1 0.25 0.28
3 0 0 1920.41 32.52
3 0 1 -0.14 0.25
-3 0 -2 9588.58 161.53
3 0 2 9999 161.33
3 0 3 0.48 0.24
-3 0 -3 4.61 0.52
3 0 4 1039.28 18.31
-3 0 -4 1093.36 18.83
-3 0 -5 0.04 0.4
3 0 5 0.58 0.22
3 0 5 0.38 0.35
-3 0 -5 -0.19 0.31
-3 0 -5 0.21 0.29
-3 0 -6 70.31 2.9
-3 0 -6 69.8 2.57
-3 0 -6 73.78 2.61
3 0 6 72.59 2.67
-3 0 -7 1.25 0.77
-3 0 -7 -0.56 0.52
-3 0 -8 106.57 4.23
-3 0 -8 112.29 3.83
-3 0 -9 0.28 0.84
-3 0 -9 0.15 0.63
-3 0 -10 92.12 4.36
-3 0 -10 95.23 3.89
-3 0 -11 -0.48 0.95
-3 0 -12 24.75 2.49
-3 0 -13 -0.63 0.83
-3 0 -13 -0.13 0.7
-3 0 -13 -0.86 0.9
-3 0 -13 -0.16 0.78
-3 0 -13 -0.56 1.02
-3 0 -14 84.87 4.44
-3 0 -14 84.46 4.92
-3 0 -14 81.34 4.44
-3 0 -14 91.81 4.63
-3 0 -15 -0.36 0.78
-3 0 -15 0.69 0.98
-3 0 -15 0.22 0.77
-3 0 -16 18.13 2.05
-3 0 -16 18.06 2.08
-3 0 -16 16.33 1.95
-3 0 -17 0.35 0.78
-3 0 -17 0.28 0.8
-3 0 -18 88.39 3.94
-3 0 -18 79.03 4.16
-3 0 -18 81.36 3.85
-3 0 -19 -0.28 0.55
-3 0 -19 -0.86 0.84
-3 0 -20 20.5 1.62
-3 0 -20 17.24 1.47
3 1 -21 10.62 1.29
3 -1 -21 9.25 1.25
3 1 -21 8.57 1.27
3 -1 -21 8.01 1.23
3 -1 -21 7.47 0.98
3 1 -21 7.7 1.16
3 -1 -20 26.5 2.28
3 1 -20 28.12 2.29
3 -1 -20 23.17 2.15
3 1 -20 27.58 2.33
3 -1 -20 28.08 2.13
3 1 -20 27.44 2.33
3 -1 -19 2.04 1.02
3 -1 -19 2.55 1.04
3 1 -19 3.52 1.23
3 1 -19 2.32 0.95
3 1 -18 3.71 1.08
3 1 -18 4.38 1.44
3 -1 -18 5.41 1.37
3 -1 -18 5.24 1.36
3 1 -17 2.07 0.86
3 -1 -17 2.41 0.9
3 1 -17 2.71 1.13
3 -1 -17 0.91 0.91
3 -1 -16 4.28 1.07
3 1 -16 5.71 1.23
3 1 -16 6.81 1.52
3 1 -16 5.86 1.38
3 -1 -16 6.49 1.56
3 -1 -15 3.95 1.02
3 1 -15 4.19 1.1
3 1 -15 4.05 1.21
3 1 -15 2.53 0.92
3 -1 -15 5.56 1.23
3 1 -15 3.89 1.16
3 -1 -15 4.04 1.12
3 -1 -14 254.9 8
3 1 -14 240.52 8.13
3 1 -14 258.72 7.93
3 1 -14 269.45 8.55
3 -1 -13 18.83 1.88
3 1 -13 18.72 1.8
3 -1 -12 612.96 13.81
3 1 -12 596.66 13.59
3 -1 -11 240.28 6.9
3 1 -11 227.85 6.66
3 1 -10 1404.44 26.31
3 -1 -10 1432.09 26.45
3 1 -10 1386.11 26.89
3 -1 -9 15.28 1.22
3 -1 -9 15.91 1.4
3 1 -9 16.42 1.38
3 1 -9 18.24 1.6
3 -1 -8 876.15 16.14
3 1 -8 854.54 16.68
3 -1 -8 884.91 16.76
-3 -1 8 857.86 16.46
3 1 -8 847.21 16.96
3 1 -7 3.17 0.6
3 -1 -7 3.35 0.47
3 -1 -7 4.2 0.66
-3 -1 7 3.52 0.54
3 1 -7 3.78 0.68
3 -1 -6 422.45 8.57
3 -1 -6 401.19 8.47
3 1 -6 407.85 8.6
-3 -1 6 401.92 8.54
3 1 -6 403.67 8.56
-3 1 6 434.14 8.85
3 -1 -6 381.96 8.19
3 -1 -5 167.17 4.26
3 -1 -5 178.36 4.35
3 1 -5 177.29 4.42
-3 1 5 185.08 4.45
3 1 -5 161.56 4.2
-3 -1 5 168.01 4.34
3 -1 -5 163.65 4.04
3 -1 -4 970.21 17.3
3 1 -4 952.84 17.17
-3 1 4 1002.09 17.38
3 -1 -4 956.21 17.23
-3 -1 4 957.97 17.53
3 -1 -3 904.7 15.99
3 -1 -3 952.08 16.81
3 -1 -3 898.63 16.11
-3 -1 3 886.47 16.31
-3 1 3 891.69 15.97
3 1 -2 3408.39 57.31
3 1 -1 124.48 3.23
-3 -1 1 128.08 3.2
3 1 0 7011.12 116.4
-3 -1 0 7072.02 116.34
3 1 1 2643.48 44.82
-3 -1 -1 2688.65 44.73
-3 1 -2 9872.89 159.51
-3 -1 -2 9636.72 159.87
-3 1 -2 9501.4 158.84
3 1 2 9849.11 159.34
-3 1 -3 109.8 3.14
3 1 3 113.42 2.75
-3 -1 -3 115.35 3.3
-3 1 -3 116.33 2.6
-3 1 -3 113.46 3.05
-3 1 -4 420.58 8.86
-3 1 -4 437.23 8.08
3 1 4 439.57 7.98
-3 -1 -4 436.74 8.3
-3 1 -4 413.54 8.68
-3 1 -5 222.57 5.55
3 1 5 216.98 5.48
-3 1 -5 212.94 4.72
-3 -1 -5 218.66 4.98
-3 -1 -5 218.47 5.58
-3 1 -5 214.21 5.29
3 -1 5 219.56 4.88
-3 1 -6 1095.23 20.98
-3 1 -6 1093.35 20.63
-3 -1 -6 1154.88 20.31
-3 1 -7 16.31 1.49
-3 -1 -7 16.39 1.52
-3 -1 -7 19.49 1.33
-3 1 -7 16.9 1.36
-3 1 -8 873.64 17.81
-3 -1 -8 879 17.99
-3 1 -8 861.91 17.27
-3 1 -9 294.6 8.35
-3 -1 -9 307.68 8.58
-3 1 -9 306.89 7.99
-3 1 -10 762.76 16.98
-3 -1 -10 771.31 17.23
-3 1 -10 761.88 16.3
-3 1 -11 30.97 2.63
-3 -1 -11 28.21 2.61
-3 1 -11 29.55 2.32
-3 -1 -12 185.45 7.22
-3 1 -12 191.35 7.2
-3 1 -12 181.1 6.44
-3 -1 -13 8.06 1.43
-3 -1 -13 9.47 1.58
-3 1 -13 8.77 1.45
-3 -1 -13 9.39 1.44
-3 -1 -13 9.05 1.55
-3 1 -13 7.79 1.39
-3 -1 -13 7.96 1.38
-3 1 -13 8.58 1.6
-3 -1 -13 6.5 1.4
-3 -1 -14 116.22 5.69
-3 -1 -14 119.41 5.43
-3 -1 -14 125.99 5.44
-3 1 -14 110.4 5.33
-3 1 -14 113.85 5.37
-3 -1 -14 115.35 5.17
-3 1 -14 119.05 5.85
-3 -1 -14 113.77 5.82
-3 -1 -15 2.52 1.05
-3 1 -15 4.29 1.16
-3 1 -15 0.68 0.85
-3 -1 -15 3.11 1.07
-3 -1 -15 3.09 1.11
-3 -1 -16 100.15 4.66
-3 1 -16 101.68 4.95
-3 -1 -16 103.95 4.9
-3 1 -16 113.31 5.26
-3 -1 -16 108.14 5.04
-3 -1 -17 8.93 1.44
-3 1 -17 5.84 1.33
-3 -1 -17 6.83 1.23
-3 1 -17 7.17 1.53
-3 -1 -17 8.07 1.46
-3 -1 -18 30.37 2.18
-3 1 -18 34.82 2.55
-3 1 -18 33.37 2.66
-3 -1 -18 34.54 2.49
-3 1 -19 -1.39 0.9
-3 1 -19 0.09 0.74
-3 -1 -19 -0.25 0.77
-3 -1 -19 -0.52 0.68
-3 1 -20 8.74 1.11
-3 -1 -20 9.22 1.07
-3 -1 -20 10.3 1.18
-3 1 -20 7.64 1.06
3 -2 -21 -0.04 0.59
3 2 -21 1.95 0.64
3 -2 -21 1.87 0.79
3 -2 -21 1.71 0.68
3 2 -21 1.82 0.79
3 2 -21 2.33 0.83
3 -2 -20 8.57 1.37
3 -2 -20 10.32 1.38
3 2 -20 8.45 1.29
3 2 -20 8.28 1.34
3 2 -20 10.77 1.5
3 -2 -20 9.08 1.36
3 2 -19 0.77 0.98
3 -2 -19 0.27 0.82
3 -2 -19 1.25 0.74
3 -2 -19 -0.31 1
3 2 -19 1.02 0.75
3 -2 -19 0.57 0.87
3 -2 -18 2.41 0.93
3 2 -18 -0.96 1.05
3 -2 -18 -0.48 0.94
3 -2 -18 0.2 0.92
3 2 -18 -0.49 1.05
3 -2 -17 -0.1 0.86
3 2 -17 0.88 0.92
3 2 -17 -0.26 0.77
3 -2 -17 -1.03 0.87
3 -2 -17 0.62 0.94
3 2 -17 1.1 1.09
3 -2 -16 6.04 1.33
3 2 -16 4.73 1.18
3 2 -16 4.41 1.11
3 -2 -16 3.76 1.05
3 2 -16 6.65 1.42
3 -2 -16 4.92 1.21
3 2 -15 4.22 1.09
3 -2 -15 3.62 1.07
3 2 -15 5.18 1.22
3 2 -15 4.28 1.18
3 -2 -15 4.21 0.97
3 -2 -15 4.29 1.21
3 2 -14 0.99 0.74
3 -2 -14 -0.18 0.74
3 2 -14 1.34 0.87
3 2 -14 1.05 0.76
3 -2 -14 1.92 0.82
3 2 -13 2.6 0.87
3 2 -12 1.26 0.62
3 2 -12 0.63 0.77
3 -2 -11 6.59 1.19
3 2 -11 8.19 1.18
3 2 -11 6.35 1.31
3 -2 -10 1.59 0.69
3 2 -10 1.01 0.51
3 2 -9 374.79 8.96
3 -2 -9 403.55 9.24
3 2 -9 379.6 9.47
3 2 -8 393.6 8.9
3 -2 -8 385.01 8.87
3 2 -8 397.01 9.22
3 2 -7 2.94 0.62
3 -2 -7 2.7 0.62
3 2 -7 2.08 0.58
-3 -2 7 2.22 0.51
3 -2 -7 3.44 0.7
3 -2 -6 165.63 4.73
3 -2 -6 169.1 4.45
3 2 -6 171.57 4.64
3 2 -6 163.95 4.52
3 -2 -6 158.12 4.09
-3 -2 6 169.89 4.77
3 -2 -5 14.53 1.19
3 -2 -5 14.93 1.03
3 2 -5 12.86 0.99
3 -2 -5 15.09 0.98
-3 -2 5 14.49 1.17
-3 2 5 13.55 1.01
3 -2 -4 10.55 1.01
3 -2 -4 10.37 0.8
-3 2 4 11.1 0.83
-3 -2 4 10.03 0.93
3 2 -4 9.74 0.76
3 -2 -3 36.05 1.37
-3 -2 3 36.62 1.71
-3 2 3 35.81 1.37
-3 2 2 43.42 1.43
-3 -2 1 460.06 8.86
-3 2 1 428.34 7.86
3 -2 -1 444.66 9.21
-3 2 0 1863.37 31.17
-3 -2 0 1921.01 32.35
3 -2 0 1927.61 32.94
3 -2 1 590.17 11.51
-3 -2 -1 578.29 10.84
-3 -2 -1 577.84 11.28
-3 2 -2 11.51 0.8
3 -2 2 10.13 0.96
-3 2 -2 11.09 0.91
-3 -2 -2 11.18 0.98
-3 -2 -2 10.34 0.73
-3 2 -3 955.29 16.81
-3 -2 -3 976.42 17.44
-3 2 -3 950.41 17.02
-3 2 -4 3.8 0.58
-3 -2 -4 4.61 0.73
-3 2 -4 3.71 0.62
-3 2 -5 279.1 6.68
-3 2 -5 279.68 6.74
-3 2 -6 219.21 5.9
-3 2 -6 214.67 5.8
-3 2 -7 25.65 1.91
-3 2 -7 26.66 1.87
-3 2 -8 217.18 6.49
-3 -2 -8 220.62 6.73
-3 2 -8 207.74 6.23
-3 2 -9 19.97 1.99
-3 -2 -9 22.35 2.11
-3 2 -9 18.6 1.75
-3 2 -10 55.41 3.34
-3 -2 -10 53.46 3.39
-3 2 -10 53.54 3.09
-3 -2 -11 24.6 2.45
-3 2 -11 22.15 2.21
-3 2 -11 25.94 2.27
-3 2 -12 38.5 3.06
-3 -2 -12 44.42 3.37
-3 2 -12 43.84 3.14
-3 2 -12 41.17 3.02
-3 2 -12 45.22 3.1
-3 -2 -13 2.53 1.15
-3 2 -13 2.67 1.23
-3 -2 -13 4.09 1.18
-3 2 -13 3.06 1.13
-3 -2 -13 3.63 1.08
-3 -2 -13 1.56 0.78
-3 2 -13 1.91 0.68
-3 -2 -13 2.73 1.14
-3 2 -13 1.6 0.92
-3 -2 -14 30.36 2.84
-3 2 -14 29.6 2.72
-3 -2 -14 31.25 2.56
-3 -2 -14 32.2 2.7
-3 -2 -14 33.58 2.87
-3 2 -14 31.66 2.83
-3 2 -14 29.94 2.9
-3 -2 -14 27.11 2.79
-3 2 -15 14.81 2.05
-3 -2 -15 19.19 2.09
-3 2 -15 16.17 2.01
-3 -2 -15 18.31 2.27
-3 -2 -15 17.17 2.06
-3 -2 -16 71.69 3.77
-3 2 -16 68.92 4.05
-3 2 -16 67.58 4.16
-3 -2 -16 63.5 3.76
-3 -2 -16 63.83 3.87
-3 -2 -17 3.41 0.99
-3 2 -17 1.56 1.03
-3 2 -17 5.01 1.41
-3 -2 -17 4.2 1.02
-3 -2 -17 1.16 0.97
-3 2 -18 2.42 0.98
-3 2 -18 1.55 1.06
-3 -2 -18 0.74 0.8
-3 2 -19 4.35 0.97
-3 -2 -19 6.61 1.12
-3 2 -19 5.16 1.11
-3 -2 -19 4.55 0.92
-3 2 -20 4.34 0.8
-3 2 -20 4.05 0.81
-3 -2 -20 3.24 0.77
3 -3 -21 4.38 0.76
3 -3 -21 4.11 0.87
3 3 -21 5.3 0.91
3 -3 -21 2.96 0.69
3 3 -20 25.05 2.03
3 -3 -20 21.36 1.9
3 -3 -20 23.55 1.9
3 -3 -20 24.78 1.98
3 -3 -20 21.53 1.92
3 3 -20 22.55 1.83
3 3 -20 24.13 2.1
3 -3 -20 26.4 2.27
3 3 -19 34.17 2.49
3 -3 -19 29.16 2.4
3 -3 -19 32.77 2.5
3 -3 -19 27.1 2.34
3 3 -19 31.16 2.49
3 -3 -19 32.5 2.72
3 3 -18 43.98 3
3 -3 -18 43.49 3.08
3 -3 -18 44.35 3.16
3 3 -18 48.18 3.3
3 -3 -18 43.23 3.39
3 3 -18 50.17 3.52
3 -3 -17 83.79 4.37
3 3 -17 84.2 4.33
3 -3 -17 81.08 4.46
3 3 -17 78.76 4.4
3 -3 -17 76.87 4.68
3 3 -17 87.66 4.83
3 -3 -16 28.09 2.51
3 3 -16 32.15 2.62
3 -3 -16 30.49 2.74
3 -3 -16 30.91 2.91
3 3 -16 30.12 2.84
3 3 -16 29.21 2.69
3 -3 -15 85.5 4.41
3 3 -15 87.52 4.39
3 3 -15 84.28 4.75
3 3 -15 89.65 4.67
3 -3 -14 73.96 3.99
3 3 -14 86.22 4.53
3 3 -14 76.95 4.47
3 3 -14 88.98 5.02
3 3 -14 77.12 4.24
3 3 -13 204.83 7.68
3 3 -12 229.27 6.96
3 3 -12 231.47 7.94
3 3 -11 311.65 8.36
3 3 -11 324.27 9.38
3 3 -10 113.31 4.2
3 3 -10 107.3 4.62
3 3 -9 438.94 10.07
3 3 -9 433.1 10.64
3 3 -8 748.99 15.21
3 -3 -8 762.75 15.86
3 -3 -8 766.14 15.3
3 3 -8 732.06 15.55
3 3 -7 2360.71 41.35
3 -3 -7 2384.47 41.21
3 -3 -7 2361.38 41.99
3 3 -7 2295.22 41.43
3 -3 -6 978.48 17.94
3 -3 -6 988.41 18.79
3 -3 -6 923.16 17.45
3 3 -6 934.83 18.07
3 -3 -5 366.52 7.75
3 -3 -5 360.13 8.52
3 3 -5 345.75 7.82
3 -3 -4 391.36 8.05
3 3 -4 375.35 8.12
3 -3 -3 828.15 14.97
3 3 -3 806.91 15.01
3 -3 -2 1056.01 19.8
3 -3 -1 1038.7 19.5
-3 3 1 1043.84 17.88
-3 3 0 130.16 2.57
-3 -3 0 132.26 3.7
3 -3 0 123.16 3.89
3 -3 1 1141.26 21.41
-3 -3 -1 1189.42 20.85
-3 -3 -1 1144.25 21.23
-3 -3 -2 35.7 1.9
-3 3 -2 31.6 1.74
3 -3 2 32.38 1.81
-3 -3 -2 31.7 1.46
-3 3 -3 509.09 10.12
3 -3 3 491.56 10.54
-3 3 -3 518.56 10.63
-3 -3 -3 489.3 9.54
-3 3 -4 1250.28 22.71
3 -3 4 1229.76 23.08
-3 3 -4 1264.33 23.17
-3 3 -5 634.09 13.09
3 -3 5 671.36 13.5
-3 3 -5 641.28 13.44
-3 3 -6 476.71 10.6
-3 3 -6 480.55 10.87
-3 3 -7 507.72 11.49
-3 3 -7 507.58 11.66
-3 3 -8 379.78 9.77
-3 3 -8 408.72 10.1
-3 3 -9 537.52 12.84
-3 3 -9 542.02 12.85
-3 3 -10 311.49 9.17
-3 -3 -10 321.78 9.62
-3 3 -10 321.71 9.23
-3 3 -11 96.98 4.78
-3 -3 -11 103.23 5.09
-3 3 -11 99.09 4.75
-3 3 -12 137.73 5.92
-3 -3 -12 142.9 6.04
-3 3 -12 151.24 6.16
-3 3 -12 141.28 6.45
-3 -3 -12 144.23 5.91
-3 -3 -12 153.11 6.13
-3 -3 -12 139.47 6.17
-3 3 -12 154.51 6.13
-3 3 -12 138.25 6.09
-3 -3 -12 142.77 6.4
-3 3 -13 5.78 1.3
-3 3 -13 4.48 1.2
-3 3 -13 2.37 0.81
-3 3 -13 5.76 1.41
-3 -3 -13 4.85 1.24
-3 -3 -13 6.04 1.24
-3 -3 -13 5.73 1.34
-3 3 -13 3.9 1.22
-3 -3 -13 4.47 1.34
-3 -3 -13 4.79 1.27
-3 3 -14 82.18 4.8
-3 -3 -14 76.64 4.34
-3 -3 -14 76.55 4.58
-3 3 -14 89.35 4.73
-3 3 -14 89.6 4.86
-3 -3 -14 85.39 4.76
-3 -3 -14 83.94 4.57
-3 3 -15 96.17 5.11
-3 3 -15 102.44 5.04
-3 3 -15 95.86 5.08
-3 -3 -15 94.49 5.02
-3 -3 -15 97.57 4.92
-3 3 -16 9.26 1.65
-3 3 -16 8.17 1.7
-3 -3 -16 8.48 1.53
-3 -3 -16 10.98 1.8
-3 -3 -16 6.55 1.45
-3 3 -17 21.88 2.22
-3 -3 -17 17.29 1.89
-3 3 -17 17.99 2.09
-3 -3 -17 20.66 2.14
-3 3 -18 18.24 1.87
-3 3 -18 17.61 1.82
-3 -3 -18 17.7 1.67
-3 3 -18 19.62 2
-3 -3 -18 17.92 1.82
-3 3 -19 0.99 0.6
-3 -3 -19 3.31 0.77
-3 -3 -19 2.96 0.68
-3 3 -19 3.32 0.93
-3 -3 -19 1.84 0.71
3 4 -21 0.4 0.5
3 -4 -21 0.19 0.49
3 -4 -21 -0.05 0.42
3 -4 -20 4.6 0.89
3 -4 -20 7.66 1.14
3 -4 -20 5.18 1
3 -4 -20 4.78 0.97
3 4 -20 5.35 1.08
3 -4 -20 5.93 1.2
3 -4 -19 0.79 0.68
3 -4 -19 1.58 0.81
3 -4 -19 1.76 0.93
3 -4 -19 1.47 0.87
3 4 -19 0.58 0.84
3 -4 -19 2.01 1.1
3 -4 -18 11.75 1.63
3 -4 -18 13.81 1.85
3 4 -18 11.12 1.61
3 -4 -18 12.82 2.01
3 4 -18 14.21 2
3 -4 -17 14.57 1.8
3 -4 -17 9.71 1.62
3 4 -17 14.53 1.9
3 -4 -17 8.71 1.72
3 4 -17 17.19 2.27
3 -4 -16 4.57 1.16
3 -4 -16 2.7 1.16
3 -4 -16 3.83 1.29
3 4 -16 4.61 1.17
3 4 -16 4.33 1.32
3 4 -15 8.12 1.32
3 -4 -15 5.85 1.36
3 4 -15 8.29 1.55
3 4 -15 7.22 1.37
3 4 -14 57.76 3.58
3 4 -14 66.93 4.56
3 4 -14 57.16 4.11
3 -4 -14 58.61 3.54
3 4 -14 58.23 3.93
3 -4 -14 60.53 3.59
3 4 -13 1.91 1.18
3 4 -13 1.82 1.04
3 -4 -13 0.39 0.65
3 4 -13 1.85 0.85
3 4 -13 0.56 0.92
3 -4 -13 -0.97 0.77
3 4 -12 37.79 3.11
3 4 -11 7.73 1.41
3 4 -10 56.47 2.93
3 4 -10 57.09 3.41
3 4 -9 54.5 2.77
3 4 -9 49.53 2.96
3 4 -8 19.68 1.61
3 -4 -8 19.18 1.82
3 4 -8 18.82 1.73
3 4 -7 1.68 0.55
3 -4 -7 2.03 0.84
3 -4 -6 736.86 15.73
3 4 -6 740.39 15.06
3 -4 -5 328.28 8.33
3 4 -5 307.6 7.45
3 -4 -4 24.6 1.9
3 4 -4 28.83 1.65
3 -4 -4 28.11 1.56
-3 4 3 155.82 3.91
3 -4 -3 144.49 3.88
3 -4 -3 152.39 5.03
3 4 -3 148.28 4.1
-3 4 2 12 0.81
3 -4 -2 14.49 1.46
3 -4 -2 7.76 0.68
3 4 -2 7.87 0.72
3 4 -1 441.75 8.87
-3 4 1 460.77 8.49
3 -4 -1 449.67 9.97
-3 -4 0 17.8 1.34
3 -4 0 14.28 1.3
3 -4 1 1101.06 20.79
-3 -4 -2 169.62 4.52
-3 4 -2 167.86 5.02
3 -4 2 163.99 4.94
-3 4 -3 244.07 6.58
3 -4 3 238.5 6.36
3 -4 4 6.16 0.93
-3 4 -4 4.79 0.92
3 -4 5 145.41 4.69
-3 4 -5 132.36 4.78
-3 4 -6 39.85 2.56
-3 4 -7 -0.01 0.77
-3 4 -8 43.89 2.95
-3 4 -9 107.73 4.91
-3 -4 -10 225.21 7.97
-3 4 -10 227.52 7.76
-3 4 -11 34.63 2.87
-3 4 -11 31.98 2.72
-3 -4 -11 40.62 2.98
-3 -4 -11 36.8 2.87
-3 -4 -11 35.95 2.99
-3 -4 -11 38.48 3.21
-3 4 -12 26.63 2.58
-3 4 -12 27.36 2.53
-3 -4 -12 31.13 2.72
-3 4 -12 33.71 3.17
-3 -4 -12 33.67 2.8
-3 -4 -12 28.41 2.51
-3 -4 -12 27.24 2.56
-3 -4 -12 30.14 2.9
-3 4 -12 26.25 2.47
-3 -4 -12 29.63 2.86
-3 4 -13 30.17 2.83
-3 4 -13 30.69 2.85
-3 -4 -13 25.62 2.54
-3 4 -13 27.37 2.92
-3 -4 -13 22.63 2.37
-3 -4 -13 27.14 2.48
-3 -4 -13 29.12 2.65
-3 -4 -13 27.38 2.72
-3 4 -13 28.48 2.61
-3 -4 -13 23.6 2.64
-3 -4 -14 20.08 2.24
-3 4 -14 18.14 2.4
-3 -4 -14 23.2 2.4
-3 -4 -14 17.71 2.27
-3 4 -14 19.27 2.21
-3 4 -14 18.57 1.96
-3 4 -14 24.3 2.57
-3 -4 -14 20.01 2.32
-3 -4 -14 19.78 2.01
-3 -4 -15 10.08 1.72
-3 4 -15 12.39 1.97
-3 4 -15 9.93 1.64
-3 -4 -15 11.38 1.78
-3 4 -15 12 1.87
-3 -4 -15 12.77 1.65
-3 -4 -15 9.74 1.67
-3 -4 -16 1.07 0.94
-3 4 -16 0.72 0.86
-3 4 -16 0.68 0.84
-3 4 -16 1.12 1.01
-3 4 -16 1.46 1.15
-3 -4 -16 0 1.03
-3 4 -17 0.52 0.73
-3 4 -17 2 0.82
-3 4 -17 1.39 0.89
-3 -4 -17 0.52 0.81
-3 4 -17 2.17 1.15
-3 -4 -17 0.8 0.84
-3 -4 -18 39.66 2.51
-3 -4 -18 40.81 2.51
-3 4 -18 42.15 2.79
-3 4 -18 40.53 2.44
-3 -4 -19 37.29 2.11
-3 -4 -19 32.15 1.94
-3 -4 -19 30.9 1.81
3 -5 -20 4.63 0.88
3 -5 -20 3.59 0.76
3 -5 -20 3.62 0.87
3 5 -20 5.5 0.92
3 -5 -20 5.56 1.04
3 -5 -19 42.64 2.44
3 -5 -19 45.06 2.76
3 -5 -19 44.19 2.73
3 -5 -19 37.46 2.41
3 5 -19 44.74 2.74
3 -5 -19 44.07 3
3 5 -19 49.65 3.09
3 -5 -18 3.11 1.16
3 -5 -18 1.07 0.88
3 -5 -18 4.61 1.1
3 -5 -18 3.68 1.09
3 5 -18 2.35 0.91
3 5 -18 3.11 1.16
3 -5 -17 137.12 5.7
3 -5 -17 127.62 5.28
3 -5 -17 137.58 5.79
3 -5 -17 131.4 6.07
3 5 -17 135.61 6.07
3 5 -17 128.42 5.23
3 -5 -16 9.36 1.53
3 -5 -16 8.78 1.65
3 5 -16 10.37 1.76
3 5 -16 11.27 1.53
3 -5 -15 102.6 5.09
3 -5 -15 102.87 4.79
3 5 -15 95.7 5.25
3 -5 -15 97.95 4.71
3 -5 -14 5.57 1.16
3 5 -14 6.03 1.56
3 5 -14 3.81 1.31
3 -5 -14 4.97 1.08
3 -5 -13 182.87 6.57
3 5 -13 200.52 8
3 -5 -13 190.04 6.88
3 -5 -12 24.87 2.5
3 5 -12 23.6 2.54
3 -5 -12 27.57 2.4
3 5 -12 28.39 2.76
3 5 -11 529.81 13.96
3 5 -10 78.39 4.22
3 5 -9 778.3 17.45
3 -5 -8 19.96 2.07
3 5 -8 21.03 1.76
3 5 -8 18.83 1.81
3 5 -7 998.18 19.61
3 -5 -7 998.3 20.72
3 5 -7 940.22 19.88
3 -5 -6 16.12 1.76
3 5 -6 8.42 1.18
3 -5 -5 1737.17 31.89
3 5 -5 1632.07 30.65
3 5 -4 1.41 0.53
3 -5 -4 1.01 0.77
3 -5 -3 1366.34 25.91
3 5 -3 1309.26 24.36
3 5 -2 81.66 2.94
3 -5 -2 83.31 3.78
3 -5 -1 1202.14 23.78
3 -5 0 40.7 2.26
3 -5 0 41.87 2.79
3 -5 1 33.67 2.02
3 -5 2 81.51 3.32
-3 5 -2 81.22 3.57
3 -5 3 484.89 10.75
-3 5 -3 460.64 11.14
-3 5 -4 0.26 0.74
-3 5 -5 998.2 20.6
-3 5 -6 131.36 5.25
-3 5 -7 969.99 20.77
-3 5 -8 13.39 1.78
-3 5 -9 256.09 8.61
-3 5 -10 4.67 1.44
-3 5 -11 92.45 5.06
-3 5 -11 110.64 5.31
-3 -5 -11 102.74 4.99
-3 -5 -11 97.99 4.87
-3 -5 -11 103.05 4.93
-3 -5 -11 113.88 5.54
-3 5 -11 94.96 4.72
-3 -5 -11 98.54 5.25
-3 5 -12 15.86 2.13
-3 5 -12 14.04 2.01
-3 5 -12 15.87 2.28
-3 -5 -12 17.53 2.08
-3 -5 -12 16.02 2.02
-3 -5 -12 17.63 2.09
-3 -5 -12 15.94 2.02
-3 -5 -12 17.59 2.26
-3 5 -12 15.84 1.94
-3 -5 -12 16.38 2.21
-3 5 -13 55.02 4.07
-3 -5 -13 57.24 3.7
-3 -5 -13 52.55 3.56
-3 -5 -13 52.84 3.5
-3 -5 -13 53.22 3.85
-3 5 -13 54.77 3.6
-3 5 -13 58.64 3.93
-3 -5 -13 55.21 3.68
-3 5 -14 21.66 2.66
-3 -5 -14 24.73 2.49
-3 5 -14 21.34 2.3
-3 -5 -14 21.28 2.45
-3 5 -14 24.28 2.57
-3 5 -14 24.56 2.34
-3 -5 -14 22.96 2.32
-3 -5 -14 22.96 2.23
-3 -5 -14 19.11 2.2
-3 5 -15 60.4 4.11
-3 -5 -15 56.83 3.8
-3 5 -15 61.44 3.68
-3 -5 -15 61.63 3.77
-3 5 -15 62.27 3.99
-3 5 -15 59.73 3.45
-3 -5 -15 56 3.58
-3 -5 -15 59.82 3.49
-3 -5 -16 8.2 1.38
-3 5 -16 9.49 1.62
-3 5 -16 7.18 1.37
-3 5 -16 8.36 1.3
-3 5 -16 8.06 1.59
-3 -5 -16 5.35 1.23
-3 -5 -17 17.69 1.79
-3 -5 -17 19.07 1.91
-3 5 -17 17.24 1.86
-3 -5 -18 18.54 1.61
-3 -5 -18 21.1 1.75
-3 -5 -19 24.72 1.56
3 -6 -20 4 0.77
3 -6 -20 3.14 0.75
3 -6 -19 6.01 1.18
3 -6 -19 5.64 1.07
3 -6 -19 5.56 1.03
3 -6 -19 3.34 0.75
3 6 -19 3.32 0.78
3 6 -19 4.77 1.06
3 -6 -18 0.42 0.88
3 -6 -18 0.33 0.79
3 -6 -18 1.51 0.9
3 -6 -18 1.2 0.64
3 6 -18 0.19 0.61
3 6 -18 1.93 1.03
3 6 -17 19.27 2.21
3 -6 -17 21.88 2.37
3 -6 -17 18.95 1.84
3 -6 -17 19.37 2.07
3 -6 -17 19.41 2.08
3 6 -17 21.2 1.99
3 -6 -17 18.29 1.77
3 6 -16 10.51 1.84
3 -6 -16 9.81 1.71
3 -6 -16 11.57 1.58
3 -6 -16 7.21 1.53
3 6 -16 11.33 1.62
3 -6 -16 9.17 1.4
3 6 -15 42.27 3.42
3 -6 -15 39.17 3.07
3 -6 -15 39.85 2.8
3 -6 -15 44.15 3.23
3 -6 -15 42.47 3.26
3 -6 -15 41.68 3
3 -6 -14 64.02 3.91
3 -6 -14 60.74 4.05
3 -6 -14 58.8 3.7
3 6 -14 65.72 4.48
3 -6 -13 12.76 1.82
3 6 -13 12.56 1.94
3 6 -13 15.64 2.36
3 6 -12 151.99 6.85
3 -6 -12 158.41 6.26
3 -6 -12 165.51 6.84
3 -6 -12 145.87 6.57
3 6 -12 138.67 6.56
3 6 -11 1.52 0.94
3 -6 -11 1.76 0.88
3 -6 -11 0.53 0.93
3 6 -11 0.74 0.93
3 -6 -11 1.5 0.82
3 6 -10 176.74 6.99
3 6 -9 6.95 1.28
3 -6 -8 46 3.33
3 6 -8 42.47 2.98
3 6 -7 0.54 0.64
3 -6 -7 -0.15 0.87
3 -6 -6 31.82 2.62
3 6 -6 32.49 2.36
3 6 -5 -0.22 0.5
3 -6 -5 0.71 0.9
3 -6 -4 401.71 10.47
3 6 -4 374.32 9.34
3 -6 -3 19.09 2
3 -6 -2 882.37 18.87
3 -6 -1 95.55 4.4
3 -6 0 169.88 6.13
3 -6 1 41.3 3.02
-3 6 -2 231.6 7.18
-3 6 -3 444.91 11.3
-3 6 -4 109.01 4.78
-3 6 -5 24.95 2.34
-3 6 -6 22.66 2.26
-3 6 -7 42.64 3.21
-3 6 -8 177.94 7.05
-3 -6 -9 29.42 2.54
-3 6 -9 29.83 2.89
-3 6 -10 23.34 2.62
-3 6 -10 21.32 2.36
-3 -6 -10 16.74 2.01
-3 -6 -10 17.28 1.99
-3 -6 -10 22.56 2.25
-3 -6 -10 21.4 2.37
-3 -6 -10 18.72 2.03
-3 -6 -11 72.84 4.6
-3 6 -11 80.33 4.87
-3 6 -11 85.69 4.78
-3 6 -11 85.15 5.11
-3 -6 -11 80.15 4.4
-3 -6 -11 83.45 4.49
-3 -6 -11 77.86 4.31
-3 6 -11 79.79 4.23
-3 -6 -11 80.35 4.74
-3 -6 -11 79.36 4.17
-3 6 -12 6.32 1.59
-3 6 -12 6.21 1.61
-3 -6 -12 6.51 1.32
-3 -6 -12 8.2 1.62
-3 -6 -12 4.81 1.17
-3 -6 -12 6.96 1.52
-3 6 -12 7.06 1.34
-3 -6 -12 5.12 1.32
-3 -6 -12 5.54 1.23
-3 6 -13 5.74 1.54
-3 -6 -13 5.35 1.16
-3 -6 -13 5.09 1.36
-3 6 -13 4.81 1.24
-3 -6 -13 4.81 1.43
-3 6 -13 7.54 1.75
-3 -6 -13 4.01 1.17
-3 -6 -13 5.32 1.21
-3 6 -14 2.81 1.41
-3 -6 -14 0.45 0.76
-3 -6 -14 2 1.09
-3 6 -14 2.14 0.94
-3 6 -14 3.34 1.5
-3 -6 -14 1.42 1.03
-3 -6 -14 0.88 0.84
-3 -6 -15 9.76 1.48
-3 6 -15 9.49 1.84
-3 -6 -15 9.53 1.67
-3 6 -15 11.16 1.57
-3 -6 -15 7.42 1.3
-3 6 -15 10.88 1.52
-3 -6 -16 1.89 0.81
-3 -6 -16 2.67 0.78
-3 6 -16 2.63 0.76
-3 -6 -16 3.34 1.05
-3 -6 -17 6.71 1.07
-3 6 -17 8 1.3
-3 -6 -17 6.79 1.16
-3 -6 -18 7.05 0.94
-3 -6 -18 6.41 0.94
3 -7 -19 37.32 2.08
3 -7 -19 37.66 2.28
3 7 -19 39.39 2.31
3 -7 -19 37.31 2.08
3 -7 -18 -0.16 0.61
-3 7 18 -0.81 0.61
3 -7 -18 -0.23 0.65
3 7 -18 -0.43 0.74
3 -7 -18 1.32 0.78
3 -7 -17 45.16 2.85
3 -7 -17 44.37 2.81
3 -7 -17 42.66 3.04
3 7 -17 44.76 3.11
3 -7 -17 40.36 2.52
3 7 -16 4.49 1.21
3 -7 -16 4.36 1.17
3 -7 -16 3.26 1
3 -7 -16 6.07 1.24
3 -7 -16 3.7 0.97
3 7 -15 88.43 4.91
3 -7 -15 96.99 4.68
3 -7 -15 82.7 4.58
3 -7 -15 88.74 4.38
3 -7 -15 84.6 4.44
3 -7 -14 26.33 2.43
3 -7 -14 27.57 2.5
3 -7 -14 20.8 2.37
3 -7 -14 23.51 2.35
3 -7 -13 42.02 3.2
3 -7 -13 39.08 3.04
3 7 -13 46.55 3.67
3 -7 -13 43.98 3.22
3 -7 -12 54.84 3.48
3 7 -12 61.62 4.22
3 7 -12 51.64 3.91
3 -7 -12 57.73 3.71
3 -7 -12 58.14 4.08
3 -7 -12 66.16 3.95
3 -7 -11 186.15 6.96
3 7 -11 191.55 7.54
3 7 -11 177.31 7.49
3 -7 -11 187.91 7.02
3 -7 -11 196.89 7.53
3 -7 -11 187.02 7.61
3 -7 -11 196.15 7.17
3 -7 -10 146.37 5.94
3 7 -10 137.42 6.14
3 -7 -10 136.09 5.71
3 -7 -10 146.04 6.21
3 -7 -10 148.96 6.57
3 -7 -10 144.68 5.97
3 7 -10 135.37 6.25
3 7 -9 90.43 4.83
3 7 -8 135.48 5.85
3 7 -7 138.28 5.71
3 -7 -7 143.41 6.19
3 7 -6 20.03 1.98
3 -7 -6 26.63 2.56
3 -7 -5 314.67 9.61
3 -7 -4 499.26 12.9
3 -7 -3 610.73 14.8
3 -7 -2 370.41 10.4
3 -7 -1 525.88 13.21
3 -7 0 250.27 8.09
3 -7 1 176.72 6.66
-3 7 -2 43.35 3.03
3 -7 2 47.73 3.32
-3 7 -3 176.71 6.63
3 -7 3 171.51 6.81
-3 7 -4 140.48 5.99
3 -7 4 158.68 6.55
-3 7 -5 587.67 14.91
-3 7 -6 251.36 8.72
-3 7 -7 137.65 6.31
-3 -7 -8 10.55 1.67
-3 -7 -8 8.92 1.46
-3 -7 -8 10.63 1.48
3 7 8 7.76 1.35
-3 -7 -8 10.39 1.58
-3 7 -8 10.42 1.81
-3 -7 -9 113.96 5.15
3 7 9 104.37 4.87
-3 -7 -9 103.62 4.94
-3 -7 -9 101.16 4.82
-3 -7 -9 118.12 5.32
-3 -7 -9 111.58 5.48
-3 7 -9 106.26 5.7
-3 -7 -10 3.21 0.95
-3 7 -10 2.74 1.07
3 7 10 4.88 1.07
-3 -7 -10 2.13 0.91
-3 -7 -10 3.01 1.14
-3 -7 -10 7.18 1.45
-3 -7 -10 4.53 1.45
-3 7 -10 5.03 1.63
-3 7 -11 51.44 3.88
-3 -7 -11 48.46 3.34
-3 -7 -11 49.61 3.47
-3 -7 -11 46.06 3.2
-3 -7 -11 47.55 3.66
-3 -7 -11 45.21 3.19
-3 7 -12 17.73 2.42
-3 -7 -12 16.85 2.03
-3 -7 -12 17.59 2.01
-3 -7 -12 19.95 2.3
-3 -7 -12 16.63 2.14
-3 -7 -12 18.01 1.99
-3 -7 -13 88.31 4.49
-3 7 -13 106.46 5.54
-3 -7 -13 102.39 5.3
-3 -7 -13 94.56 4.4
-3 -7 -14 3.15 1.27
-3 7 -14 1.53 1.28
-3 -7 -14 2.53 0.96
-3 7 -15 31.18 2.67
-3 -7 -15 27.3 2.49
-3 7 -15 26.63 2.17
-3 -7 -15 21.35 1.95
-3 -7 -16 -0.39 0.64
-3 -7 -16 0.3 0.64
-3 7 -16 0.36 0.52
-3 7 -16 -0.42 0.8
-3 -7 -17 9.2 1.04
-3 -7 -17 10.52 1.23
3 -8 -18 -0.17 0.41
-3 8 18 0.67 0.44
3 -8 -18 0.31 0.51
3 8 -18 -0.31 0.5
3 8 -17 8.76 1.34
3 -8 -17 6.97 1.27
3 -8 -17 8.09 1.16
3 -8 -17 7.51 1.11
-3 8 17 7.92 1.14
3 -8 -17 6.16 1.02
3 -8 -17 8.62 1.12
3 8 -16 3.09 1.09
3 -8 -16 3.3 0.98
3 -8 -16 2.25 0.8
-3 8 16 2.84 0.87
3 -8 -16 2 0.79
3 -8 -16 3.59 0.87
3 8 -15 20.99 2.29
3 -8 -15 21 2.09
3 -8 -15 18.18 1.87
3 -8 -15 19.45 2.14
3 -8 -15 18.55 1.94
3 -8 -14 42.42 2.99
3 -8 -14 45.14 3.03
3 -8 -14 41.34 3.28
3 -8 -14 47.18 3.18
3 -8 -13 40.32 3.07
3 -8 -13 42.23 3
3 -8 -13 43.24 3.12
3 -8 -12 45.65 3.2
3 -8 -12 47.56 3.21
3 -8 -12 42.9 3.15
3 -8 -12 45.63 3.6
3 -8 -12 47.32 3.34
3 -8 -11 14.18 1.9
3 8 -11 15.3 2.03
3 -8 -11 15.59 1.83
3 -8 -11 14.68 1.89
3 -8 -11 14.26 2.14
3 -8 -11 15.55 2.02
3 8 -10 12.7 1.78
3 -8 -10 14.98 1.97
3 -8 -10 13.32 1.96
3 -8 -10 16.24 1.95
3 -8 -10 15.94 2.12
3 -8 -10 14.44 1.94
3 8 -9 92.84 4.86
3 8 -9 100.99 4.97
3 -8 -9 102.55 4.77
3 -8 -9 101.98 5.08
3 -8 -9 97.79 4.92
3 -8 -9 108.39 5.57
3 -8 -9 102.67 4.97
3 8 -8 3.68 0.95
3 -8 -8 4.77 1
3 -8 -8 5.8 1.43
3 8 -8 7.64 1.37
3 -8 -8 6.12 1.27
3 -8 -8 7.33 1.48
3 -8 -7 34.12 2.98
3 -8 -7 34.58 3.19
3 -8 -7 42.05 3.1
3 -8 -6 397.38 11.82
3 -8 -5 118.53 5.7
3 -8 -4 364.01 10.9
3 -8 -3 77.03 4.39
3 -8 -2 247.4 8.41
3 -8 -1 67.16 4.01
3 -8 0 175.71 6.83
3 -8 1 74.28 4.24
-3 8 -1 72.22 4.14
3 -8 2 39.5 3.12
-3 8 -2 40.45 3.14
3 -8 3 156.37 6.48
-3 8 -3 164.17 6.69
-3 8 -4 6.01 1.41
-3 8 -5 91.24 5.05
-3 -8 -6 170.53 6.47
-3 -8 -6 176.34 6.87
-3 8 -6 159.95 7.04
3 8 6 159.37 6.29
-3 -8 -6 167.46 6.69
-3 -8 -7 5.11 1.27
-3 8 -7 4.64 1.46
-3 -8 -7 3.28 1.04
3 8 7 4.85 1.26
-3 -8 -8 41.73 3.12
3 8 8 41.72 3.03
-3 -8 -8 31.13 2.77
-3 -8 -8 39.29 3.2
-3 8 -8 41.68 3.57
-3 -8 -9 102.71 5.01
-3 8 -9 107.09 5.44
3 8 9 93.22 4.72
-3 -8 -9 104.08 4.74
-3 -8 -9 114.84 5.63
-3 8 -9 97.45 5.62
-3 8 -10 135.57 6.28
3 8 10 138.86 5.76
-3 -8 -10 132.26 5.51
-3 -8 -10 139.25 6.34
-3 -8 -10 138.46 5.83
-3 8 -11 3.49 1.23
3 8 11 3.66 0.99
-3 -8 -11 4.48 1.17
-3 -8 -11 5.03 1.52
-3 -8 -11 3.51 1.2
-3 8 -12 5.17 1.54
3 8 12 3.59 0.92
-3 -8 -12 6.41 1.26
-3 -8 -12 4.25 1.37
-3 -8 -12 4.03 1.16
-3 -8 -13 20.36 1.95
-3 8 -13 22.07 2.45
-3 -8 -13 23.75 2.46
-3 -8 -13 20.62 1.96
-3 -8 -14 0.36 0.62
-3 8 -14 0.73 0.89
-3 -8 -14 0.88 0.86
-3 -8 -14 0.33 0.6
-3 8 -15 1.24 0.9
-3 -8 -15 1.24 0.82
-3 -8 -15 1.01 0.65
-3 -8 -15 1.01 0.77
-3 8 -15 -0.6 0.65
-3 -8 -16 0.26 0.43
-3 8 -16 0 0.41
-3 -8 -16 -0.07 0.56
-3 8 -16 -0.32 0.69
-3 9 17 11.63 1.17
3 -9 -17 10.81 1.21
3 -9 -17 12.02 1.09
3 9 -17 8.71 1.11
3 -9 -16 5.77 0.96
-3 9 16 8.22 1.16
3 9 -16 6.67 1.16
3 -9 -16 5.82 1.01
3 -9 -16 5.88 0.93
3 -9 -15 2.56 0.73
-3 9 15 1.48 0.69
3 9 -15 1.69 0.88
3 -9 -15 2.26 0.78
3 -9 -15 3.38 1.02
3 -9 -15 3.15 0.94
3 -9 -14 46.71 2.92
3 -9 -14 52.22 3.12
3 -9 -14 44.58 3.18
-3 9 14 49.92 3.13
3 -9 -14 45.82 2.8
3 -9 -13 1.93 0.94
3 -9 -13 0.78 0.87
3 -9 -13 1.32 0.59
3 -9 -12 122.04 5.22
3 -9 -12 117.9 5.32
3 -9 -12 121.25 5.83
3 -9 -12 118.09 4.95
3 -9 -11 36.31 2.79
3 -9 -11 31.52 2.74
3 -9 -11 36.2 3.24
3 -9 -11 37.18 2.95
3 9 -10 269.47 8.9
3 -9 -10 263.21 8.33
3 -9 -10 259.69 8.72
3 -9 -10 278.42 9.61
3 -9 -10 260.73 8.69
3 9 -9 2.39 1.07
3 -9 -9 5.64 1.23
3 -9 -9 4.04 1.21
3 -9 -9 5.59 1.51
3 -9 -9 5.93 1.37
3 9 -8 26.44 2.63
3 -9 -8 32.06 2.77
3 9 -8 33.28 2.83
3 -9 -8 32.71 2.9
3 -9 -8 31.56 3.05
3 -9 -8 30.75 2.7
3 9 -7 2.77 1.08
3 -9 -7 3.47 1.17
3 -9 -7 2.84 1.03
3 -9 -7 6.68 1.39
3 9 -7 4.4 1.17
3 -9 -7 2.92 0.99
3 9 -6 17.26 2.16
3 -9 -6 13.76 2.11
3 -9 -6 15.29 2.03
3 -9 -6 16.48 2.19
3 9 -6 15.61 1.93
3 -9 -6 14.61 1.8
3 9 -5 47.23 3.41
3 -9 -5 48.18 3.64
-3 9 5 47.03 3.1
3 -9 -5 48.06 3.34
3 9 -5 46.07 3.22
3 -9 -5 47.63 3.56
3 -9 -5 44.79 3.01
3 -9 -4 368.53 10.64
-3 9 4 361.94 9.99
3 9 -4 371.94 10.91
3 -9 -4 359.36 11.26
3 9 -4 372.75 10.56
3 -9 -4 350.96 10.93
3 -9 -3 1.4 0.89
3 9 -3 2.73 0.97
3 -9 -3 3.3 1.1
3 -9 -2 503.85 13.77
3 -9 -1 40.58 3.28
3 -9 0 323.55 10.32
-3 9 0 352.15 10.53
3 -9 1 57.5 3.89
-3 9 -1 64.25 4.11
3 9 1 61.46 3.83
-3 -9 -1 56.48 3.75
-3 9 -2 145.49 6.44
-3 -9 -2 136.77 5.51
3 9 2 150.21 6.12
-3 -9 -2 138.51 6.13
-3 9 -3 6.13 1.35
-3 -9 -3 10.53 1.55
3 9 3 9.42 1.57
-3 -9 -3 8.4 1.6
-3 9 -4 145.38 6.61
-3 -9 -4 137.74 5.75
-3 -9 -4 150.49 6.37
3 9 4 134.26 5.81
-3 9 -5 9.31 1.66
-3 -9 -5 10.52 1.71
-3 -9 -5 7.94 1.44
-3 -9 -5 7.95 1.53
3 9 5 7.22 1.41
-3 -9 -6 129.68 5.99
3 9 6 137.54 5.85
-3 9 -6 142.74 6.71
-3 -9 -6 135.58 5.79
3 9 7 0.55 0.72
-3 -9 -7 1.01 0.84
-3 9 -7 0.97 1.02
-3 -9 -7 -0.3 1.05
-3 9 -7 -0.81 0.95
3 9 8 126.72 5.57
-3 -9 -8 128.14 5.82
-3 -9 -8 140.23 5.88
-3 -9 -8 130.12 5.96
-3 9 -8 126.39 5.74
3 9 9 35.42 2.84
-3 -9 -9 38.48 3.03
-3 -9 -9 36.66 3.14
-3 9 -9 34.23 2.94
3 9 10 2.35 0.94
-3 -9 -10 4.65 1.21
-3 -9 -10 2.87 1.21
-3 9 -10 2.42 0.91
-3 9 -11 6.46 1.49
-3 -9 -11 5.68 1.36
3 9 11 3.76 1.14
-3 -9 -11 3.3 1.31
-3 9 -11 3.44 1.24
3 9 12 44.18 2.82
-3 -9 -12 37.62 2.99
-3 9 -12 39.62 3.03
-3 -9 -12 42.65 2.81
-3 -9 -13 16.45 1.91
-3 9 -13 18.21 2.04
-3 -9 -13 15.38 1.63
-3 9 -14 10.64 1.5
-3 -9 -14 8.94 1.36
-3 -9 -14 9.55 1.14
-3 9 -14 8.79 1.25
-3 -9 -14 8.81 1.19
-3 -9 -15 10.25 1.11
-3 9 -15 10.83 1.14
-3 -9 -15 10.59 1.28
-3 9 -15 12.14 1.38
-3 10 16 0.05 0.45
3 10 -16 0.25 0.45
3 -10 -16 0.79 0.49
3 -10 -16 -0.31 0.49
3 10 -15 30.51 2.15
3 -10 -15 30.08 2.13
3 -10 -15 31.29 2
-3 10 15 31.27 2.09
3 10 -14 -0.05 0.63
3 -10 -14 0.29 0.63
3 -10 -14 0.73 0.66
-3 10 14 -0.06 0.68
3 -10 -13 18.37 2.04
3 -10 -13 15.65 1.74
-3 10 13 19.04 1.91
3 -10 -12 41.82 2.9
-3 10 12 46.17 3.04
3 -10 -11 62.72 3.66
3 -10 -11 60.04 3.94
3 10 -11 63.26 3.68
-3 10 11 63.76 3.69
3 -10 -10 0.12 0.9
3 -10 -10 -0.07 1.01
3 10 -10 -0.31 0.89
-3 10 10 -0.11 0.91
3 10 -9 40.22 3.18
3 -10 -9 45.48 3.31
3 -10 -9 39.58 3.36
3 -10 -9 44.26 3.17
-3 10 9 44.92 3.16
3 10 -8 68.48 4.21
3 -10 -8 74.53 4.34
3 -10 -8 69.74 4.43
3 -10 -8 71.22 4.03
-3 10 8 75.76 4.12
3 10 -7 6.43 1.56
-3 10 7 11.6 1.71
3 -10 -7 10.94 1.8
3 10 -7 11.42 1.66
3 -10 -7 11.27 1.85
3 -10 -7 13.4 1.8
3 10 -6 35.04 3.02
-3 10 6 37.02 2.81
3 -10 -6 36.11 2.99
3 10 -6 41.34 3.08
3 -10 -6 38.8 3.26
3 -10 -6 41.88 3.01
3 -10 -5 53.82 3.66
-3 10 5 61.04 3.59
3 10 -5 55.73 3.57
3 -10 -5 53.54 3.82
3 -10 -5 54.77 4.03
3 10 -5 50.6 3.64
3 -10 -4 0.77 0.91
3 -10 -4 0.99 0.84
3 10 -4 1.26 0.85
3 -10 -4 -0.06 0.83
3 10 -4 0.14 0.85
-3 -10 4 2.46 1.03
-3 10 4 1.49 0.93
3 -10 -3 434.43 12.02
-3 -10 3 442.16 12.3
3 10 -3 435.84 11.89
3 -10 -3 418.11 12.35
3 -10 -3 420.26 12.63
3 10 -3 435.74 12.31
-3 10 2 189.47 7.45
3 -10 -2 193.66 7.11
-3 -10 2 191.15 7.42
3 -10 -2 190.2 7.5
3 10 -2 190.31 7.39
3 -10 -2 193.87 7.79
-3 -10 1 80.15 4.62
-3 10 1 74.77 4.51
3 -10 -1 76.52 4.51
3 -10 -1 75.49 4.59
3 10 -1 77.53 4.49
-3 10 1 74.52 4.17
3 10 0 38.54 3.09
-3 -10 0 42.55 3.32
-3 10 0 45 3.52
3 -10 0 44.61 3.37
-3 10 0 38.92 3.02
3 10 0 40.75 3.25
3 10 1 64.96 4.04
-3 -10 -1 59.68 4.02
-3 10 -1 65.55 4.3
3 -10 1 64.25 4.05
3 10 1 67.3 4.14
-3 -10 -2 1.49 1
3 10 2 2.18 1.01
-3 10 -2 1.51 1
-3 -10 -2 1.24 0.72
3 10 2 0.86 0.68
-3 10 -3 65.32 4.34
-3 -10 -3 67.62 3.8
3 10 3 68.87 4.09
-3 -10 -3 65.6 4.23
-3 10 -4 -0.37 1.01
-3 -10 -4 0.92 0.96
3 10 4 0.14 0.94
-3 -10 -4 -0.01 0.93
-3 -10 -5 150.77 6.11
3 10 5 146.1 6.17
-3 -10 -5 157.37 6.65
-3 -10 -6 7.37 1.49
3 10 6 2.8 1.16
-3 -10 -6 6.26 1.44
3 10 7 122.9 5.48
-3 -10 -7 133.26 5.93
-3 -10 -7 133.52 5.85
-3 -10 -7 135.99 5.72
-3 10 -8 31.15 2.52
-3 -10 -8 36.14 2.86
-3 -10 -8 35.25 2.88
3 10 8 33.18 2.74
-3 -10 -8 32.61 2.79
-3 10 -8 33.58 2.89
-3 10 -9 31.44 2.62
-3 -10 -9 35.86 2.8
3 10 9 40.33 2.93
-3 -10 -9 34.4 2.71
-3 -10 -9 37.47 2.99
-3 10 -9 35.1 2.88
-3 10 -10 6.33 1.29
-3 -10 -10 2.93 1.03
3 10 10 5.04 1.12
-3 10 -10 5.74 1.25
-3 10 -11 3.57 1.13
-3 -10 -11 2.74 0.93
3 10 11 4.94 1.1
-3 -10 -11 2.27 0.95
-3 10 -11 3.36 1.03
-3 10 -12 22.69 1.92
-3 10 -12 22.63 2.05
-3 -10 -12 23.8 1.84
3 10 12 21.57 1.81
-3 -10 -12 22.4 2.04
-3 -10 -12 24.34 1.94
-3 10 -13 8.5 1.25
-3 -10 -13 9.05 1.03
-3 -10 -13 7.94 1.21
-3 -10 -13 10.18 1.19
3 10 13 9.2 1.08
-3 10 -14 1.23 0.57
-3 -10 -14 1.73 0.59
-3 -10 -14 0.92 0.45
3 11 -14 15.08 1.33
3 -11 -14 16.59 1.48
-3 11 14 14.92 1.36
3 -11 -14 13.81 1.24
3 -11 -13 9.27 1.28
-3 11 13 10.01 1.3
3 -11 -13 9.5 1.22
-3 11 12 24.52 2.03
3 -11 -12 23.52 1.93
-3 11 11 24.88 2.13
3 11 -11 21.58 1.96
3 -11 -11 23.58 2.04
-3 11 10 27.69 2.33
3 -11 -10 24.75 2.44
3 11 -10 28.41 2.4
3 -11 -10 26.76 2.27
-3 11 9 31.25 2.5
3 -11 -9 28.4 2.63
3 11 -9 28.05 2.51
3 -11 -9 30.29 2.46
3 -11 -8 10.63 1.6
-3 11 8 13.08 1.73
3 -11 -8 13.03 1.92
3 11 -8 15.38 2.01
3 -11 -8 11.74 1.57
-3 11 7 7.78 1.4
3 -11 -7 6.59 1.25
3 -11 -7 5.6 1.47
3 11 -7 9.56 1.8
-3 11 6 61.56 3.62
3 -11 -6 66.16 4.03
3 11 -6 62.21 3.61
3 -11 -6 65.94 4.18
3 11 -6 67.92 4.1
-3 11 5 39.76 2.83
3 -11 -5 36.83 3.01
3 11 -5 38.63 2.82
3 -11 -5 40.69 3.26
3 11 -5 39.31 3.13
-3 -11 4 89.14 4.64
3 -11 -4 86.15 4.58
3 11 -4 86.84 4.38
3 -11 -4 87.09 4.83
3 11 -4 79.78 4.53
-3 -11 3 69.3 4.19
3 -11 -3 67.23 3.98
3 -11 -3 65.68 4.16
3 11 -3 62.66 3.99
-3 -11 2 164.47 6.81
3 -11 -2 161.82 6.33
3 -11 -2 155.76 6.64
3 11 -2 162.43 6.67
3 -11 -1 152.35 6.47
-3 11 1 148.33 6.07
3 11 -1 153.16 6.44
-3 -11 1 147.58 6.49
3 -11 0 23.42 2.43
3 11 0 26.09 2.6
-3 11 0 27.03 2.46
-3 -11 0 25.47 2.64
3 11 1 1.87 1.05
-3 11 -1 1.7 0.95
-3 -11 -1 1.03 0.89
3 11 1 0.8 0.89
-3 -11 -2 5.67 1.08
3 11 2 5.26 1.35
-3 11 -2 3.69 1.23
-3 -11 -2 3.59 1.25
3 11 2 4.21 1.16
-3 -11 -3 6.64 1.27
-3 11 -3 6.48 1.41
-3 -11 -3 8.44 1.66
3 11 3 7.38 1.56
-3 -11 -4 22.34 2.19
-3 11 -4 22.57 2.4
-3 -11 -4 24.29 2.56
3 11 4 21.44 2.32
-3 -11 -5 22.89 2.2
-3 11 -5 23.52 2.42
-3 -11 -5 26.41 2.61
3 11 5 27 2.49
-3 -11 -6 63.76 3.66
-3 -11 -6 61.94 3.6
-3 11 -6 59.19 3.77
-3 -11 -6 63.74 3.93
3 11 6 54.97 3.55
-3 -11 -7 6.47 1.28
-3 -11 -7 6 1.13
-3 11 -7 8.38 1.6
-3 -11 -7 6.32 1.34
3 11 7 8.02 1.4
-3 -11 -8 72.08 3.78
-3 -11 -8 74.15 3.91
-3 11 -8 80 4.19
3 11 8 72.83 3.84
-3 -11 -8 81.51 4.1
-3 -11 -9 0.83 0.77
-3 -11 -9 0.06 0.7
-3 11 -9 0.66 0.84
3 11 9 -0.82 0.77
-3 -11 -9 0.62 0.73
-3 -11 -10 43.33 2.61
3 11 10 40.84 2.56
-3 -11 -10 40.77 2.66
-3 11 -10 44.95 2.8
-3 11 -11 0.52 0.64
3 11 11 -0.44 0.5
-3 -11 -11 0.43 0.64
-3 -11 -11 0.78 0.55
-3 11 -11 -1.06 0.69
-3 -11 -12 8.43 1.08
3 11 12 9.31 1.03
-3 -11 -12 9.94 1.1
-3 12 12 8.03 1.02
3 12 -12 7.07 0.89
3 -12 -12 7.11 1
3 -12 -12 8.83 1.01
3 -12 -11 43.87 2.35
3 -12 -11 43.82 2.61
3 12 -11 43.55 2.38
-3 12 11 48.5 2.55
3 -12 -10 1.49 0.69
3 12 -10 -0.77 0.77
-3 12 10 0.36 0.64
3 -12 -9 52.58 2.82
3 -12 -9 48.24 3.11
3 12 -9 55.01 3.1
-3 12 9 52.88 2.95
3 -12 -8 15.08 1.55
3 -12 -8 13.83 1.8
3 12 -8 13.92 1.72
3 -12 -8 12.54 1.52
-3 12 8 13.54 1.57
3 -12 -7 108.46 5.01
3 12 -7 109.97 4.89
-3 12 7 112.77 4.6
3 -12 -7 106.68 4.74
3 -12 -6 22.45 2.24
3 12 -6 21.78 2.23
-3 12 6 22.68 2.02
3 -12 -5 78.28 4.28
3 12 -5 80.76 4.25
-3 12 5 86.15 3.95
3 -12 -4 3.34 1.17
3 12 -4 4.76 1.26
-3 -12 4 4.45 1.16
3 -12 -3 177.99 6.78
3 12 -3 167.59 6.52
-3 -12 3 177.82 6.68
3 -12 -2 29.51 2.61
3 12 -2 28.06 2.58
-3 -12 2 29.81 2.68
3 -12 -1 80.26 4.29
3 12 -1 85.95 4.43
-3 -12 1 80.1 4.44
-3 12 0 -0.25 0.84
3 12 0 -0.09 0.76
-3 -12 0 0.2 0.88
-3 12 -1 78.4 4.14
3 12 1 80.02 4.19
-3 -12 -1 76.3 4.38
-3 12 -2 16.11 1.9
-3 -12 -2 16.22 2.07
-3 -12 -3 6.2 1.1
-3 12 -3 6.11 1.2
-3 -12 -3 4.99 1.33
-3 -12 -4 0.81 0.67
-3 12 -4 0.52 0.92
-3 -12 -4 2.05 0.96
3 12 4 -0.27 0.88
-3 -12 -5 46.48 2.82
-3 12 -5 48.01 3.24
3 12 5 51.4 3.13
-3 -12 -5 51.47 3.35
-3 -12 -6 1.72 0.78
-3 12 -6 2.88 1.14
-3 -12 -6 1.93 0.9
3 12 6 1.77 0.82
-3 -12 -7 46.97 2.75
-3 12 -7 54.99 3.21
-3 -12 -7 52.44 3.06
3 12 7 49.73 2.9
-3 -12 -8 5.47 0.98
-3 -12 -8 3.98 0.83
-3 12 -8 6.47 1.24
-3 -12 -8 5.41 0.96
3 12 8 6.04 1.06
-3 -12 -9 18 1.53
-3 -12 -9 15.36 1.43
-3 12 -9 19.74 1.75
3 12 9 18.22 1.57
-3 -12 -9 18.34 1.51
-3 -12 -10 3.99 0.77
-3 12 -10 2.97 0.75
-3 -12 -10 5 0.8
-3 -12 -11 9.8 0.97
3 -13 -10 0.47 0.45
3 13 -9 10.13 1.16
-3 13 9 12.89 1.2
3 13 -8 22.22 1.78
3 -13 -8 17.55 1.47
-3 13 8 20.63 1.58
3 -13 -7 46.65 2.74
3 13 -7 51.44 2.83
3 -13 -7 46.56 2.6
-3 13 7 46.66 2.45
3 -13 -6 6.99 1.2
3 13 -6 6.57 1.21
3 -13 -6 5.33 1.06
3 -13 -5 37.86 2.56
3 13 -5 39.86 2.62
3 -13 -5 41.83 2.75
3 -13 -4 8.66 1.29
3 13 -4 9.7 1.44
3 -13 -4 8.94 1.46
3 -13 -3 28.4 2.22
-3 -13 3 27.03 2.17
3 13 -3 30.5 2.34
-3 -13 2 0.62 0.72
3 13 -2 -0.17 0.78
-3 -13 1 60.57 3.48
3 13 -1 62.09 3.33
-3 -13 0 -0.36 0.72
3 13 0 -0.25 0.67
-3 13 0 0.24 0.65
3 13 1 24.12 1.94
-3 -13 -1 24.48 2.27
-3 13 -1 22.95 2.01
-3 -13 -2 5.17 1.15
-3 13 -2 6.87 1.16
-3 -13 -3 42.78 2.86
-3 13 -3 39.38 2.6
-3 -13 -4 1.08 0.9
-3 13 -4 0.41 0.67
-3 -13 -5 13.85 1.59
-3 13 -5 13.46 1.49
-3 -13 -5 13.91 1.28
-3 -13 -6 16.55 1.57
-3 13 -6 17.2 1.64
-3 -13 -6 18.43 1.44
-3 -13 -7 14.52 1.37
-3 13 -7 13.91 1.4
-3 -13 -7 13.6 1.19
-3 13 -8 13.76 1.29
-3 -13 -8 13.89 1.15
3 14 -6 3.33 0.66
3 -14 -5 7.38 1.02
3 14 -5 8.47 0.99
3 -14 -4 77.08 3.29
3 14 -4 71.67 3.01
3 -14 -3 18.51 1.63
3 14 -3 18.16 1.5
3 14 -2 18.55 1.48
-3 -14 2 17.76 1.5
3 -14 -2 17.59 1.62
-3 -14 1 31.2 2.03
3 -14 -1 29.05 2.1
-3 -14 0 30.52 2.04
3 -14 0 27.22 1.99
-3 -14 -1 40.6 2.36
3 -14 1 40.22 2.38
-3 14 -1 38.55 2.05
3 -14 2 32.27 2.03
-3 -14 -2 32.14 2.07
-3 14 -2 30.82 1.86
-3 -14 -3 25.27 1.81
-3 14 -3 28.53 1.77
-3 -14 -4 14.96 1.33
-3 14 -4 13.65 1.21
4 0 -22 16.57 1.39
4 0 -22 15.76 1.33
4 0 -21 0.27 0.64
4 0 -21 -0.59 0.75
4 0 -21 -0.74 0.79
4 0 -20 44.12 2.95
4 0 -20 42.27 2.94
4 0 -19 -0.45 0.87
4 0 -19 -1.93 1.26
4 0 -18 24.55 2.4
4 0 -17 -0.8 0.96
4 0 -17 2.03 0.92
4 0 -16 1747.1 33.85
4 0 -16 1724.54 34.22
4 0 -16 1670.55 34.12
4 0 -15 -0.3 0.7
4 0 -15 0.09 0.94
4 0 -15 0.91 0.93
4 0 -15 1.42 0.84
4 0 -14 367.99 10.42
4 0 -14 364.39 10.17
4 0 -14 367.89 10.61
4 0 -13 -1.63 0.96
4 0 -12 322.84 8.8
4 0 -11 0.16 0.66
4 0 -10 1122.4 21.8
4 0 -9 0.57 0.49
4 0 -8 195.1 5.44
4 0 -7 -0.02 0.41
4 0 -6 639.52 12.62
4 0 -5 0.19 0.32
4 0 -5 0.4 0.35
4 0 -4 2815.29 47.94
4 0 -4 2816.62 48.35
4 0 -4 2832.97 48.13
4 0 -3 4.6 0.6
4 0 -3 23.68 1.38
4 0 -2 2073.99 35.21
4 0 -2 2015.87 35.59
4 0 -1 8.38 0.85
4 0 -1 0.2 0.31
4 0 0 5363.96 89.2
4 0 1 0.19 0.25
-4 0 -2 2848.28 47.98
4 0 2 2833.28 47.88
4 0 3 1.08 0.33
-4 0 -3 1.24 0.37
4 0 4 45.48 1.69
-4 0 -4 50.07 1.78
-4 0 -5 -0.52 0.57
-4 0 -5 0.99 0.47
-4 0 -5 0.18 0.3
-4 0 -6 1253.23 23.93
-4 0 -6 1289.81 23.04
-4 0 -7 2.44 0.79
-4 0 -7 0.38 0.42
-4 0 -8 695.62 15.39
-4 0 -8 716.75 14.44
-4 0 -9 -0.22 0.85
-4 0 -10 400.97 10.95
-4 0 -11 -0.96 0.96
-4 0 -12 138.21 5.61
-4 0 -12 145.04 6.31
-4 0 -12 143.59 5.78
-4 0 -12 136.67 5.65
-4 0 -13 0.61 0.84
-4 0 -13 1.25 0.98
-4 0 -13 -0.02 0.62
-4 0 -13 0.08 0.86
-4 0 -14 50.8 3.35
-4 0 -14 45.51 3.26
-4 0 -14 49.09 3.35
-4 0 -15 -0.6 0.78
-4 0 -15 0.39 0.91
-4 0 -15 -0.47 0.91
-4 0 -16 100.34 4.63
-4 0 -16 94.06 4.59
-4 0 -16 102.41 4.73
-4 0 -17 0.72 0.71
-4 0 -17 1.33 0.94
-4 0 -17 -1.09 0.92
-4 0 -18 24.87 2.24
-4 0 -18 29.82 2.36
-4 0 -19 -0.14 0.7
-4 0 -19 -1.08 0.88
4 -1 -22 0.81 0.46
4 -1 -22 -0.44 0.56
4 -1 -21 -0.02 0.64
4 1 -21 0.85 0.77
4 -1 -21 1.55 0.66
4 1 -21 1.68 0.82
4 -1 -21 1.06 0.67
4 1 -21 -0.28 0.77
4 -1 -21 -0.25 0.56
4 -1 -20 17.52 1.88
4 -1 -20 14.99 1.86
4 1 -20 21.45 2.04
4 1 -20 19.32 2.03
4 1 -19 20.54 2.16
4 -1 -19 17.11 2.04
4 -1 -19 17.13 2.05
4 1 -19 20.59 2.23
4 1 -18 13.1 1.88
4 -1 -18 15.11 1.97
4 1 -18 16.05 1.95
4 -1 -18 13.95 1.91
4 1 -17 -1.21 1.17
4 -1 -17 1.16 0.99
4 1 -16 383.45 10.98
4 -1 -16 384.52 10.92
4 -1 -16 392.36 11.13
4 1 -16 385.9 11.38
4 -1 -16 371.38 11.33
4 1 -16 384.63 11.45
4 1 -16 390.41 11.13
4 -1 -15 -1.49 1.12
4 -1 -15 -0.52 0.78
4 1 -15 -0.58 0.83
4 -1 -15 0.01 0.7
4 1 -15 -0.75 1.15
4 1 -15 0.56 0.73
4 -1 -14 83.26 4.14
4 1 -14 85.65 4.42
4 1 -14 80.77 4.13
4 -1 -14 86.88 4.36
4 1 -14 80.38 4.37
4 -1 -13 86 4.16
4 1 -13 84.82 4.08
4 -1 -12 0.82 0.74
4 1 -12 0.69 0.67
4 1 -11 26.5 2.03
4 -1 -11 25.9 2.09
4 -1 -10 3.15 0.89
4 1 -10 2.39 0.76
4 1 -9 8.82 1.07
4 -1 -9 12.37 1.32
4 1 -8 8.01 1.01
4 -1 -8 8.2 0.97
4 1 -7 0.99 0.54
4 -1 -7 0.13 0.36
-4 -1 7 0.3 0.42
4 1 -7 0.35 0.36
4 -1 -7 0.25 0.35
4 -1 -7 0.16 0.29
4 -1 -6 16.81 1.2
4 -1 -6 15.38 1.12
4 1 -6 16.99 1.27
-4 -1 6 18.27 1.3
4 -1 -6 18.46 1.24
4 1 -6 16.82 1.17
4 -1 -5 18.92 1.18
4 1 -5 18.52 1.25
4 -1 -5 18.3 1.21
-4 1 5 17.88 1.2
-4 -1 5 18.01 1.26
4 -1 -5 17.69 1.18
4 -1 -4 188.45 4.58
4 -1 -4 184.68 4.72
4 -1 -4 199.75 5.3
4 -1 -4 199.64 5.14
-4 -1 4 196.82 4.97
-4 1 4 200.34 4.71
4 -1 -3 65.16 2.1
4 1 -3 67.17 2.44
4 -1 -3 63.6 2.27
-4 -1 3 63.87 2.37
4 -1 -3 64.16 2.59
-4 -1 2 0.03 0.25
4 1 -2 0.6 0.36
4 1 -1 47.91 1.88
4 1 -1 44.45 1.82
-4 -1 1 48.77 1.85
-4 -1 0 38.9 1.51
4 1 0 37.31 1.53
4 -1 1 259.61 6.28
4 1 1 255.64 5.65
-4 1 -2 752.92 14.19
-4 1 -2 793.93 14.11
-4 1 -2 809.75 13.7
-4 -1 -2 736.02 14.5
4 1 2 758.86 14.18
-4 1 -3 217.14 5.11
-4 -1 -3 211.43 5.27
-4 1 -3 211.5 4.89
4 1 3 209.14 4.77
-4 1 -4 237.08 5.69
4 1 4 228.08 4.98
-4 -1 -4 215.45 5.63
-4 1 -4 234.88 4.86
-4 1 -4 217.72 5.3
-4 1 -5 19.58 1.42
-4 1 -5 18.85 1.27
-4 1 -6 5.74 0.91
-4 1 -6 4.36 0.7
-4 1 -7 24.71 1.9
-4 -1 -7 20.24 1.77
-4 1 -7 21.42 1.56
-4 1 -8 83.15 3.78
-4 -1 -8 80.43 3.8
-4 1 -8 87.76 3.48
-4 1 -9 46.54 2.97
-4 -1 -9 44.79 3
-4 1 -9 49.85 2.68
-4 1 -10 52.42 3.35
-4 -1 -10 49.03 3.3
-4 1 -10 56.14 3.04
-4 -1 -11 2.53 1.15
-4 1 -11 1.26 0.87
-4 1 -11 2.34 0.94
-4 -1 -12 91.09 4.72
-4 -1 -12 90.32 4.49
-4 -1 -12 84.62 4.21
-4 1 -12 89.46 4.53
-4 1 -12 87.78 4.47
-4 -1 -12 83.82 4.22
-4 1 -12 79.97 4.58
-4 -1 -12 82.98 4.76
-4 -1 -13 10.26 1.62
-4 -1 -13 10.83 1.74
-4 -1 -13 9.54 1.55
-4 -1 -13 10.81 1.59
-4 1 -13 8.91 1.51
-4 -1 -13 7.13 1.33
-4 1 -13 7.36 1.51
-4 1 -13 8.17 1.51
-4 -1 -13 7.7 1.51
-4 1 -14 25.31 2.52
-4 -1 -14 26.63 2.43
-4 1 -14 29.85 2.7
-4 -1 -14 27.32 2.42
-4 -1 -14 26.04 2.48
-4 -1 -14 27.58 2.53
-4 1 -15 2.64 0.97
-4 -1 -15 2.45 0.91
-4 1 -15 2.71 1.02
-4 -1 -15 3.44 1.08
-4 -1 -15 2.8 0.99
-4 -1 -15 4.15 1.23
-4 1 -16 37.79 2.88
-4 -1 -16 35.03 2.56
-4 -1 -16 36.63 2.78
-4 -1 -17 2.58 0.87
-4 1 -17 2.13 0.92
-4 1 -17 1.24 1.04
-4 -1 -17 2 0.86
-4 -1 -18 11.76 1.57
-4 1 -18 13.27 1.66
-4 -1 -18 12.51 1.47
-4 1 -18 11.97 1.63
-4 -1 -18 14.26 1.52
-4 1 -19 1.82 0.78
-4 -1 -19 1.55 0.72
-4 1 -19 3.33 0.91
-4 -1 -19 2.04 0.77
-4 -1 -19 2.15 0.62
4 -2 -21 -0.31 0.66
4 2 -21 0.11 0.59
4 -2 -21 -0.02 0.64
4 -2 -21 0.27 0.66
4 2 -21 1.31 0.69
4 2 -21 0.12 0.61
4 2 -20 74.19 3.67
4 -2 -20 69.78 3.59
4 -2 -20 67.1 3.18
4 -2 -20 71.99 3.74
4 2 -20 79.33 3.81
4 -2 -19 30.53 2.55
4 2 -19 33.34 2.63
4 -2 -19 31.74 2.45
4 2 -19 32.9 2.67
4 -2 -19 30.77 2.71
4 -2 -18 116.4 5.27
4 2 -18 121.1 5.35
4 -2 -18 127.08 5.43
4 2 -18 119.15 5.43
4 -2 -18 123.12 5.75
4 -2 -17 48.5 3.34
4 2 -17 50.77 3.39
4 -2 -17 56.4 3.61
4 -2 -17 42.17 3.43
4 2 -17 49.18 3.63
4 2 -17 47.45 3.37
4 -2 -16 34.02 2.71
4 2 -16 33.54 2.98
4 -2 -16 32.89 2.74
4 2 -16 24.34 2.38
4 2 -16 32.24 2.93
4 -2 -16 27.86 2.82
4 2 -15 188.66 7.19
4 -2 -15 187.9 6.76
4 -2 -15 178.22 6.65
4 2 -15 190.04 7.32
4 -2 -15 176.09 7.17
4 -2 -14 293.39 8.76
4 -2 -14 291.35 8.71
4 2 -14 306.91 9.34
4 2 -14 277.29 8.6
4 2 -14 303.99 9.49
4 2 -13 109.88 4.73
4 -2 -12 637.6 14.48
4 2 -12 622.36 14.29
4 2 -11 165.51 5.63
4 -2 -11 174.9 5.78
4 2 -11 156.51 5.85
4 2 -10 658.78 14.21
4 -2 -10 652.3 14.17
4 2 -10 661.03 14.63
4 -2 -9 135.45 4.51
4 2 -9 127.09 4.48
4 2 -9 132.06 4.67
4 2 -8 1048.24 20.18
4 -2 -8 1063.87 20.24
4 -2 -8 1046.95 19.96
4 2 -8 1023.15 20.1
4 -2 -7 1081.64 21.06
4 2 -7 1133.89 21.08
4 -2 -7 1123.9 20.71
4 2 -7 1103.56 20.78
4 -2 -6 168.83 4.92
4 2 -6 165.49 4.79
4 -2 -6 169.2 4.54
4 2 -6 166.65 4.51
4 -2 -6 156.94 4.42
4 -2 -5 231.2 6.15
4 -2 -5 240.31 5.61
-4 2 5 257.71 5.82
4 2 -5 222.05 5.45
4 -2 -5 232.44 5.66
-4 -2 5 247.32 6.18
4 -2 -4 770.37 14.5
-4 2 4 838.03 14.67
4 2 -4 750.67 14.23
4 -2 -4 775.91 14.76
4 -2 -4 817.99 15.75
-4 -2 4 789.15 15.25
4 -2 -3 1035.45 18.61
-4 2 3 1056.33 18.64
-4 -2 3 1031.97 19.45
-4 -2 2 2736.69 45.83
-4 2 2 2628.24 44.72
4 -2 -2 2673.84 46.4
4 -2 -1 1441.44 25.98
-4 -2 1 1486.12 25.35
-4 2 0 327.02 5.97
-4 -2 0 337.25 7.12
4 -2 0 331.7 7.74
4 -2 1 15.81 1.35
-4 -2 -1 17.99 1.13
-4 2 -2 406.5 8.25
-4 -2 -2 422.99 8.95
4 -2 2 407.87 9.15
-4 2 -2 417.86 8.54
-4 -2 -2 395.72 8.15
-4 2 -3 22.28 1.3
-4 2 -3 23.25 1.39
-4 -2 -3 21.92 1.5
-4 2 -4 86.42 3.02
-4 2 -4 87.73 3.04
-4 2 -5 107.25 3.67
-4 2 -5 109.67 3.64
-4 2 -6 339.67 8.29
-4 2 -6 339.05 8.09
-4 2 -7 667.28 14.26
-4 2 -7 656.47 13.88
-4 2 -8 1048.8 21.36
-4 -2 -8 1023.53 21.65
-4 2 -8 1091.47 20.95
-4 2 -9 262.19 7.98
-4 -2 -9 272.09 8.32
-4 2 -9 257.19 7.46
-4 2 -10 83.93 4.27
-4 -2 -10 78.27 4.31
-4 2 -10 87.3 4
-4 -2 -11 1.4 0.94
-4 2 -11 1.96 1.05
-4 2 -11 2.46 0.92
-4 2 -12 65.59 3.75
-4 -2 -12 72.58 4.12
-4 2 -12 72.17 4.09
-4 -2 -12 68.64 3.87
-4 -2 -12 70.08 4.01
-4 -2 -12 66.62 4.11
-4 2 -12 65.84 3.91
-4 2 -12 62.68 4.03
-4 -2 -12 67.94 4.33
-4 -2 -13 12.99 1.81
-4 -2 -13 15.79 1.97
-4 2 -13 12.36 1.81
-4 2 -13 12.75 1.79
-4 2 -13 16.28 2.15
-4 -2 -13 13.59 2.02
-4 2 -14 20.32 2.24
-4 -2 -14 20.82 2.31
-4 -2 -14 18.29 2.19
-4 -2 -14 20.48 2.24
-4 2 -15 0.76 0.91
-4 2 -15 1.13 0.94
-4 -2 -15 -0.66 1.02
-4 -2 -15 -0.89 1.13
-4 2 -16 42.07 3.09
-4 -2 -16 41.47 2.94
-4 2 -16 41.95 3.23
-4 -2 -16 43.22 3.06
-4 2 -17 17.53 1.99
-4 2 -17 16.69 1.87
-4 -2 -17 16.81 1.78
-4 2 -17 16.21 1.95
-4 -2 -17 17.41 1.91
-4 -2 -18 16.67 1.64
-4 -2 -18 19.54 1.82
-4 2 -18 19.3 1.87
-4 2 -18 21.28 2.03
-4 -2 -18 21.21 1.84
-4 -2 -19 6.85 0.92
-4 -2 -19 6.56 0.97
-4 2 -19 8.24 1.15
-4 -2 -19 7.13 1.1
-4 2 -19 9.29 1.25
-4 -2 -19 7.94 1
4 3 -21 -0.34 0.47
4 -3 -21 0.19 0.53
4 -3 -21 0.95 0.6
4 3 -21 0.58 0.59
4 -3 -21 -0.36 0.53
4 3 -20 4.72 1.02
4 -3 -20 4.9 1
4 -3 -20 2.73 0.87
4 3 -20 5.54 1.02
4 -3 -20 2.69 0.86
4 -3 -20 6.06 1.2
4 3 -20 3.35 0.98
4 -3 -20 4.1 1.11
4 3 -19 0.57 0.87
4 -3 -19 0.44 0.98
4 -3 -19 0.77 0.72
4 -3 -19 0.62 0.78
4 3 -19 -0.08 0.71
4 3 -18 12.35 1.62
4 -3 -18 11.51 1.68
4 -3 -18 9.8 1.6
4 3 -18 10.69 1.65
4 -3 -18 12.21 1.92
4 3 -18 9.64 1.81
4 -3 -17 -0.32 0.81
4 3 -17 0.11 0.74
4 -3 -17 -0.45 0.94
4 3 -17 1.39 1.12
4 3 -17 -1.28 0.99
4 -3 -17 -2.25 1.34
4 3 -16 5.79 1.47
4 -3 -16 4.21 1.17
4 3 -16 4.38 1.05
4 3 -16 6.38 1.57
4 -3 -16 3.34 1.16
4 3 -15 1.09 1.06
4 3 -15 0.71 0.7
4 -3 -15 -0.38 0.87
4 3 -15 1.26 0.97
4 3 -14 13.93 1.81
4 3 -14 11.41 1.77
4 -3 -14 10.85 1.57
4 3 -13 31.96 2.48
4 3 -12 12.1 1.55
4 3 -12 11.52 1.73
4 3 -11 108.18 4.44
4 3 -11 108.47 4.84
4 3 -10 6.02 1.06
4 -3 -10 8.17 1.23
4 3 -10 7.31 1.27
4 3 -9 188.14 5.88
4 -3 -9 195.06 5.85
4 3 -9 190.86 6.07
4 -3 -8 35.8 2.34
4 3 -8 40.46 2.36
4 -3 -8 39.89 2.22
4 3 -8 43.74 2.43
4 -3 -7 161.98 4.72
4 -3 -7 152.69 5.13
4 3 -7 157.71 5
4 3 -7 154.82 4.76
4 -3 -6 188.24 5.77
4 -3 -6 197.05 5.18
4 3 -6 192.45 5.18
4 -3 -6 194.93 5.21
4 -3 -5 308.61 6.9
4 -3 -5 306.42 7.87
4 3 -5 292.93 6.83
-4 3 5 319.36 7.07
4 -3 -4 12.57 0.93
4 3 -4 12.1 0.9
-4 3 4 13.22 0.98
4 -3 -4 10.48 1.25
4 -3 -3 612.58 11.88
-4 -3 3 686.26 13.25
-4 3 3 624.81 11.89
4 -3 -3 703.29 14.09
4 -3 -3 631.46 13.39
4 -3 -2 276.41 5.71
-4 3 2 282.87 5.72
4 -3 -2 281.08 7.2
4 -3 -1 537.65 11.72
-4 -3 1 555.9 11.27
-4 3 0 15.03 0.52
-4 -3 0 14.36 1.14
4 -3 0 14.89 1.42
-4 -3 -1 306.99 6.91
4 -3 1 315.14 7.71
-4 -3 -1 309.66 7.38
-4 3 -2 18.52 1.17
4 -3 2 16.61 1.49
-4 3 -2 15.94 1.28
-4 -3 -2 16.65 1.13
-4 3 -3 37.31 1.81
4 -3 3 36.14 2.15
-4 3 -3 36.57 2
-4 -3 -3 35.68 1.59
-4 3 -4 157.7 4.53
-4 3 -4 154.82 4.75
4 -3 4 154.98 5.02
-4 3 -5 13.97 1.3
4 -3 5 13.88 1.46
-4 3 -5 13.32 1.33
-4 3 -6 147.88 4.87
4 -3 6 157.95 5.35
-4 3 -6 148.27 4.99
-4 3 -7 9.13 1.29
-4 3 -7 7.95 1.22
-4 3 -8 155.14 5.54
-4 3 -8 155.9 5.53
-4 3 -9 17.48 1.9
-4 -3 -9 18.14 2.04
-4 3 -9 16.95 1.83
-4 -3 -10 1.82 1.06
-4 3 -10 2.44 1.05
-4 3 -10 1.88 0.77
-4 3 -11 77.58 4.39
-4 -3 -11 75.86 4.55
-4 -3 -11 80.52 4.27
-4 -3 -11 81.17 4.37
-4 -3 -11 84.67 4.61
-4 3 -11 84.67 4.35
-4 3 -11 86.32 4.34
-4 3 -12 5.95 1.48
-4 -3 -12 4.1 1.18
-4 -3 -12 5.65 1.27
-4 -3 -12 6.36 1.46
-4 -3 -12 4.68 1.21
-4 3 -12 3.95 1.09
-4 -3 -12 5.4 1.37
-4 3 -12 5.59 1.3
-4 3 -13 21.94 2.29
-4 3 -13 21.3 2.41
-4 -3 -13 27.25 2.55
-4 -3 -13 24.87 2.47
-4 3 -13 25.02 2.62
-4 3 -13 25.01 2.5
-4 -3 -13 25.96 2.72
-4 -3 -13 25.91 2.8
-4 3 -14 2.13 0.97
-4 -3 -14 3.28 1.15
-4 3 -14 0.16 1.03
-4 3 -14 1.87 1.05
-4 -3 -14 1.32 0.98
-4 3 -15 1.37 0.94
-4 3 -15 1.4 1.18
-4 -3 -15 0.52 0.92
-4 -3 -15 3.42 1.18
-4 -3 -15 0.42 0.9
-4 3 -16 19.96 2.17
-4 3 -16 20.41 2.18
-4 -3 -16 22.07 2.24
-4 3 -16 20.7 2.33
-4 -3 -16 20.32 2.15
-4 3 -17 32.14 2.52
-4 3 -17 37.18 2.84
-4 -3 -17 30.29 2.36
-4 -3 -17 30.59 2.42
-4 -3 -18 3.28 0.78
-4 3 -18 2.52 0.85
-4 -3 -18 1.79 0.72
-4 3 -18 3.91 1.12
-4 -3 -18 2.99 0.86
-4 3 -19 2.49 0.71
-4 3 -19 2.81 0.77
-4 -3 -19 1.62 0.6
4 4 -21 18.2 1.48
4 -4 -21 17.02 1.4
4 -4 -21 17.43 1.38
4 -4 -20 5.06 0.98
4 -4 -20 7.01 1.11
4 -4 -20 7.71 1.13
4 -4 -20 7.75 1.14
4 4 -20 8.2 1.29
4 -4 -20 7.4 1.28
4 4 -19 21.59 1.87
4 -4 -19 22.89 2.11
4 -4 -19 20.14 1.87
4 -4 -19 22.53 2.07
4 -4 -19 21.69 2.23
4 4 -19 20.27 1.9
4 4 -18 2.89 0.94
4 -4 -18 2.42 0.81
4 -4 -18 1.27 0.82
4 4 -18 2.84 1.1
4 4 -18 1.98 0.87
4 -4 -18 1.45 0.87
4 -4 -17 31.69 2.6
4 4 -17 38 2.78
4 -4 -17 32.93 2.8
4 4 -17 34.19 3.02
4 -4 -17 26.75 2.71
4 4 -17 34.63 2.7
4 4 -16 2.7 0.73
4 -4 -16 2.24 0.9
4 4 -16 1.64 0.73
4 -4 -15 94.41 4.59
4 4 -15 98.63 4.69
4 4 -15 87.22 4.98
4 -4 -15 89.32 4.45
4 4 -14 12.51 1.82
4 -4 -14 15.66 1.85
4 4 -14 14.46 1.99
4 -4 -14 15.89 1.86
4 -4 -13 282.26 8.48
4 -4 -13 281.39 9.35
4 4 -13 305.07 9.09
4 4 -13 287.77 9.58
4 -4 -13 276.06 8.62
4 4 -12 68.66 4.13
4 4 -11 998.8 20.81
4 4 -11 1024.93 21.85
4 4 -10 84.76 3.86
4 4 -10 79.95 4.05
4 4 -9 1352.16 25.95
4 -4 -9 1341.69 26.73
4 4 -9 1324.66 26.25
4 -4 -8 89.11 4.13
4 4 -8 91.27 3.87
4 4 -8 89.88 3.83
4 -4 -7 831.94 17.58
4 4 -7 831.61 17.04
4 4 -7 806.28 16.6
4 -4 -6 227.04 6.9
4 4 -6 226.92 6.08
4 -4 -5 789.83 16.42
4 4 -5 750.34 14.88
4 -4 -4 38.46 2.48
-4 4 4 41.12 1.84
4 4 -4 38.16 1.81
-4 4 3 2030.21 35.45
4 -4 -3 2166.95 38.11
4 -4 -2 8.68 1.14
4 -4 -2 11.08 1.52
4 -4 -1 2366.24 42.12
4 -4 0 422.76 9.9
4 -4 1 999.08 19.9
-4 -4 -1 1026.27 19.18
-4 4 -2 501.65 10.89
4 -4 2 512.7 11.19
-4 4 -3 1164.23 22.44
4 -4 3 1172.61 22.67
-4 4 -4 133.29 4.66
4 -4 4 130.53 4.74
4 -4 5 1152.76 22.83
-4 4 -5 1159.46 22.7
4 -4 6 277.21 7.9
-4 4 -6 267.3 7.75
-4 4 -7 356.63 9.6
-4 4 -8 177.83 6.34
-4 4 -9 392.68 10.79
-4 -4 -10 22.72 2.44
-4 4 -10 23.75 2.32
-4 4 -11 8.18 1.52
-4 4 -11 5.56 1.34
-4 -4 -11 7.84 1.42
-4 -4 -11 10.22 1.51
-4 -4 -11 7.51 1.45
-4 4 -11 7.52 1.4
-4 -4 -11 8.8 1.58
-4 -4 -11 7.66 1.58
-4 4 -12 4.05 1.17
-4 4 -12 4.85 1.29
-4 -4 -12 4.66 1.11
-4 -4 -12 4.33 1.2
-4 -4 -12 4.39 1.07
-4 -4 -12 2.88 1.06
-4 4 -12 3.36 1.07
-4 -4 -12 3.95 1.29
-4 -4 -12 5.64 1.37
-4 4 -13 43.77 3.67
-4 -4 -13 37.68 3.25
-4 4 -13 40.89 3.16
-4 4 -13 42.37 3.37
-4 -4 -13 43.09 3.2
-4 -4 -13 43.3 3.29
-4 -4 -13 45.02 3.07
-4 4 -14 24.87 2.63
-4 4 -14 21.23 2.29
-4 -4 -14 26.37 2.7
-4 4 -14 26.3 2.52
-4 4 -14 26.05 2.68
-4 -4 -14 22.54 2.29
-4 -4 -14 28.35 2.63
-4 4 -15 24.31 2.57
-4 4 -15 23.69 2.34
-4 4 -15 27.37 2.51
-4 -4 -15 28.88 2.6
-4 -4 -15 23.14 2.3
-4 4 -15 27.74 2.76
-4 -4 -15 26.4 2.53
-4 4 -16 35.13 2.76
-4 4 -16 34.98 2.61
-4 4 -16 36.2 2.75
-4 -4 -16 35.81 2.73
-4 4 -16 36.42 2.98
-4 -4 -16 32.57 2.63
-4 -4 -17 17.38 1.82
-4 -4 -17 16.53 1.74
-4 4 -17 17.64 1.97
-4 4 -17 16.4 1.72
-4 -4 -18 2.28 0.81
-4 4 -18 2.38 0.65
-4 4 -18 3.47 1.07
-4 -4 -18 1.64 0.64
4 -5 -20 1.09 0.68
4 -5 -20 0.41 0.51
4 -5 -20 1.02 0.66
4 5 -20 -0.55 0.61
4 -5 -20 1.41 0.57
4 -5 -20 -0.28 0.61
4 -5 -19 0.74 0.81
4 -5 -19 1.02 0.67
4 -5 -19 0.99 0.71
4 -5 -19 1.99 0.68
4 5 -19 0.34 0.65
4 5 -19 0.08 0.73
4 -5 -18 1.54 0.71
4 -5 -18 2.15 1.04
4 -5 -18 2.67 0.96
4 5 -18 2.42 1.13
4 -5 -18 2.36 0.97
4 -5 -17 6.96 1.29
4 -5 -17 8.01 1.57
4 5 -17 8.42 1.61
4 -5 -17 6.06 1.4
4 -5 -16 10.84 1.48
4 5 -16 5.99 1.49
4 -5 -16 7.78 1.53
4 -5 -16 9.25 1.49
4 -5 -15 19.66 2.03
4 5 -15 17.82 2.26
4 -5 -15 17.8 2.01
4 -5 -14 31.2 2.52
4 5 -14 30.45 3.02
4 5 -14 26.68 2.75
4 -5 -14 28.92 2.6
4 -5 -13 5 1.12
4 -5 -13 5.58 1.37
4 5 -13 9.63 1.54
4 5 -13 6.42 1.52
4 -5 -12 33.9 2.97
4 5 -12 32.67 2.93
4 -5 -12 34.32 2.71
4 5 -12 34.65 3.11
4 5 -11 26.56 2.56
4 5 -10 113.2 4.7
4 5 -10 109.24 4.99
4 5 -9 1.13 0.74
4 5 -9 -0.54 0.79
4 -5 -9 -1.15 0.97
4 -5 -8 421.26 11.38
4 5 -8 413.53 10.59
4 5 -8 436.45 10.75
4 -5 -7 112.77 4.91
4 5 -7 114.04 4.39
4 -5 -6 217.01 7.03
4 5 -6 205.46 6.09
4 -5 -5 134.12 5.26
4 -5 -4 100.14 4.42
4 -5 -3 389.7 10.21
4 -5 -2 404.5 10.59
4 -5 -1 532.95 12.89
4 -5 -1 503.62 11.72
4 -5 0 262.16 7.25
4 -5 1 4.74 1.07
-4 5 -2 794.38 16.68
4 -5 2 792.41 16.62
-4 5 -3 327.01 8.8
4 -5 3 331.14 8.74
-4 5 -4 28.26 2.2
4 -5 4 26.96 2.16
-4 5 -5 1.32 0.82
-4 5 -6 89.18 4.29
-4 5 -7 3.91 1.18
-4 5 -8 9.72 1.62
-4 5 -9 3.14 1.17
-4 -5 -10 74.8 4.16
-4 5 -10 78.03 4.42
-4 -5 -10 76.58 4.11
-4 -5 -10 69.6 4.08
-4 -5 -10 76.65 4.48
-4 5 -10 70.84 3.99
-4 5 -10 78.03 4.5
-4 5 -11 5.15 1.26
-4 5 -11 11.22 1.81
-4 -5 -11 6.17 1.33
-4 -5 -11 5.85 1.36
-4 -5 -11 6.72 1.27
-4 -5 -11 10.04 1.75
-4 5 -11 6.1 1.41
-4 -5 -11 6.05 1.44
-4 5 -12 0.65 0.85
-4 5 -12 1.76 1
-4 5 -12 -0.78 1.29
-4 -5 -12 0.64 0.75
-4 -5 -12 0.25 0.97
-4 -5 -12 1.58 0.92
-4 -5 -12 3.29 1.14
-4 5 -12 -0.94 1.06
-4 -5 -12 0.86 0.84
-4 5 -13 5.85 1.3
-4 5 -13 7.91 1.76
-4 -5 -13 4.97 1.27
-4 5 -13 6.76 1.46
-4 5 -13 8.67 1.75
-4 -5 -13 9.16 1.66
-4 -5 -13 8.92 1.5
-4 -5 -14 17.54 1.93
-4 5 -14 14.35 2.11
-4 5 -14 13.02 1.77
-4 5 -14 13.04 1.84
-4 -5 -14 15.02 2.11
-4 5 -14 13.87 2.02
-4 -5 -14 12.12 1.76
-4 -5 -14 12.59 1.67
-4 5 -15 8.5 1.37
-4 5 -15 9.9 1.74
-4 -5 -15 10.51 1.44
-4 5 -15 10.79 1.63
-4 5 -15 14.04 2.08
-4 -5 -15 12.48 1.82
-4 -5 -15 12.65 1.77
-4 -5 -16 3.62 1.03
-4 5 -16 4.32 1.32
-4 -5 -16 4.33 1.1
-4 5 -16 5.25 1.19
-4 5 -16 4.49 0.96
-4 -5 -17 6.35 1.08
-4 -5 -17 9.26 1.35
-4 5 -17 8.67 1.24
-4 -5 -18 2.24 0.7
-4 -5 -18 2.37 0.66
4 -6 -20 2.31 0.67
4 -6 -20 2.86 0.72
4 -6 -20 1.92 0.65
4 -6 -19 56.08 2.95
4 -6 -19 51.14 2.77
4 6 -19 57.31 2.7
4 -6 -19 50.39 3.01
4 6 -19 56.2 3.14
4 -6 -18 -0.2 0.88
4 -6 -18 0.29 0.74
4 6 -18 1.69 0.97
4 6 -18 1.26 0.68
4 -6 -18 0.7 0.81
4 -6 -17 24.62 2.25
4 -6 -17 24.47 2.49
4 6 -17 22.58 2.36
4 -6 -17 22.42 2.2
4 6 -17 26.45 2.18
4 -6 -17 22.55 2.03
4 -6 -16 16.35 1.93
4 6 -16 13.62 2
4 -6 -16 13.97 1.71
4 -6 -16 13.09 1.75
4 6 -15 1.99 1
4 -6 -15 3.13 1.15
4 -6 -14 24.04 2.38
4 6 -13 243.11 9.03
4 -6 -13 234.43 8.67
4 -6 -13 253.9 8.39
4 -6 -13 253.06 8.97
4 6 -12 31.97 2.97
4 -6 -12 35.14 3.07
4 -6 -12 30.76 2.91
4 -6 -12 34.68 2.81
4 -6 -11 386.58 10.84
4 6 -11 416.18 11.95
4 -6 -11 413.67 11.76
4 -6 -11 389.25 11.68
4 6 -11 375.06 11.49
4 -6 -11 413.1 11.21
4 6 -10 71.87 4.15
4 6 -9 601.63 14.88
4 -6 -9 642.13 15.84
4 6 -8 110.4 4.78
4 -6 -8 112.93 5.32
4 6 -8 110.37 4.76
4 -6 -7 573.51 14.46
4 -6 -6 143.56 5.91
4 -6 -5 631.18 15.11
4 -6 -4 14.63 1.79
4 -6 -3 1156.57 23.97
4 -6 -2 69 3.86
4 -6 -1 717.41 16.59
4 -6 0 20.45 2.38
4 -6 1 1426.15 27.4
-4 6 -2 199.84 6.67
-4 6 -3 1272.81 25.65
-4 6 -4 3.88 1.08
-4 6 -5 476.02 12.41
-4 6 -6 1.14 0.92
-4 6 -7 620.16 15.55
-4 6 -8 74.3 4.42
-4 6 -9 158.02 6.48
-4 -6 -9 151.95 6.05
-4 6 -9 151.39 6.62
-4 -6 -9 153.24 6.11
-4 -6 -9 139.34 5.91
-4 -6 -9 142.05 6.29
-4 -6 -9 146.94 5.84
-4 6 -10 40.48 3.3
-4 -6 -10 31.12 2.72
-4 -6 -10 34.59 2.85
-4 -6 -10 33.54 2.78
-4 -6 -10 32.51 2.62
-4 -6 -10 31.68 2.93
-4 6 -10 33.89 2.7
-4 6 -10 32.89 3.06
-4 -6 -11 117.05 6
-4 6 -11 119.11 5.94
-4 6 -11 137.36 6.2
-4 -6 -11 132.85 5.71
-4 -6 -11 122.7 5.57
-4 6 -11 121.94 5.39
-4 -6 -11 121.93 5.96
-4 -6 -11 125.55 5.29
-4 6 -12 17.12 2.39
-4 6 -12 14.18 1.8
-4 -6 -12 14.04 1.99
-4 6 -12 12.57 2.03
-4 -6 -12 11.99 1.78
-4 -6 -12 12.19 1.74
-4 6 -13 47.08 3.74
-4 6 -13 52.39 3.36
-4 -6 -13 49.87 3.72
-4 6 -13 52.7 3.76
-4 -6 -13 48.71 3.35
-4 -6 -14 0.68 0.91
-4 6 -14 -1.36 1.16
-4 -6 -14 0.54 0.85
-4 -6 -15 27.3 2.29
-4 6 -15 29.45 2.68
-4 -6 -15 32.64 2.65
-4 -6 -16 -0.01 0.69
-4 6 -16 0.92 0.88
-4 -6 -16 0.2 0.77
-4 -6 -17 20.51 1.65
-4 -6 -17 22.55 1.78
-4 6 -17 21.29 1.79
4 -7 -19 1.32 0.61
4 -7 -19 0.57 0.57
4 -7 -18 1.9 0.8
4 -7 -18 3.69 0.88
4 -7 -18 4.85 0.98
4 7 -18 3.45 0.97
4 -7 -18 3.26 0.74
4 -7 -17 0.44 0.84
4 -7 -17 0.99 0.74
4 7 -17 2.42 1.01
4 -7 -17 2.3 0.88
4 -7 -17 1.11 0.64
4 -7 -16 7.26 1.32
4 7 -16 5.85 1.31
4 -7 -16 8.49 1.33
4 -7 -16 5.82 1.22
4 -7 -15 1.29 0.83
4 7 -15 1.39 0.89
4 -7 -15 1.79 0.85
4 -7 -15 -0.23 0.82
4 -7 -15 2.83 0.93
4 -7 -14 5.78 1.36
4 -7 -14 3.93 1.23
4 -7 -14 4.72 1.24
4 -7 -13 19.52 2.36
4 -7 -13 18.48 2.12
4 -7 -13 23.4 2.39
4 -7 -12 119.96 5.44
4 -7 -12 119.55 5.82
4 -7 -12 117.93 5.3
4 -7 -12 113.23 5.82
4 -7 -12 132.15 5.74
4 -7 -11 11.74 1.8
4 -7 -11 11.66 1.61
4 -7 -11 13.27 1.79
4 -7 -11 12.35 1.97
4 -7 -11 12.27 1.77
4 -7 -10 173.95 6.47
4 -7 -10 174.55 6.95
4 -7 -10 165.37 6.56
4 -7 -10 170.44 7.17
4 -7 -10 173.79 6.65
4 -7 -9 9.97 1.63
4 -7 -9 7.5 1.45
4 7 -9 7.68 1.33
4 -7 -9 9.19 1.48
4 -7 -9 8.65 1.41
4 -7 -8 419.04 12.25
4 -7 -7 58.48 3.91
4 -7 -6 19.38 2.32
4 -7 -5 13.31 1.99
4 -7 -4 289.44 9.2
4 -7 -3 48.01 3.37
4 -7 -2 126.56 5.6
4 -7 -1 5.07 1.55
4 -7 0 610.43 15.3
4 -7 1 78.85 4.49
-4 7 -1 79.1 4.14
-4 7 -2 16.29 1.93
4 -7 2 16.89 2.26
-4 7 -3 123.04 5.5
4 -7 3 130.82 6.21
-4 7 -4 237.15 8.2
-4 7 -5 110.18 5.4
-4 7 -6 36.18 3.11
-4 -7 -7 -0.08 0.84
-4 -7 -7 2.27 1.08
-4 -7 -7 2.03 0.9
4 7 7 1.74 0.95
-4 -7 -7 1.39 0.79
-4 7 -7 1.92 1.09
-4 -7 -8 23.9 2.32
-4 -7 -8 24.18 2.3
4 7 8 23.54 2.28
-4 -7 -8 28.35 2.5
-4 -7 -8 23.61 2.52
-4 7 -8 24.45 2.68
-4 -7 -9 42.78 3.07
-4 -7 -9 42.45 3.11
4 7 9 46.28 3.13
-4 -7 -9 40.34 3.3
-4 7 -9 41.68 3.52
-4 -7 -10 0.09 0.85
-4 -7 -10 0.56 0.87
-4 -7 -10 0.61 0.86
-4 -7 -11 77.07 4.27
-4 7 -11 76.09 4.8
-4 -7 -11 89.3 4.97
-4 -7 -11 87.86 4.38
-4 -7 -12 11.92 1.76
-4 7 -12 11.08 1.9
-4 -7 -12 11.63 1.92
-4 -7 -12 12.69 1.67
-4 -7 -13 65.59 3.7
-4 7 -13 68.58 4.31
-4 -7 -13 61.85 3.99
-4 -7 -13 58.22 3.24
-4 7 -14 0.91 1.05
-4 -7 -14 0.41 1.03
-4 -7 -14 -1.09 0.8
-4 7 -14 -0.24 0.63
-4 -7 -15 26.65 2.08
-4 7 -15 30.74 2.58
-4 -7 -15 27.89 2.24
-4 -7 -16 1.29 0.67
-4 7 -16 1.14 0.82
-4 -7 -16 0.9 0.63
-4 -7 -17 3.04 0.68
-4 -7 -17 2.92 0.64
4 -8 -18 13.38 1.26
4 -8 -18 10.5 1.11
4 8 -18 13.1 1.34
4 -8 -18 11.97 1.36
4 -8 -17 20.76 1.75
4 8 -17 19.09 1.85
4 -8 -17 20.84 1.98
4 -8 -17 19.42 1.62
4 -8 -17 20.79 1.73
-4 8 17 18.8 1.75
4 -8 -16 4.28 0.96
4 8 -16 3.58 1.04
4 -8 -16 3.2 0.92
4 -8 -16 4.4 1.05
4 -8 -16 2.55 0.79
4 -8 -15 40.06 2.76
4 8 -15 43.01 3.18
4 -8 -15 41.05 2.79
4 -8 -15 37.9 2.89
4 -8 -15 44.39 2.91
4 -8 -14 4.84 1.13
4 -8 -14 6.22 1.37
4 -8 -14 4.46 1.05
4 -8 -13 12.12 1.69
4 -8 -13 11.4 1.73
4 -8 -13 11.7 1.64
4 -8 -13 13.32 1.98
4 -8 -13 11.3 1.72
4 -8 -12 114.79 5.2
4 -8 -12 106.08 5.05
4 -8 -12 110.62 5.71
4 -8 -12 111.51 5.3
4 -8 -11 34.31 2.75
4 -8 -11 28.99 2.77
4 -8 -11 31.32 2.74
4 -8 -11 34.33 3.17
4 -8 -11 30.87 2.67
4 -8 -10 375.41 11.18
4 -8 -10 363.29 10.83
4 -8 -10 378.08 11.68
4 -8 -10 372.23 10.85
4 8 -9 2.81 1.12
4 -8 -9 3.35 0.83
4 -8 -9 3.73 1.15
4 -8 -9 4.19 1.41
4 8 -9 1.1 1.08
4 -8 -9 5.65 1.23
4 -8 -8 33.83 3.07
4 8 -8 34.98 2.97
4 8 -8 39.54 3.03
4 -8 -8 36.74 2.97
4 -8 -8 34.65 2.87
4 -8 -8 36.69 3.2
4 -8 -8 38.05 2.9
4 8 -7 198.97 7.36
4 -8 -7 199.88 7.94
4 8 -7 194.66 7.19
4 -8 -7 188.8 7.05
4 -8 -7 200.93 7.76
4 -8 -7 195.48 6.99
4 -8 -7 194.33 7.18
4 -8 -6 182.92 7.47
4 -8 -5 68.63 4.32
4 -8 -4 224.82 8.25
4 -8 -3 74.76 4.49
4 -8 -2 331.47 10.37
4 -8 -1 111.92 5.51
4 -8 0 362.81 11.06
-4 8 -1 145.17 6.16
4 -8 1 138.79 6.31
4 -8 2 232.91 8.56
-4 8 -2 246.47 8.47
-4 8 -3 94.18 5.01
4 -8 3 97.87 5.27
-4 8 -4 86.58 4.88
-4 -8 -5 124.04 5.39
-4 8 -5 127.48 6.06
4 8 5 114.57 5.22
-4 -8 -5 115.85 5.51
-4 -8 -6 90.01 4.58
-4 -8 -6 85.27 4.68
4 8 6 85.46 4.46
-4 -8 -6 85.26 4.57
-4 8 -6 86.82 5.05
-4 -8 -7 17.84 2.11
-4 -8 -7 11.82 1.62
-4 -8 -7 10.57 1.71
4 8 7 13.94 1.8
-4 -8 -7 12.52 1.81
-4 8 -7 13.21 2.09
-4 -8 -8 20.48 2.2
-4 -8 -8 17.78 2.11
4 8 8 17.54 2.01
-4 -8 -8 22.86 2.18
-4 -8 -8 18.68 2.21
-4 8 -8 19.71 2.45
-4 8 -9 247.84 8.91
4 8 9 259.06 8.32
-4 -8 -9 245.32 8.04
-4 -8 -9 250.32 8.82
-4 -8 -9 265.74 8.54
-4 8 -10 226.6 8.37
4 8 10 227.08 7.56
-4 -8 -10 207.13 7.28
-4 -8 -10 229.97 8.32
-4 -8 -10 229.08 7.71
-4 -8 -11 106.24 4.8
-4 8 -11 102.67 5.42
-4 -8 -11 110.95 5.43
-4 -8 -11 110.94 4.93
-4 -8 -12 37 2.65
-4 8 -12 43.58 3.37
-4 -8 -12 46.12 3.37
-4 -8 -12 37.07 2.68
-4 -8 -13 66.75 3.43
-4 8 -13 72.33 4.15
-4 -8 -13 67.84 3.93
-4 -8 -13 70.22 3.41
-4 8 -14 -0.42 0.66
-4 -8 -14 -0.86 0.85
-4 -8 -14 -0.03 0.6
-4 8 -14 0.66 0.88
-4 -8 -14 0.15 0.76
-4 -8 -14 0.31 0.51
-4 -8 -15 38.39 2.16
-4 -8 -15 40.17 2.38
-4 8 -15 45.41 2.79
-4 -8 -16 -0.2 0.49
-4 8 -16 -0.01 0.53
-4 9 17 2.73 0.68
4 -9 -17 1.8 0.51
4 -9 -17 1 0.58
4 -9 -17 1.23 0.44
4 9 -17 2.55 0.68
-4 9 16 0.24 0.63
4 -9 -16 0.88 0.54
4 9 -16 1.28 0.75
4 -9 -16 -0.13 0.52
4 -9 -16 0.66 0.58
4 -9 -15 8.03 1.17
-4 9 15 9.63 1.4
4 9 -15 7.26 1.28
4 -9 -15 9.07 1.21
4 -9 -15 7.63 1.33
4 -9 -15 7.3 1.2
4 -9 -14 1.2 0.55
4 9 -14 0.51 0.84
4 -9 -14 0.81 0.65
4 -9 -14 0.84 0.86
4 -9 -14 0.96 0.85
4 -9 -13 34.44 2.52
4 -9 -13 34.76 2.71
4 -9 -13 32.28 2.41
4 -9 -12 6.45 1.17
4 -9 -12 8.07 1.32
4 -9 -12 4.8 1.22
4 -9 -12 4.81 1.04
4 -9 -12 7.34 1.6
4 -9 -11 92.2 4.72
4 -9 -11 94.2 5.17
4 -9 -11 87.77 4.61
4 9 -10 61.38 3.91
4 -9 -10 63.37 4
4 -9 -10 58.53 3.8
4 -9 -10 59.53 4.13
4 -9 -10 63.48 3.87
4 9 -9 29.32 2.74
4 -9 -9 29.2 2.64
4 -9 -9 21.33 2.38
4 9 -9 21.3 2.37
4 -9 -9 29.41 2.91
4 -9 -9 28.67 2.62
4 9 -8 235.89 8.45
4 -9 -8 253.85 8.64
4 9 -8 243.37 8.41
4 -9 -8 244.44 8.35
4 -9 -8 253.03 9.09
4 -9 -8 243.7 8.23
4 9 -7 3.96 1.23
4 -9 -7 1.96 1.21
4 -9 -7 2.45 0.89
4 9 -7 4.38 1.2
4 -9 -7 2 1.16
4 -9 -7 3.47 1.12
4 -9 -7 3.16 1.07
4 -9 -6 83.89 4.96
4 9 -6 81 4.57
4 -9 -6 74.32 4.34
4 9 -6 75.23 4.33
4 -9 -6 80.12 4.76
4 -9 -6 76.3 4.12
4 -9 -5 9.08 1.74
4 -9 -5 10.68 1.68
4 9 -5 11.32 1.72
4 -9 -5 9.79 1.69
4 9 -5 7.52 1.51
4 -9 -4 41.22 3.12
4 -9 -4 41.74 3.35
4 9 -4 46.53 3.32
4 9 -4 42.91 3.33
4 -9 -4 46 3.63
4 -9 -3 178.05 6.73
4 -9 -3 170.58 7.09
4 -9 -3 166.95 7.19
4 9 -3 172.89 6.9
-4 -9 3 171.02 6.73
4 -9 -2 56.77 3.5
-4 -9 2 53.1 3.57
4 -9 -2 50.8 3.81
4 9 -2 55.75 3.72
4 -9 -2 51 3.67
-4 -9 1 319.13 9.91
4 9 -1 327.86 9.99
4 -9 -1 291.19 9.82
4 -9 -1 303.98 10.19
4 9 -1 321.54 9.94
4 -9 0 49.47 3.7
4 9 0 51.78 3.59
-4 -9 0 51.96 3.62
4 9 0 52.83 3.63
-4 9 0 46.79 3.54
-4 -9 -1 186.54 7.27
4 9 1 195.81 7.3
-4 9 -1 198.71 7.66
-4 -9 -1 179.98 6.49
4 -9 1 181.06 7.47
4 9 1 183.56 7.19
-4 -9 -2 70.48 4.28
4 9 2 67.21 4.05
-4 9 -2 65.36 4.26
-4 -9 -2 70.69 3.85
4 -9 2 67.07 4.37
4 9 2 60.06 3.88
-4 9 -3 46.19 3.6
-4 -9 -3 38.46 2.93
-4 -9 -3 47.68 3.52
4 9 3 44.46 3.25
-4 9 -4 5.72 1.45
-4 -9 -4 4.67 1.08
4 9 4 4.43 1.16
-4 -9 -4 8.95 1.7
-4 9 -5 20.03 2.51
-4 -9 -5 18.63 2.12
4 9 5 18.53 2.12
-4 -9 -5 19.45 2.3
-4 9 -6 1.47 0.9
-4 -9 -6 3.28 1.28
4 9 6 1.57 0.83
-4 -9 -6 0.23 0.65
4 9 7 18.78 2.11
-4 -9 -7 21.14 2.37
-4 -9 -7 21.9 2.32
-4 -9 -7 23.1 2.37
-4 9 -7 20.46 2.22
-4 -9 -8 79.18 4.46
4 9 8 79.73 4.29
-4 -9 -8 86.71 4.5
-4 -9 -8 84.73 4.63
-4 9 -8 81.4 4.51
4 9 9 78.95 4.19
-4 -9 -9 83.88 4.42
-4 -9 -9 90.99 4.52
-4 -9 -9 80.3 4.52
-4 9 -9 76.94 4.43
4 9 10 18.63 1.98
-4 -9 -10 23 2.28
-4 -9 -10 15.94 2.05
-4 9 -10 18.28 2.2
-4 9 -11 115.3 5.35
-4 -9 -11 120.16 4.95
4 9 11 120.28 4.87
-4 -9 -11 119.16 5.33
-4 9 -11 115.76 5.07
-4 9 -12 29.38 2.51
-4 -9 -12 30.76 2.57
-4 -9 -12 28.55 2.21
-4 -9 -12 28.58 2.23
-4 9 -13 119.48 4.93
-4 -9 -13 118.61 4.84
-4 -9 -13 122.85 4.36
-4 -9 -13 112.33 4.39
-4 -9 -14 0.56 0.67
-4 -9 -14 0.32 0.49
-4 9 -14 -0.44 0.51
-4 -9 -14 -0.73 0.64
-4 9 -15 8.71 1.07
4 -10 -16 12.7 1.24
4 -10 -16 10.7 1.06
-4 10 16 14.17 1.27
4 10 -15 1.56 0.65
4 10 -15 1.62 0.51
4 -10 -15 0.56 0.63
4 -10 -15 1.61 0.59
-4 10 15 1.29 0.7
4 10 -14 30.17 2.26
4 -10 -14 28.37 2.24
4 -10 -14 28.74 2.12
-4 10 14 29.13 2.18
4 -10 -13 -0.78 0.81
-4 10 13 -0.91 0.92
4 -10 -12 14.93 1.99
4 -10 -12 11.87 1.6
-4 10 12 12.35 1.69
4 -10 -11 3.59 1.08
4 -10 -11 4.21 1.28
4 10 -11 2.93 0.96
-4 10 11 1.74 0.86
4 10 -10 41.19 3.07
4 -10 -10 40.88 3.08
4 -10 -10 37.19 3.21
4 -10 -10 39.73 2.94
-4 10 10 37.22 2.83
4 10 -9 3.51 1.16
-4 10 9 2.86 1.15
4 -10 -9 3.96 1.25
4 -10 -9 1.98 1.12
4 -10 -9 3.33 1.08
4 10 -8 200.44 7.54
-4 10 8 194.02 7
4 -10 -8 206.11 7.57
4 10 -8 196.12 7.24
4 -10 -8 205.92 7.29
4 -10 -8 205.67 7.93
4 -10 -8 196.95 7.13
4 10 -7 56.59 3.81
-4 10 7 59.77 3.6
4 -10 -7 57.26 3.82
4 10 -7 57.24 3.73
4 -10 -7 60.04 4.1
4 -10 -7 59.89 3.61
4 10 -6 13.3 1.96
-4 10 6 15.62 1.86
4 -10 -6 13.13 1.98
4 10 -6 16.04 2.03
4 -10 -6 14.32 1.76
4 -10 -6 15.04 2
4 -10 -5 29.34 2.76
4 10 -5 26.8 2.71
4 -10 -5 30.44 2.97
4 10 -5 30.34 2.7
4 -10 -4 153.26 6.42
4 10 -4 159.89 6.49
4 -10 -4 153.67 6.78
4 -10 -4 150.96 6.95
4 10 -4 154.78 6.62
4 -10 -3 -0.83 0.99
4 -10 -3 0.67 0.86
-4 -10 3 0.53 0.7
4 -10 -3 0.09 0.86
4 10 -3 2.76 1.18
4 10 -3 2.3 1.04
-4 10 2 73.38 4.51
4 -10 -2 76.76 4.21
-4 -10 2 70.07 4.3
4 -10 -2 75.82 4.6
4 10 -2 77.96 4.52
4 -10 -2 67.87 4.52
-4 -10 1 26.74 2.62
4 -10 -1 22.24 2.56
-4 10 1 22.18 2.49
4 -10 -1 23.06 2.61
4 10 -1 27.85 2.73
-4 10 1 27.65 2.5
-4 -10 0 169.58 7.04
-4 10 0 167.49 7.2
4 -10 0 172.52 7.18
4 10 0 172.84 7.03
4 -10 0 166.19 7.18
-4 -10 -1 0.89 0.66
-4 -10 -1 0.52 0.75
4 10 1 0.22 1.04
-4 10 -1 0.49 0.94
4 -10 1 -1.24 1.01
4 10 1 -0.09 0.86
4 10 2 148.71 6.3
-4 -10 -2 139.06 6.36
-4 10 -2 153.74 6.85
-4 -10 -2 137.32 5.65
4 10 2 145.09 6.28
-4 -10 -3 1.14 0.87
-4 -10 -3 2.09 1.12
-4 -10 -4 22.48 2.29
4 10 4 20.3 2.24
-4 -10 -4 27.34 2.75
-4 -10 -5 16.39 2
4 10 5 13 1.83
-4 -10 -5 14.22 2.03
-4 -10 -6 56.09 3.84
4 10 6 58.22 3.69
-4 -10 -6 58.68 3.66
-4 -10 -6 66.02 3.85
4 10 7 0.91 0.93
-4 -10 -7 1.46 1.12
-4 -10 -7 0.3 0.77
-4 -10 -7 2.68 1.09
-4 -10 -8 53.14 3.52
4 10 8 54.99 3.4
-4 -10 -8 56.73 3.52
-4 -10 -8 54.93 3.55
-4 10 -8 54.96 3.45
-4 10 -9 0.94 0.72
-4 -10 -9 0.64 0.84
4 10 9 0.02 0.8
-4 -10 -9 0.45 0.71
-4 -10 -9 0.08 0.93
-4 10 -9 2.93 1.17
-4 10 -10 66.66 3.65
-4 -10 -10 70.95 3.63
4 10 10 58.53 3.28
-4 -10 -10 63.86 3.63
-4 10 -10 66.62 3.69
-4 10 -11 23.7 2.1
-4 -10 -11 28.98 2.16
4 10 11 25.22 1.97
-4 -10 -11 24.34 2.14
-4 10 -11 20.66 1.96
-4 -10 -12 60.15 2.87
-4 -10 -12 58.31 3.06
-4 10 -12 53.32 2.8
-4 10 -12 55.21 3.01
-4 10 -13 68.63 3.07
-4 -10 -13 57.01 2.46
-4 10 -13 64.41 2.79
-4 -10 -13 62.9 2.94
-4 -10 -13 61.36 2.62
4 -11 -14 2.15 0.67
4 -11 -14 2.85 0.67
-4 11 14 1.74 0.66
4 11 -13 26.57 1.88
4 -11 -13 31.45 2.25
4 -11 -13 29.07 1.98
-4 11 13 31.11 2.13
4 -11 -12 2.76 0.83
-4 11 12 1.72 0.8
4 -11 -11 69.25 3.49
4 -11 -11 74.74 3.99
4 11 -11 70.37 3.54
-4 11 11 81.33 3.81
4 -11 -10 2.28 0.96
4 -11 -10 1.55 1.07
4 11 -10 0.73 0.69
-4 11 10 0.81 0.71
4 -11 -9 70.16 3.71
4 -11 -9 67.92 4.11
4 11 -9 74.19 4.02
-4 11 9 72.13 3.77
4 11 -8 0.83 0.87
-4 11 8 -0.21 0.81
4 -11 -8 0.63 0.82
4 -11 -8 -0.02 0.99
4 -11 -8 -0.59 0.71
4 11 -7 29.39 2.65
-4 11 7 31.64 2.52
4 -11 -7 29.92 2.69
4 11 -7 33.36 2.67
4 -11 -7 31.67 2.9
4 -11 -7 29.33 2.36
-4 11 6 5.25 1.16
4 -11 -6 1.97 1.05
4 -11 -6 3.24 1.44
4 11 -6 5.58 1.29
4 11 -6 2.25 1.17
4 -11 -5 91.4 4.72
4 11 -5 83.14 4.35
4 -11 -5 82.85 4.73
4 11 -5 91.25 4.79
-4 -11 4 5.46 1.21
4 -11 -4 3.82 1.18
4 -11 -4 5.53 1.47
4 11 -4 3.37 1.07
4 11 -4 3.06 1.23
-4 -11 3 117.75 5.57
4 -11 -3 121.04 5.43
4 11 -3 128.42 5.53
4 -11 -3 127.51 5.98
4 11 -3 122.61 5.75
-4 -11 2 19.91 2.28
4 -11 -2 20.69 2.13
4 11 -2 22.77 2.26
4 -11 -2 21.03 2.45
4 11 -2 18.7 2.24
4 -11 -1 87.8 4.9
4 11 -1 91.76 4.88
-4 11 1 94.85 4.65
-4 -11 1 89.73 4.92
4 -11 0 13.8 2.02
-4 11 0 12.51 1.73
4 11 0 15.22 2.05
-4 -11 0 13.21 1.92
4 -11 1 287.72 9.48
4 11 1 293.87 9.41
-4 11 -1 294 9.24
-4 -11 -1 300.7 9.79
-4 -11 -2 2.51 0.91
-4 11 -2 1.61 1
4 11 2 1.07 0.95
-4 -11 -2 1.67 1.08
-4 -11 -3 77.13 3.98
-4 11 -3 78.65 4.37
4 11 3 74.33 4.2
-4 -11 -3 86.57 4.79
-4 -11 -4 19.73 2.03
-4 11 -4 18.68 2.14
-4 -11 -4 19.8 2.35
4 11 4 18.84 2.14
-4 -11 -5 43.68 2.98
-4 11 -5 40.52 3.13
4 11 5 39.95 2.98
-4 -11 -5 43.22 3.28
-4 -11 -6 35.39 2.67
-4 11 -6 31.5 2.78
4 11 6 34.6 2.73
-4 -11 -6 35.07 2.9
-4 -11 -7 13.96 1.7
-4 11 -7 17.23 2.05
-4 -11 -7 18.93 2.09
4 11 7 15.12 1.75
-4 -11 -8 0.1 0.76
-4 -11 -8 -0.26 0.69
-4 11 -8 0.63 0.87
4 11 8 0.73 0.82
-4 -11 -8 0.05 0.64
-4 -11 -9 72.41 3.52
4 11 9 68.65 3.39
-4 -11 -9 72.97 3.51
-4 -11 -9 71.73 3.52
-4 11 -9 75.85 3.78
-4 -11 -10 -0.03 0.72
4 11 10 -0.24 0.54
-4 -11 -10 1.05 0.66
-4 11 -10 -0.9 0.76
-4 11 -10 0.21 0.55
-4 -11 -11 26.11 1.79
-4 -11 -11 23.68 1.76
-4 11 -11 23.44 1.69
-4 11 -11 27.15 1.87
-4 -11 -12 1.35 0.53
4 -12 -12 38.53 2.23
4 -12 -12 35.51 1.94
-4 12 12 38.99 2.1
4 -12 -11 6.98 0.97
4 12 -11 8.4 1.05
-4 12 11 8.42 1.13
4 -12 -10 30.29 2.01
4 -12 -10 29.34 2.29
4 12 -10 30.69 2.15
-4 12 10 34.59 2.21
4 -12 -9 62.56 3.01
4 -12 -9 64.54 3.55
4 12 -9 65.61 3.37
-4 12 9 65.98 3.21
4 -12 -8 9.2 1.2
4 -12 -8 8.42 1.25
-4 12 8 10.85 1.4
4 12 -8 10.03 1.49
4 -12 -8 9.29 1.54
-4 12 7 7.69 1.2
4 -12 -7 5.82 1.13
4 12 -7 5.6 1.23
4 -12 -7 7.89 1.46
4 12 -6 29.84 2.52
4 -12 -6 29.08 2.6
4 12 -5 45.49 2.82
4 -12 -5 41.51 3.11
4 12 -5 42.72 3.06
4 12 -4 7.22 1.25
4 -12 -4 5.04 1.23
4 12 -4 5.12 1.25
4 12 -3 62.94 3.44
4 -12 -3 54.35 3.6
-4 -12 3 59.05 3.59
4 12 -2 13.91 1.72
4 -12 -2 12.3 1.76
4 12 -2 15.74 1.91
-4 -12 2 14.74 1.86
4 12 -1 70.25 3.66
4 12 -1 68.76 3.88
-4 -12 1 67.82 4.02
4 -12 0 47.04 3.27
4 12 0 48.96 3.06
4 12 0 48.06 3.19
-4 12 0 42.12 2.96
-4 -12 0 47.91 3.4
-4 12 -1 7.76 1.36
4 12 1 6.1 1.27
-4 -12 -1 8.03 1.6
-4 12 -2 70.35 3.88
-4 -12 -2 66.63 4
-4 -12 -3 18.82 1.75
-4 12 -3 20.27 2.1
-4 -12 -3 21.89 2.31
-4 -12 -4 72.9 3.56
-4 12 -4 75.69 4.02
-4 -12 -5 0.99 0.69
-4 12 -5 1.72 1.02
-4 -12 -5 2.72 1
-4 -12 -6 7.74 1.19
-4 12 -6 8.04 1.36
-4 -12 -6 8.58 1.35
-4 -12 -7 4.07 0.95
-4 12 -7 5.87 1.26
-4 -12 -7 3.57 0.93
-4 -12 -8 6.77 1.04
-4 12 -8 9.71 1.39
-4 -12 -8 6.89 1.08
-4 -12 -9 0.78 0.52
-4 12 -9 1.53 0.71
-4 -12 -9 1.03 0.47
-4 12 -10 15.89 1.36
-4 -12 -10 15.43 1.25
4 -13 -10 14.7 1.29
4 13 -9 25.47 1.7
-4 13 8 40.16 2.08
4 13 -8 44.58 2.44
4 -13 -8 39.94 2.45
4 -13 -7 76.67 3.35
4 13 -7 84.82 3.6
4 -13 -7 78.87 3.62
4 -13 -6 40.01 2.54
4 13 -6 42.8 2.63
4 -13 -6 40.19 2.6
4 -13 -5 52.94 3.03
4 13 -5 50.79 2.93
4 -13 -5 50.54 2.97
4 13 -4 19.58 1.88
4 -13 -4 20.03 1.87
-4 -13 3 58.33 3.15
4 13 -3 57.74 3.16
4 -13 -3 57.99 3.22
-4 -13 2 25.77 2.18
4 13 -2 24.79 2.1
4 -13 -2 26.4 2.11
-4 -13 1 133.92 5.23
4 13 -1 131.87 4.98
4 13 0 16.8 1.66
-4 -13 0 14.85 1.81
-4 13 0 14.06 1.52
-4 -13 -1 80.3 3.94
-4 13 -1 75.66 3.56
-4 -13 -2 29.07 2.36
-4 13 -2 28.92 2.18
-4 -13 -3 10.74 1.47
-4 13 -3 10.62 1.37
-4 -13 -4 40.38 2.61
-4 13 -4 39.6 2.5
-4 -13 -5 32.03 2.23
-4 13 -5 32.91 2.21
-4 -13 -6 7.02 1.08
-4 13 -6 7.39 1.06
-4 -13 -7 19.32 1.46
-4 13 -7 19.6 1.55
4 -14 -5 1.97 0.56
4 14 -5 2.1 0.58
4 -14 -4 0.63 0.53
4 14 -4 0.53 0.55
4 -14 -3 24.04 1.79
-4 -14 2 -0.18 0.41
4 -14 -2 -0.18 0.51
-4 -14 1 18.15 1.49
4 -14 -1 17.69 1.57
-4 -14 0 -0.16 0.51
4 -14 0 0.75 0.52
-4 -14 -1 46.04 2.44
4 -14 1 48.33 2.49
-4 -14 -2 -0.71 0.56
4 -14 2 0.91 0.49
-4 -14 -3 15.24 1.33
5 0 -22 3.35 0.73
5 0 -22 3.55 0.73
5 0 -21 -0.6 0.77
5 0 -21 0.57 0.65
5 0 -21 -0.24 0.64
5 0 -20 2.62 1.1
5 0 -20 0.97 0.83
5 0 -19 -0.93 1.17
5 0 -19 0.07 0.93
5 0 -18 2.09 1.04
5 0 -17 0.77 0.83
5 0 -17 0.15 0.93
5 0 -16 0.01 0.88
5 0 -16 1.1 0.85
5 0 -15 -1.48 0.95
5 0 -15 2.1 1.03
5 0 -14 2.19 0.89
5 0 -14 1.76 0.82
5 0 -13 -1.08 0.97
5 0 -12 0.46 0.67
5 0 -11 1.34 0.73
5 0 -10 41.98 2.51
5 0 -9 -0.71 0.62
5 0 -8 15.45 1.37
5 0 -7 -0.01 0.45
5 0 -6 420.31 9.25
5 0 -6 430.96 9.53
5 0 -5 0.27 0.34
5 0 -5 -0.22 0.34
5 0 -4 1536.66 27.73
5 0 -4 1581.42 28.43
5 0 -4 1590.45 28.08
5 0 -3 1.92 0.67
5 0 -3 -0.07 0.34
5 0 -2 385.92 8.36
5 0 -2 406.75 9
5 0 -1 0.35 0.53
5 0 -1 0.18 0.36
5 0 0 6.66 0.87
5 0 0 4.87 0.62
5 0 1 0.4 0.26
-5 0 -2 939.37 16.93
5 0 2 904.89 16.95
5 0 3 0.09 0.26
-5 0 -3 0.21 0.34
-5 0 -4 8.84 0.98
-5 0 -5 -0.17 0.55
-5 0 -6 217.45 6.31
-5 0 -7 -0.27 0.7
-5 0 -8 83.91 4
-5 0 -9 0.01 0.77
-5 0 -10 128.71 5.62
-5 0 -11 -1.88 1.32
-5 0 -12 31.97 2.64
-5 0 -12 32.34 2.65
-5 0 -12 28.8 2.54
-5 0 -12 27.51 2.75
-5 0 -13 0.94 0.73
-5 0 -13 0.2 0.74
-5 0 -13 -0.62 0.9
-5 0 -13 -1.12 1.07
-5 0 -14 14.6 1.78
-5 0 -14 15.71 1.97
-5 0 -15 0.25 0.78
-5 0 -15 -0.19 0.79
-5 0 -16 59.08 3.51
-5 0 -17 -1.96 1.21
-5 0 -17 0.32 0.65
-5 0 -17 -0.85 0.9
-5 0 -18 0.28 0.8
-5 0 -18 0.24 0.7
-5 0 -19 -0.59 0.63
-5 0 -19 -1.33 0.7
5 -1 -22 17.92 1.42
5 -1 -22 17.27 1.41
5 -1 -21 8.06 1.22
5 1 -21 8.23 1.18
5 -1 -21 9.69 1.32
5 1 -21 10.08 1.31
5 -1 -21 7.11 1.02
5 1 -21 7.04 1.16
5 -1 -20 53.83 3.2
5 1 -20 59.4 3.34
5 1 -20 49.39 3.12
5 -1 -20 55.9 3.33
5 1 -19 31.4 2.68
5 -1 -19 33.15 2.7
5 1 -19 30.01 2.59
5 -1 -18 104.51 5.01
5 1 -18 107.28 5.06
5 -1 -18 102.88 5.04
5 -1 -17 -0.15 0.93
5 1 -17 0.04 0.84
5 1 -17 0.63 0.8
5 -1 -17 -0.02 0.79
5 -1 -17 -2.41 0.99
5 -1 -16 86.4 4.49
5 1 -16 76.57 4.3
5 -1 -16 82.44 4.58
5 -1 -16 89.64 4.65
5 1 -16 90.98 4.84
5 1 -16 89.33 4.63
5 -1 -15 95.35 4.63
5 1 -15 99.36 5.01
5 -1 -15 90.01 4.66
5 1 -15 97.25 4.81
5 1 -15 101.86 5.14
5 -1 -15 105.29 5.08
5 1 -14 23.05 2.31
5 -1 -14 21.91 2.19
5 -1 -14 23.49 2.24
5 1 -14 24.2 2.26
5 1 -14 24.85 2.41
5 -1 -14 27.26 2.47
5 -1 -13 299.85 8.79
5 1 -13 283.14 8.59
5 -1 -12 664.27 15.06
5 1 -12 665.27 15.1
5 1 -11 42.26 2.7
5 -1 -11 44.79 2.73
5 1 -10 1109.32 21.7
5 -1 -10 1075.69 21.49
5 -1 -9 247.28 6.81
5 1 -9 249.85 6.92
5 -1 -8 669.75 14.01
5 1 -8 696.98 14.29
5 -1 -7 21.29 1.51
5 1 -7 22.78 1.63
5 -1 -6 357.45 8.03
5 -1 -6 367.29 8.09
5 1 -6 358.05 8.29
5 -1 -6 345.2 8.14
5 -1 -5 29.23 1.57
5 1 -5 32.96 1.83
-5 1 5 32.9 1.71
5 -1 -5 29.09 1.75
5 -1 -5 27.46 1.65
5 -1 -4 1165.18 21.2
5 1 -4 1203.3 22.01
-5 -1 4 1206.41 21.93
5 -1 -4 1171.1 21.66
5 -1 -4 1180.27 22.41
5 1 -4 1175.64 21.69
5 -1 -3 174.11 4.4
5 1 -3 184.46 5
-5 -1 3 187.22 4.96
5 -1 -3 178.24 4.78
5 -1 -3 192.64 5.45
5 1 -3 184.23 4.97
5 -1 -2 1647.46 28.79
5 1 -2 1609.78 29.69
5 -1 -2 1675.34 30.34
5 1 -2 1669.69 29.65
-5 -1 2 1725.99 29.62
5 -1 -2 1691.66 29.5
5 1 -1 128.39 3.88
5 1 -1 138.48 4.16
5 -1 -1 136.37 3.82
5 -1 -1 142.19 4.47
5 -1 0 1877.54 33.55
5 1 0 1938.12 33.74
-5 1 -1 579.33 10.6
5 -1 1 557.55 11.95
-5 1 -1 574.12 10.57
-5 1 -2 95.86 2.95
-5 -1 -2 87.65 3.13
5 1 2 91.15 3
-5 1 -3 1063.31 19.29
-5 -1 -3 1026.68 19.52
-5 1 -3 1062.37 18.84
5 1 3 1024.06 19.01
-5 1 -4 494.19 10.25
-5 1 -4 479.58 9.69
-5 -1 -4 458.35 10.22
-5 1 -5 9.16 1.07
-5 1 -5 6.89 0.79
-5 1 -6 235.29 6.64
-5 1 -6 237.63 6.03
-5 1 -7 12.74 1.46
-5 -1 -7 11.42 1.34
-5 1 -8 328.51 8.9
-5 -1 -8 298.39 8.79
-5 1 -9 14.07 1.74
-5 -1 -9 13.71 1.75
-5 1 -10 356.01 10.28
-5 -1 -10 337.38 10.23
-5 -1 -11 6 1.07
-5 -1 -11 6.48 1.22
-5 1 -11 5.33 1.14
-5 1 -11 6.36 1.23
-5 1 -11 5.18 1.37
-5 -1 -11 5.07 1.29
-5 -1 -12 176.27 6.8
-5 -1 -12 176.02 6.69
-5 1 -12 180.19 6.82
-5 -1 -12 185.95 6.65
-5 1 -12 177.6 7.21
-5 -1 -12 168.26 7.15
-5 -1 -13 17.34 2.06
-5 -1 -13 16.22 1.93
-5 1 -13 17.88 2.07
-5 -1 -13 14.48 1.79
-5 1 -13 16.29 1.99
-5 1 -13 15.55 2.11
-5 -1 -13 12.54 1.9
-5 1 -14 34.09 2.85
-5 1 -14 33.79 2.8
-5 -1 -14 32.43 2.61
-5 -1 -14 34.57 2.8
-5 -1 -14 36.29 2.86
-5 1 -15 5.29 1.2
-5 1 -15 4.54 1.11
-5 -1 -15 7.38 1.35
-5 -1 -15 4.44 1.12
-5 1 -16 27.34 2.3
-5 -1 -16 35.34 2.77
-5 1 -16 37.98 2.93
-5 1 -16 30.18 2.63
-5 -1 -16 32.31 2.45
-5 -1 -16 39.2 2.76
-5 -1 -17 0.86 0.82
-5 -1 -17 0.46 0.74
-5 1 -17 0.52 0.94
-5 1 -17 0.88 0.97
-5 -1 -17 0.25 0.62
-5 -1 -18 2.73 0.87
-5 -1 -18 3.13 0.82
-5 1 -18 -0.02 0.77
-5 1 -18 2.54 0.91
-5 -1 -18 1.64 0.83
-5 -1 -18 3.26 0.79
-5 -1 -19 4.09 0.75
-5 1 -19 4.98 0.84
-5 1 -19 5.51 0.92
-5 -1 -19 3.61 0.78
5 -2 -21 -0.03 0.6
5 2 -21 -0.13 0.6
5 -2 -21 0.36 0.57
5 -2 -21 -0.99 0.71
5 2 -21 -0.78 0.62
5 2 -21 -0.08 0.65
5 -2 -20 0.75 0.77
5 -2 -20 -0.41 0.88
5 2 -20 0.81 0.7
5 2 -20 0.38 0.69
5 -2 -19 4 1.16
5 2 -19 3.77 1.16
5 -2 -19 0.63 0.65
5 2 -19 3.26 1.07
5 -2 -19 2.54 0.92
5 2 -18 2.76 1.12
5 2 -18 3.46 1.13
5 -2 -18 3.02 1.11
5 -2 -18 2.49 0.88
5 -2 -18 4.86 1.29
5 2 -17 1.46 0.93
5 -2 -17 3.14 1.18
5 2 -17 1.4 0.97
5 2 -17 3.52 1.31
5 -2 -17 2.81 1.02
5 -2 -17 0.87 0.89
5 -2 -16 9.01 1.54
5 2 -16 7.35 1.64
5 2 -16 8.91 1.7
5 -2 -16 9.06 1.47
5 -2 -16 8.18 1.48
5 -2 -15 82.17 4.24
5 -2 -15 83.24 4.65
5 2 -15 83.49 4.67
5 2 -15 82.53 4.55
5 -2 -15 73.54 4.06
5 2 -15 76.3 4.2
5 -2 -14 1.68 0.71
5 -2 -14 1.54 0.77
5 2 -14 1.05 0.78
5 2 -14 1.72 0.89
5 2 -14 3.8 1.18
5 -2 -13 28.13 2.46
5 2 -13 23.31 2.19
5 2 -12 148.03 5.62
5 -2 -12 150.74 5.63
5 2 -11 57.18 3.22
5 -2 -11 55.09 3.12
5 2 -10 57.78 3.09
5 -2 -10 55.66 2.95
5 2 -9 52.56 2.83
5 -2 -9 51.07 2.67
5 2 -8 1.64 0.7
5 -2 -8 1.42 0.67
5 2 -8 1.22 0.57
5 -2 -8 1.38 0.57
5 -2 -7 173.98 5.26
5 2 -7 176.34 5.34
5 -2 -7 172.74 4.94
5 2 -7 164.12 4.79
5 -2 -6 253.44 6.16
5 -2 -6 242.43 6.65
5 2 -6 252.72 6.66
5 2 -6 238.8 5.86
5 -2 -5 14.12 1.09
5 -2 -5 11.44 1.1
5 -2 -5 12.3 1.3
5 -2 -4 2.49 0.47
5 -2 -4 2.88 0.77
5 -2 -4 3.53 0.65
-5 2 4 2 0.46
5 -2 -4 3.57 0.86
5 -2 -3 23.54 1.23
5 -2 -3 28.49 1.96
5 2 -3 27.02 1.49
-5 2 3 22.65 1.22
5 -2 -2 4.95 0.51
5 -2 -2 3.67 0.91
5 2 -2 7.87 0.86
-5 -2 2 5.31 0.76
-5 2 2 6.84 0.62
-5 2 1 480.91 8.98
5 -2 -1 466.28 10.85
-5 -2 0 151.46 4.2
5 -2 0 136.95 4.66
-5 2 -1 22.98 1.15
5 -2 1 26.67 1.89
-5 -2 -1 22.22 1.35
-5 -2 -1 22.71 1.52
-5 2 -2 99.02 3.01
5 -2 2 95.73 3.83
-5 2 -2 103.54 3.21
-5 2 -3 11.51 1.01
-5 2 -3 10.92 1.01
5 -2 3 9.83 1.26
-5 2 -4 252.2 6.25
-5 2 -4 238.77 6.1
-5 2 -5 49.19 2.48
-5 2 -5 48.81 2.36
-5 2 -6 6.31 1.01
-5 2 -6 5.71 0.94
-5 2 -7 5.48 1
-5 2 -7 8.13 1.13
-5 -2 -8 85.07 4.27
-5 2 -8 87.2 3.77
-5 2 -9 10.11 1.53
-5 -2 -9 9.77 1.54
-5 2 -9 11.06 1.36
-5 2 -10 63.06 3.8
-5 -2 -10 54.87 3.69
-5 -2 -11 0.63 0.77
-5 -2 -11 0.88 0.69
-5 2 -11 0.33 0.72
-5 2 -11 -0.38 0.8
-5 -2 -11 0.7 0.79
-5 2 -11 -1.01 0.84
-5 -2 -12 138.23 6.05
-5 -2 -12 157.11 6.29
-5 -2 -12 141.52 6.03
-5 2 -12 140.18 5.94
-5 2 -12 141.71 6.02
-5 2 -12 128.14 6.02
-5 -2 -12 147.98 6.62
-5 2 -13 7.49 1.29
-5 2 -13 7.68 1.54
-5 -2 -13 9.95 1.71
-5 -2 -13 8.76 1.49
-5 2 -14 56.02 3.51
-5 2 -14 59.71 3.76
-5 -2 -14 60.7 3.82
-5 -2 -14 54.47 3.56
-5 2 -15 10.65 1.78
-5 2 -15 12.87 1.8
-5 -2 -15 11.02 1.67
-5 2 -15 10.05 1.7
-5 -2 -15 13.22 1.81
-5 2 -16 19.34 2.09
-5 2 -16 17.23 2.11
-5 -2 -16 21.83 2.12
-5 -2 -16 19.06 2.03
-5 -2 -17 0.19 0.72
-5 2 -17 -0.42 0.9
-5 -2 -17 0.82 0.71
-5 -2 -17 0.63 0.66
-5 2 -17 0.64 0.88
-5 -2 -17 -0.23 0.73
-5 -2 -18 9.75 1.21
-5 -2 -18 14.16 1.4
-5 2 -18 15.81 1.58
-5 2 -18 11.67 1.45
-5 -2 -18 12.5 1.3
-5 -2 -19 9.16 1.11
-5 2 -19 7.97 1.03
5 -3 -21 8.46 1.11
5 3 -21 10.06 1.11
5 -3 -21 10.6 1.22
5 3 -21 8.67 1.19
5 -3 -21 7.78 1.07
5 -3 -20 14.98 1.64
5 -3 -20 16.83 1.69
5 3 -20 18.91 1.77
5 -3 -20 16.97 1.65
5 3 -20 16.38 1.6
5 -3 -20 18.16 1.84
5 3 -19 26.21 2.23
5 -3 -19 20.02 1.97
5 -3 -19 22.45 2.09
5 3 -19 22.21 2.03
5 -3 -19 25.68 2.41
5 3 -18 26.19 2.34
5 -3 -18 29.6 2.44
5 -3 -18 28.71 2.55
5 -3 -18 29.3 2.72
5 3 -18 22.79 2.17
5 -3 -17 82.72 4.27
5 3 -17 82.64 4.36
5 3 -17 83.12 4.74
5 -3 -17 81.51 4.71
5 3 -17 83.25 4.36
5 -3 -16 63.34 3.76
5 3 -16 69.82 4.36
5 -3 -16 63.06 4.2
5 3 -16 71.36 4.28
5 3 -16 64.02 3.81
5 3 -15 103.91 5.15
5 -3 -15 99.07 4.71
5 3 -15 89.63 4.98
5 3 -14 129.63 5.54
5 -3 -14 125.54 5.79
5 -3 -14 131.63 5.38
5 3 -14 139.89 5.88
5 -3 -14 130.85 5.44
5 3 -14 129.89 5.9
5 3 -13 287.86 8.8
5 3 -12 282.97 8.53
5 3 -11 650.6 15.02
5 -3 -11 684.06 15.02
5 3 -11 643.02 15.23
5 3 -10 336.98 9.12
5 -3 -10 334.6 8.85
5 3 -10 334.89 9.11
5 3 -9 1066.24 21.49
5 -3 -9 1088.5 21.68
5 -3 -9 1057.54 20.98
5 3 -9 1061.98 21.19
5 -3 -8 348.47 9.16
5 3 -8 350.25 9.04
5 -3 -8 355.91 8.58
5 3 -8 346.45 8.58
5 3 -7 172.97 5.54
5 -3 -7 169.72 5.6
5 -3 -7 174.55 5.05
5 3 -7 166.41 4.95
5 -3 -6 259.34 7.35
5 -3 -6 269 6.47
5 3 -6 256.48 6.32
5 -3 -5 194.89 6.02
5 -3 -5 183.98 4.84
5 -3 -4 177.57 4.57
5 -3 -4 190.21 6.07
-5 3 4 187.69 4.68
5 -3 -3 1078.24 19.64
5 -3 -3 1112.52 21.71
-5 3 3 1127.9 19.71
-5 3 2 374.06 7.32
5 -3 -2 366.52 9.22
5 -3 -1 1809.54 33.28
-5 -3 0 821.24 15.93
5 -3 0 814.92 16.91
-5 -3 -1 1233.64 22.63
5 -3 1 1235.71 23.87
-5 3 -2 721.19 13.51
5 -3 2 693.77 15.03
-5 3 -2 711.66 14.13
-5 -3 -2 681.13 13.66
-5 3 -3 204.51 5.33
5 -3 3 192.58 6.18
-5 3 -3 208.04 5.68
-5 3 -4 77.88 3.06
5 -3 4 80.88 3.73
-5 3 -4 78.46 3.23
-5 3 -5 688.17 14.23
5 -3 5 683.08 15.29
-5 3 -5 686.3 14.37
-5 3 -6 95.54 3.85
5 -3 6 101.11 4.47
-5 3 -7 509.81 12.19
5 -3 7 541.43 13.22
-5 3 -7 531.22 12.21
-5 3 -8 255.34 7.84
5 -3 8 276.78 8.64
-5 3 -8 262.02 7.7
-5 3 -9 139.08 5.61
-5 -3 -9 138.68 5.98
5 -3 9 136.17 5.96
-5 3 -9 143.9 5.42
-5 3 -10 85.88 4.54
-5 -3 -10 91.76 4.92
-5 3 -10 88.12 4.29
-5 3 -11 60.74 3.69
-5 -3 -11 61.8 3.83
-5 3 -11 57.58 3.84
-5 -3 -11 64.13 4.21
-5 -3 -11 66.34 4.12
-5 3 -11 66.61 3.93
-5 3 -11 68 3.85
-5 3 -12 170.54 6.88
-5 -3 -12 174.89 6.78
-5 -3 -12 161.55 6.91
-5 3 -12 172.3 6.73
-5 3 -12 159.27 6.78
-5 -3 -12 161.03 7.16
-5 3 -13 78.25 4.69
-5 3 -13 81.17 4.49
-5 3 -13 76.43 4.52
-5 -3 -13 81.46 4.58
-5 -3 -13 87.06 4.52
-5 -3 -13 80.83 4.5
-5 3 -14 92.9 4.97
-5 3 -14 101.03 5.04
-5 3 -14 93.68 4.85
-5 3 -14 96.06 5.05
-5 -3 -14 96.27 4.92
-5 -3 -14 97.77 4.88
-5 3 -15 56.65 3.63
-5 3 -15 61.34 3.73
-5 -3 -15 57.67 3.62
-5 3 -15 58.58 3.78
-5 -3 -15 59.29 3.63
-5 -3 -16 10.99 1.58
-5 -3 -16 12.52 1.71
-5 3 -16 10.33 1.72
-5 3 -16 10.31 1.58
-5 -3 -16 9.33 1.38
-5 -3 -17 2.69 0.91
-5 -3 -17 2.85 0.85
-5 3 -17 2.38 0.98
-5 -3 -17 3.21 0.86
-5 3 -17 3.87 1.11
-5 -3 -18 22.03 1.64
-5 -3 -18 20.66 1.49
-5 3 -18 24.26 1.8
-5 -3 -18 20.27 1.48
-5 -3 -18 22.77 1.74
-5 -3 -18 21.91 1.59
-5 3 -18 21.27 1.81
5 -4 -21 1.16 0.62
5 4 -21 0.94 0.49
5 -4 -21 0.7 0.48
5 -4 -20 11.09 1.29
5 -4 -20 9.79 1.3
5 4 -20 10.75 1.27
5 -4 -20 10.75 1.36
5 -4 -20 10.41 1.34
5 4 -20 10.16 1.39
5 -4 -20 11.08 1.46
5 -4 -19 0.28 0.62
5 4 -19 1 0.72
5 -4 -19 -0.06 0.8
5 -4 -19 1.32 0.87
5 4 -18 1.59 0.8
5 -4 -18 2.34 0.93
5 -4 -18 1.71 0.94
5 4 -18 2.62 0.89
5 -4 -18 1.4 0.96
5 4 -18 3.11 1.17
5 -4 -17 2.55 1.07
5 -4 -17 1.05 0.81
5 4 -17 3.58 1.09
5 4 -17 2.79 1.23
5 -4 -16 62.61 3.64
5 4 -16 62.03 4.14
5 -4 -16 59.04 3.56
5 -4 -15 5.05 1.08
5 4 -15 3.74 1.08
5 4 -15 4.7 1.27
5 -4 -15 3.87 1.02
5 -4 -14 52.86 3.29
5 -4 -14 50.78 3.74
5 4 -14 58.92 3.91
5 4 -14 61.02 3.8
5 -4 -14 54.89 3.51
5 4 -13 7.31 1.31
5 4 -13 6.84 1.39
5 -4 -13 8.67 1.39
5 -4 -13 8.76 1.57
5 4 -13 8.23 1.39
5 -4 -13 7.76 1.42
5 4 -12 56.83 3.44
5 4 -12 53.3 3.54
5 4 -11 189.02 6.57
5 4 -11 187.62 6.81
5 4 -10 79.6 3.95
5 4 -10 83.79 4.05
5 4 -9 146.04 5.45
5 -4 -9 137.6 5.53
5 4 -9 148.4 5.29
5 4 -8 51.8 2.99
5 -4 -8 52.45 3.16
5 4 -8 54.73 2.83
5 -4 -7 846.22 18.26
5 -4 -7 855.34 16.97
5 4 -7 842.31 16.87
5 -4 -6 85.63 4.05
5 -4 -6 90.45 3.32
5 -4 -5 559.29 13.13
5 -4 -4 176.72 6.13
5 -4 -3 498.57 12.05
5 -4 -3 549.06 12.95
5 -4 -2 61.41 3.18
5 -4 -1 454.45 10.95
5 -4 0 15.02 1.69
5 -4 1 213.54 6.62
-5 4 -2 16.49 1.5
5 -4 2 17.27 1.82
-5 4 -3 75.04 3.37
5 -4 3 83.8 3.92
-5 4 -4 56.73 2.98
5 -4 4 57.88 3.31
5 -4 5 103.85 4.63
-5 4 -5 104.36 4.26
5 -4 6 219.01 7.3
-5 4 -6 206.63 6.69
5 -4 7 0.58 0.85
-5 4 -7 -0.41 0.72
-5 4 -8 50.22 3.19
-5 4 -9 9.65 1.59
-5 4 -10 24.94 2.41
-5 4 -10 21.27 2.23
-5 4 -10 25.17 2.41
-5 -4 -10 22.9 2.38
-5 -4 -10 25.26 2.22
-5 4 -10 24.42 2.33
-5 -4 -10 23.5 2.45
-5 -4 -10 25.29 2.72
-5 4 -11 79.23 4.37
-5 4 -11 76.41 4.34
-5 4 -11 87.45 4.74
-5 -4 -11 76.49 4.38
-5 -4 -11 80.32 4.66
-5 4 -11 81.59 4.44
-5 -4 -11 83.32 4.96
-5 4 -12 49.58 3.49
-5 4 -12 48.9 3.61
-5 -4 -12 43.78 3.35
-5 4 -12 42.21 3.25
-5 -4 -12 54.75 3.86
-5 4 -12 49.25 3.47
-5 -4 -12 49.63 3.81
-5 4 -13 45.21 3.62
-5 4 -13 47.55 3.42
-5 -4 -13 47.82 3.61
-5 4 -13 46.97 3.37
-5 4 -13 50.6 3.62
-5 -4 -13 46.52 3.46
-5 -4 -13 47.46 3.4
-5 4 -14 25.65 2.65
-5 4 -14 23.41 2.36
-5 4 -14 27.59 2.6
-5 4 -14 25.89 2.66
-5 -4 -14 27.19 2.58
-5 -4 -14 30.06 2.68
-5 -4 -15 16.44 1.98
-5 -4 -15 22.08 2.23
-5 4 -15 18.01 2.23
-5 4 -15 19.56 2.16
-5 4 -15 20.97 2.15
-5 -4 -16 11.01 1.51
-5 -4 -16 10.83 1.54
-5 4 -16 10.73 1.7
-5 4 -16 14.27 1.66
-5 4 -16 9.98 1.4
-5 -4 -17 9.15 1.26
-5 4 -17 10.11 1.29
-5 -4 -17 9.94 1.3
-5 4 -17 9.6 1.43
-5 -4 -18 10.56 1.13
-5 -4 -18 9.89 1.04
-5 -4 -18 8.81 1.08
-5 -4 -18 11.46 1.15
5 -5 -20 7.24 0.97
5 -5 -20 8.1 1.13
5 -5 -20 8.19 0.99
5 -5 -20 10.43 1.24
5 5 -20 8.31 1.07
5 -5 -20 8.95 1.27
5 -5 -19 44.95 2.78
5 -5 -19 41.58 2.66
5 -5 -19 40.89 2.43
5 5 -19 46.29 2.76
5 -5 -19 48.26 3.08
5 -5 -18 1 0.73
5 -5 -18 0.02 0.8
5 -5 -18 0.16 0.93
5 5 -18 0.92 0.84
5 -5 -18 -1.45 1.11
5 5 -17 78.5 3.9
5 -5 -17 71.1 3.72
5 -5 -17 90.03 4.55
5 5 -17 83.82 4.64
5 -5 -17 77.51 4.56
5 -5 -17 79.77 3.97
5 5 -16 30.11 2.9
5 -5 -16 30.08 2.53
5 -5 -16 28.06 2.33
5 5 -15 317.94 10.35
5 -5 -15 307.14 9.45
5 5 -14 4.69 1.4
5 -5 -14 3.52 1.32
5 5 -14 5.07 1.32
5 -5 -14 2.12 0.95
5 -5 -13 379.12 11.5
5 -5 -13 374.28 10.76
5 5 -13 402.71 10.87
5 5 -13 357.98 11.28
5 5 -12 -0.74 0.99
5 -5 -12 0.9 0.73
5 -5 -12 -1 1.02
5 5 -11 652.68 15.46
5 5 -11 666.79 16.01
5 5 -10 1.04 0.7
5 5 -10 -0.05 0.72
5 5 -9 997.72 21.36
5 -5 -9 1042.89 22.26
5 5 -8 1.99 0.8
5 -5 -8 1.28 0.87
5 -5 -7 331.92 9.69
5 -5 -6 9.6 1.5
5 -5 -5 1170.47 24.09
5 -5 -4 300.97 8.98
5 -5 -3 1499.29 29.67
5 -5 -2 33.39 2.85
5 -5 -2 29.21 2.37
5 -5 -1 1817.73 34.13
5 -5 0 41.04 2.74
5 -5 1 1866.6 35
-5 5 -2 55.72 3.08
5 -5 2 53.06 3.18
-5 5 -3 1089.69 21.95
5 -5 3 1075.76 22.38
-5 5 -4 110.78 4.73
5 -5 4 128.77 5.24
-5 5 -5 367.83 10.02
-5 5 -6 11.07 1.61
-5 5 -7 251.14 8.19
-5 5 -8 14.09 1.9
-5 5 -9 177.55 6.95
-5 5 -9 189.97 7.12
-5 -5 -9 182.67 6.65
-5 -5 -9 186.37 6.9
-5 5 -9 177.26 6.6
-5 -5 -9 179.54 7.08
-5 -5 -9 165.44 6.16
-5 5 -10 16.76 2.1
-5 5 -10 20.15 2.44
-5 -5 -10 15.91 2.03
-5 -5 -10 19.58 2.13
-5 5 -10 19.17 2.11
-5 -5 -10 18.97 2.29
-5 -5 -10 18.95 2.35
-5 5 -11 334.95 10.48
-5 5 -11 357.39 10.78
-5 -5 -11 335.17 10.3
-5 5 -11 343.15 10.14
-5 -5 -11 335.82 10.72
-5 5 -11 332.89 10.06
-5 -5 -11 336.91 11.03
-5 5 -12 22.22 2.28
-5 -5 -12 23.48 2.59
-5 5 -12 21.71 2.3
-5 5 -12 25.77 2.72
-5 -5 -12 19.21 2.28
-5 5 -13 65.95 3.83
-5 5 -13 69.53 4.5
-5 -5 -13 66.46 4.25
-5 5 -13 69.14 4.26
-5 -5 -13 66.4 3.97
-5 -5 -14 4.47 1.2
-5 -5 -14 5.4 1.3
-5 5 -14 6.28 1.41
-5 5 -14 3.96 1.29
-5 5 -14 2.33 0.94
-5 -5 -15 3.6 1.12
-5 5 -15 3.33 1.24
-5 -5 -15 3.9 1.1
-5 5 -15 3.61 0.96
-5 5 -15 3.64 1.06
-5 -5 -16 16.14 1.71
-5 -5 -16 14.01 1.66
-5 5 -16 14.71 1.71
-5 5 -16 15.89 1.58
-5 -5 -17 37.24 2.22
-5 5 -17 36.57 2.19
-5 -5 -17 38.72 2.3
5 -6 -20 4.13 0.77
5 -6 -20 4.62 0.82
5 -6 -19 0.71 0.64
5 -6 -19 0.56 0.63
5 6 -19 0.41 0.5
5 -6 -19 0.72 0.76
5 -6 -18 19.37 2.05
5 6 -18 18.25 1.99
5 -6 -18 12.72 1.59
5 -6 -18 16.62 1.81
5 6 -18 16.58 1.6
5 -6 -18 15.75 1.53
5 -6 -17 0.48 0.73
5 -6 -17 -0.2 0.9
5 6 -17 -0.75 0.99
5 -6 -17 0.51 0.72
5 -6 -16 41.83 3.05
5 -6 -16 40.62 3.06
5 6 -16 40.77 3.25
5 -6 -16 40.97 2.92
5 6 -15 7.09 1.54
5 -6 -15 5.92 1.19
5 6 -14 26.26 2.76
5 -6 -14 26.7 2.49
5 -6 -13 0.09 0.77
5 -6 -13 0.7 1.05
5 -6 -12 36.38 3.12
5 -6 -12 45.86 3.23
5 -6 -12 41.75 3.32
5 -6 -11 -0.38 0.76
5 -6 -11 0.6 0.97
5 -6 -11 -0.22 0.75
5 -6 -11 0.26 0.78
5 6 -9 0.33 0.8
5 -6 -9 -0.01 0.98
5 6 -8 307.83 9.32
5 -6 -8 324.29 10.07
5 -6 -7 13.66 1.95
5 -6 -6 380.66 10.96
5 -6 -5 12.24 1.79
5 -6 -4 106.34 5.07
5 -6 -3 15.63 2.17
5 -6 -2 572.46 14.51
5 -6 -1 40.74 3.29
5 -6 0 463.7 12.89
5 -6 0 458.02 11.61
5 -6 1 -0.22 0.81
5 -6 2 15.69 1.84
-5 6 -2 14.06 1.77
-5 6 -3 153.06 5.94
-5 6 -4 84.7 4.34
-5 6 -5 8.8 1.52
-5 6 -6 33.29 2.77
-5 6 -7 30.08 2.81
-5 6 -8 129.07 5.98
-5 -6 -8 124.85 5.52
-5 6 -8 135.51 5.99
-5 -6 -8 136.27 5.99
-5 -6 -8 136.43 5.55
-5 6 -9 0.8 0.79
-5 -6 -9 2.98 1.08
-5 6 -9 0.95 1.02
-5 -6 -9 3.6 1.26
-5 -6 -9 2.2 1.05
-5 6 -10 6.95 1.57
-5 6 -10 7.59 1.72
-5 -6 -10 4.85 1.41
-5 -6 -10 5.98 1.31
-5 -6 -10 4.82 1.37
-5 6 -11 2.1 1.26
-5 -6 -11 1.41 0.99
-5 -6 -11 1.04 1.08
-5 -6 -11 0.61 0.72
-5 6 -12 0.45 1.14
-5 -6 -12 1.48 0.96
-5 6 -12 1.7 1.19
-5 -6 -12 0.58 0.89
-5 6 -13 35.48 3.15
-5 -6 -13 34.13 3.02
-5 -6 -13 36.82 2.86
-5 -6 -13 36.89 2.98
-5 6 -13 38.49 3.2
-5 -6 -14 1.35 0.98
-5 6 -14 1.27 0.96
-5 -6 -14 0.5 0.88
-5 -6 -15 5.41 1.11
-5 6 -15 8.2 1.51
-5 -6 -15 7.54 1.3
-5 -6 -16 1.43 0.69
-5 6 -16 0.63 0.62
-5 -6 -16 1.97 0.85
-5 -6 -17 15.35 1.27
-5 -6 -17 15.93 1.33
5 -7 -19 29.83 1.83
5 -7 -19 32.19 2.07
5 -7 -19 27.51 1.81
-5 7 19 27.07 1.76
5 -7 -18 1.75 0.69
5 -7 -18 2.41 0.82
5 7 -18 2.61 0.74
5 -7 -18 2.29 0.77
5 -7 -18 2.84 0.75
5 -7 -17 26.79 2.18
5 7 -17 25.27 2.31
5 -7 -17 27.54 2.2
5 -7 -17 26.93 2.1
5 -7 -16 66.73 3.68
5 7 -16 64.65 3.9
5 -7 -16 68.7 3.74
5 -7 -16 69.27 3.66
5 -7 -15 82.99 4.33
5 7 -15 88.03 4.77
5 -7 -15 86.73 4.41
5 -7 -15 83.64 4.3
5 -7 -14 39.74 2.97
5 7 -14 40.1 3.26
5 -7 -14 35.88 2.87
5 -7 -13 156.17 6.86
5 -7 -13 164.37 6.46
5 -7 -13 171.84 7.12
5 -7 -13 158.48 6.45
5 -7 -12 20.75 2.42
5 -7 -12 21.3 2.22
5 -7 -12 18.09 2.1
5 -7 -12 21.78 2.52
5 -7 -12 21 2.3
5 -7 -11 129.18 6
5 -7 -11 123.61 5.55
5 -7 -11 117.09 5.9
5 -7 -11 125.4 5.65
5 7 -10 37.96 3.07
5 -7 -10 39.78 3.19
5 -7 -10 42.42 3.12
5 -7 -10 43.15 3.49
5 -7 -10 39 3
5 -7 -9 307.73 10.27
5 7 -9 283.91 9.24
5 -7 -9 287.37 9.4
5 -7 -9 302.89 9.95
5 -7 -9 304.45 9.21
5 -7 -9 298.52 9.26
5 7 -8 179.11 6.85
5 -7 -8 185.72 7.56
5 -7 -7 1291.38 27.66
5 -7 -6 233.57 8.47
5 -7 -5 344.48 10.68
5 -7 -4 112.09 5.48
5 -7 -3 638.37 16.05
5 -7 -2 295.89 9.66
5 -7 -1 312.55 10.13
5 -7 0 337.56 10.7
-5 7 -1 275.09 8.68
5 -7 1 257.09 9.37
-5 7 -2 22.52 2.31
5 -7 2 18.53 2.4
-5 7 -3 408.97 11.59
-5 7 -4 2.14 1.1
-5 7 -5 186.4 7.3
-5 -7 -6 48.1 3.3
-5 -7 -6 46.35 3.08
5 7 6 47.77 3.19
-5 -7 -6 47.91 3.38
-5 -7 -6 51.03 3.41
-5 7 -6 43.74 3.46
-5 -7 -7 324.57 9.5
-5 -7 -7 289.39 9.07
5 7 7 310.82 9.27
-5 -7 -7 300.68 9.64
-5 -7 -7 306.57 9.71
-5 7 -7 311.42 10.25
-5 -7 -8 24.85 2.38
-5 -7 -8 26.9 2.48
-5 -7 -8 25.82 2.48
-5 -7 -8 24.16 2.56
-5 7 -8 26.71 2.81
-5 -7 -9 107.01 4.97
-5 -7 -9 97.19 5.17
-5 7 -9 103.71 5.58
-5 -7 -9 101.68 4.95
-5 -7 -10 46.93 3.31
-5 -7 -10 44.12 3.44
-5 -7 -10 47.73 3.2
-5 -7 -11 14.36 1.87
-5 7 -11 18.04 2.39
-5 -7 -11 12.46 1.92
-5 -7 -11 13.65 1.74
-5 -7 -12 5.27 1.2
-5 7 -12 8.47 1.63
-5 -7 -12 4.82 1.35
-5 -7 -12 8.36 1.31
-5 7 -13 18.82 2.23
-5 -7 -13 18.59 2.14
-5 -7 -13 19.18 2.03
-5 -7 -13 17.53 1.96
-5 -7 -14 0.68 0.76
-5 7 -14 -0.77 0.86
-5 -7 -14 0.32 0.75
-5 -7 -15 25.74 1.92
-5 -7 -15 23.26 1.93
-5 7 -15 28.16 2.29
-5 -7 -16 0.06 0.45
-5 7 -16 0.34 0.59
5 -8 -18 1.78 0.63
5 -8 -18 2.45 0.67
-5 8 18 1.85 0.6
5 -8 -18 2.42 0.61
5 8 -18 1.67 0.57
5 -8 -18 2.12 0.51
5 -8 -17 8.25 1.27
5 -8 -17 8.25 1.12
5 8 -17 8.91 1.26
5 -8 -17 9.27 1.19
5 -8 -17 7.9 1.09
5 -8 -16 10.43 1.36
5 8 -16 10.72 1.51
5 -8 -16 10.04 1.37
5 -8 -16 10.1 1.33
5 -8 -15 2.54 0.8
5 8 -15 1.07 0.88
5 -8 -15 2.51 0.92
5 -8 -15 3.08 0.96
5 -8 -15 1.37 0.85
5 -8 -14 14.96 1.72
5 8 -14 20.85 2.23
5 -8 -14 20.22 2.13
5 -8 -14 13.07 1.7
5 -8 -13 6.28 1.26
5 -8 -13 6.37 1.29
5 -8 -13 5.49 1.37
5 -8 -13 9.48 1.57
5 -8 -12 80.06 4.17
5 -8 -12 79.24 4.57
5 -8 -12 77.48 4.27
5 -8 -12 81.09 4.79
5 -8 -12 77.35 4.31
5 -8 -11 34.83 3.04
5 -8 -11 29.82 2.69
5 -8 -11 36.34 3.27
5 -8 -11 31.65 2.79
5 -8 -10 26.88 2.65
5 -8 -10 26.57 2.55
5 -8 -10 29.5 2.97
5 -8 -10 29.61 2.71
5 8 -9 185.09 7.18
5 -8 -9 185.37 7.25
5 8 -9 182.61 7.22
5 -8 -9 182.53 7.1
5 -8 -9 192.64 7.75
5 -8 -9 192.59 7.09
5 -8 -8 54.28 4
5 8 -8 55.86 3.75
5 8 -8 57.87 3.8
5 -8 -8 53.27 3.62
5 -8 -8 52.18 3.56
5 -8 -8 56.56 3.99
5 -8 -8 58.38 3.63
5 8 -7 508.69 13.54
5 -8 -7 523.17 14.48
5 -8 -7 535.53 13.6
5 -8 -7 492.43 13.27
5 8 -7 501.65 13.48
5 -8 -7 517.88 14.2
5 -8 -7 500.75 13.01
5 -8 -6 7.26 1.39
5 8 -6 9.79 1.64
5 -8 -6 10.04 1.91
5 -8 -6 9.18 1.7
5 8 -6 12.27 1.82
5 -8 -5 358.09 11.29
5 -8 -4 143.26 6.53
5 -8 -3 91.44 5.18
5 -8 -2 23.95 2.69
5 -8 -1 33.27 3.11
-5 8 0 85.35 4.69
5 -8 0 69.91 4.56
-5 8 -1 120.44 5.6
5 -8 1 104.37 5.68
-5 8 -2 90.8 4.92
5 -8 2 81.45 5.05
-5 -8 -3 39.94 3.17
5 8 3 39.83 3
-5 8 -3 40.45 3.29
5 -8 3 36.03 3.42
-5 -8 -3 42.55 2.96
-5 -8 -4 59.05 3.87
5 8 4 56.32 3.61
-5 8 -4 62.4 4.1
5 -8 4 58.94 4.35
-5 -8 -4 55.56 3.49
5 8 5 32.01 2.69
-5 -8 -5 33.92 2.91
-5 -8 -5 30 2.61
-5 8 -5 34.54 3.12
-5 -8 -6 1.85 1.05
-5 -8 -6 1.1 0.79
5 8 6 1.34 0.77
-5 -8 -6 0.69 0.75
-5 -8 -6 1.53 0.84
-5 8 -6 0.52 0.99
-5 -8 -7 33.11 2.81
-5 -8 -7 29.21 2.49
5 8 7 24.78 2.42
-5 -8 -7 28.86 2.73
-5 -8 -7 29.13 2.73
-5 8 -7 28.37 2.99
5 8 8 15.29 1.89
-5 -8 -8 17.33 2.11
-5 -8 -8 13.6 1.93
-5 -8 -8 12.4 1.79
-5 -8 -8 14.24 1.83
5 8 9 42.63 3.01
-5 -8 -9 48.47 3.35
-5 -8 -9 38.82 2.92
-5 -8 -9 48.59 3.5
-5 -8 -9 44.75 3.18
-5 -8 -10 16.82 1.96
-5 8 -10 16.65 2.19
-5 -8 -10 19.66 2.09
-5 -8 -11 13.86 1.71
-5 8 -11 10.94 1.79
-5 -8 -11 10.92 1.73
-5 -8 -11 14.07 1.74
-5 -8 -12 17.06 1.87
-5 -8 -12 16.27 1.76
-5 8 -12 16.94 2.05
-5 -8 -12 17.45 2.01
-5 -8 -12 15.77 1.67
-5 -8 -13 4.06 1
-5 -8 -13 4.42 1.01
-5 -8 -13 4.05 1.05
-5 8 -13 5.11 1.29
-5 -8 -13 5.86 1.01
-5 -8 -14 -0.42 0.62
-5 8 -14 0.79 0.89
-5 -8 -15 1.26 0.58
-5 8 -15 0.36 0.58
-5 9 17 6.97 0.96
5 -9 -17 7.31 1.03
5 -9 -17 6.93 0.86
-5 9 16 5.44 1
5 -9 -16 7.48 1
5 9 -16 8.23 1.15
5 -9 -16 7.92 1.06
5 -9 -16 8.85 1.22
5 -9 -15 4.26 0.85
5 9 -15 5.69 1.09
5 9 -15 6.2 1.11
5 -9 -15 6.16 0.98
5 -9 -15 5.21 1.07
5 -9 -15 5.66 1.1
5 -9 -14 34.73 2.37
5 -9 -14 36.21 2.42
5 -9 -14 36.72 2.64
5 9 -14 36.98 2.73
5 -9 -13 7.65 1.22
5 -9 -13 6.69 1.25
5 -9 -13 6.72 1.31
5 -9 -13 6.9 1.43
5 -9 -12 33.32 2.71
5 -9 -12 32.35 2.97
5 -9 -12 34.84 2.79
5 -9 -11 0.25 0.78
5 -9 -11 0.16 0.87
5 -9 -11 1.74 1.02
5 -9 -11 2.58 1.22
5 9 -10 67.22 4.04
5 -9 -10 64.23 4.03
5 -9 -10 63.55 3.97
5 -9 -10 66.75 4.35
5 -9 -10 65.85 3.94
5 9 -9 19.9 2.34
5 -9 -9 18.65 2.18
5 -9 -9 18.15 2.25
5 -9 -9 21.42 2.55
5 9 -9 16.16 2.12
5 -9 -9 19.05 2.11
5 9 -8 74.36 4.4
5 -9 -8 74.6 4.27
5 9 -8 71.8 4.31
5 -9 -8 73.52 4.35
5 -9 -8 69.14 4.5
5 -9 -8 76.07 4.22
5 -9 -7 76.47 4.8
5 9 -7 70.2 4.29
5 9 -7 76.23 4.45
5 -9 -7 76.25 4.29
5 -9 -7 72.9 4.35
5 -9 -7 77.92 4.8
5 -9 -7 77.26 4.19
5 9 -6 1027.06 22.82
5 -9 -6 1019.83 23.83
5 -9 -6 1026.55 22.29
5 -9 -6 1014.87 23.4
5 9 -6 1017.93 22.72
5 -9 -6 1028.92 21.9
5 -9 -6 1028.37 22.69
5 -9 -5 648.13 16.26
5 9 -5 683.93 16.71
5 -9 -5 664.83 17.46
5 -9 -5 655.29 17.02
5 9 -5 690.02 16.71
5 -9 -4 70.62 4.14
5 -9 -4 67.71 4.41
5 -9 -4 63.77 4.39
5 9 -4 77.32 4.44
5 -9 -3 44.13 3.18
5 -9 -3 43.49 3.5
5 -9 -3 42.76 3.64
5 9 -3 49.95 3.59
-5 -9 3 48.32 3.41
5 -9 -2 115.86 5.22
-5 -9 2 123.89 5.67
5 -9 -2 118.23 5.89
5 9 -2 120.19 5.66
5 -9 -2 118.41 6.06
5 9 -1 1.54 0.99
-5 -9 1 1.1 0.76
5 -9 -1 0.18 1.12
-5 9 1 1.57 0.96
-5 -9 0 16.56 2.08
5 9 0 18.1 2.1
-5 9 0 18.08 2.26
5 -9 0 19.08 2.43
-5 -9 0 18.99 1.91
5 9 0 19.71 2.32
-5 -9 -1 0.39 0.85
5 9 1 1.23 0.86
5 -9 1 2.97 1.19
-5 9 -1 1.09 0.94
-5 -9 -1 0.5 0.59
5 9 1 1.45 0.79
-5 -9 -2 133.86 6.11
5 9 2 132.66 5.92
-5 9 -2 140.85 6.44
-5 -9 -2 130.56 5.55
5 9 2 131.92 6.05
5 -9 2 130.42 6.45
5 9 3 15.29 2
-5 -9 -3 11.82 1.93
-5 9 -3 11.72 1.91
-5 -9 -3 15.45 1.93
5 9 3 11 1.76
-5 9 -4 132.33 6.35
-5 -9 -4 120.26 5.42
-5 -9 -4 119.62 5.79
5 9 4 117.6 5.51
-5 9 -5 29.2 2.99
-5 -9 -5 32.48 2.76
5 9 5 27.82 2.63
-5 -9 -5 28.34 2.78
-5 -9 -6 57.2 3.64
-5 -9 -6 51.62 3.71
5 9 6 58.11 3.65
5 9 7 36.47 2.86
-5 -9 -7 31.43 2.87
-5 -9 -7 39.25 3.06
-5 -9 -7 38.36 3.01
5 9 8 5.37 1.27
-5 -9 -8 7.23 1.45
-5 -9 -8 5.62 1.25
-5 -9 -8 4.39 1.25
-5 9 -8 4.7 1.31
5 9 9 15.41 1.81
-5 -9 -9 15.29 1.85
-5 -9 -9 13.11 1.74
-5 -9 -9 13.78 1.87
-5 9 -9 15.05 2.02
-5 9 -10 69.33 4.05
-5 -9 -10 77.68 3.83
5 9 10 77.77 3.81
-5 -9 -10 76.54 4.12
-5 -9 -10 77.8 3.92
-5 -9 -11 2.87 0.91
-5 -9 -11 1.7 0.86
-5 -9 -11 1.44 0.7
-5 9 -11 2.23 1
-5 9 -12 2.95 0.91
-5 9 -12 4.13 1.09
-5 -9 -12 2.61 0.9
-5 -9 -12 3.06 0.85
-5 -9 -12 2.78 0.77
-5 -9 -13 1.68 0.69
-5 9 -13 2.51 0.93
-5 -9 -13 2.16 0.67
-5 9 -14 0.93 0.65
-5 -9 -14 -0.38 0.53
-5 -9 -14 0.57 0.38
-5 10 16 -0.23 0.53
5 -10 -16 0.63 0.49
5 -10 -16 0.33 0.48
5 10 -15 15.46 1.37
5 10 -15 15.36 1.37
5 -10 -15 18.06 1.57
5 -10 -15 17.71 1.5
-5 10 15 18.09 1.6
5 10 -14 -0.43 0.62
5 -10 -14 1.31 0.73
5 -10 -14 0.95 0.68
-5 10 14 0.63 0.66
5 10 -13 22.29 1.95
5 -10 -13 21.68 1.94
5 -10 -12 0.44 0.88
5 -10 -12 -0.69 0.94
-5 10 12 0.86 0.77
5 10 -11 12.06 1.61
5 -10 -11 9.74 1.49
5 -10 -11 11.36 1.83
5 -10 -11 8.96 1.41
-5 10 11 12.2 1.62
5 10 -10 8.55 1.46
-5 10 10 7.63 1.41
5 -10 -10 7.16 1.43
5 -10 -10 9.19 1.7
5 -10 -10 6.19 1.22
5 10 -9 204.3 7.45
-5 10 9 201.78 6.98
5 -10 -9 203.47 7.43
5 -10 -9 196.91 7.15
5 -10 -9 195.96 7.71
5 -10 -9 193.05 7
5 10 -8 3.08 1.11
-5 10 8 2.29 0.99
5 -10 -8 3.71 1.3
5 -10 -8 1.74 0.89
5 -10 -8 3.34 1.38
5 10 -8 1.44 0.92
5 -10 -8 2.36 1.02
5 10 -7 202.98 7.59
-5 10 7 204.52 6.98
5 10 -7 196.02 7.4
5 -10 -7 193.37 7.42
5 -10 -7 196.34 7.85
5 -10 -7 198.16 7.01
5 -10 -6 42.49 3.28
5 -10 -6 42.02 3.49
5 10 -6 44.36 3.4
5 10 -6 41.83 3.23
5 -10 -5 310.58 9.85
5 10 -5 317.08 10.08
5 10 -5 309.17 9.87
5 -10 -5 300.65 10.24
5 -10 -4 43.13 3.27
5 10 -4 42.44 3.31
5 -10 -4 45.24 3.58
5 10 -4 40.76 3.31
5 -10 -3 56.77 3.67
-5 -10 3 52.82 3.61
5 -10 -3 54.98 3.99
5 -10 -3 54.57 4.14
5 10 -3 55 3.83
5 -10 -2 3.48 1.23
-5 10 2 0.03 0.85
5 -10 -2 3.07 1.04
-5 -10 2 -1.34 0.92
5 -10 -2 2.77 1.32
5 10 -2 4.9 1.37
-5 -10 1 143.29 6.43
-5 10 1 162.15 6.93
5 -10 -1 139.78 6.57
5 -10 -1 153.06 7.03
5 10 -1 154.04 6.63
-5 -10 0 2.02 0.77
-5 -10 0 2.39 1.12
-5 10 0 1.25 1
5 -10 0 4.89 1.49
5 -10 0 3.68 1.33
5 10 0 2.91 1.12
-5 -10 -1 59.4 4.04
5 10 1 62.73 4.02
-5 -10 -1 56.51 3.41
-5 -10 -2 0.82 0.86
5 10 2 -0.89 1.24
5 10 2 0.09 0.7
-5 -10 -2 0.6 0.65
5 10 3 102.3 5.18
-5 -10 -3 112.57 5.11
-5 -10 -4 9.06 1.62
5 10 4 8.09 1.55
-5 -10 -4 8.8 1.53
-5 -10 -5 28.22 2.75
5 10 5 23.59 2.38
-5 -10 -5 25.89 2.42
-5 -10 -6 11.16 1.8
5 10 6 8.93 1.48
-5 -10 -6 10.08 1.61
-5 -10 -7 49.19 3.39
5 10 7 47.95 3.19
-5 -10 -7 47.6 3.21
-5 -10 -7 52.22 3.31
-5 10 -7 45.57 3.11
-5 -10 -8 33.23 2.7
5 10 8 30.16 2.44
-5 -10 -8 32.81 2.59
-5 -10 -8 33.55 2.63
-5 10 -8 27.65 2.42
-5 -10 -9 4.14 1.05
5 10 9 3 0.92
-5 -10 -9 4.07 1.14
-5 -10 -9 2.66 0.95
-5 10 -9 2.31 0.73
-5 10 -10 -0.51 0.73
-5 -10 -10 -0.71 0.8
5 10 10 -1.17 0.82
-5 -10 -10 0.18 0.7
-5 10 -10 0.15 0.77
-5 10 -11 16.87 1.68
-5 -10 -11 19 1.74
-5 10 -11 20.81 1.81
-5 -10 -11 20.03 1.72
-5 10 -12 14.2 1.46
-5 -10 -12 13.1 1.34
-5 10 -12 16.12 1.41
-5 -10 -12 15.43 1.34
-5 10 -13 2.23 0.66
5 11 -14 15.89 1.32
5 -11 -14 17.97 1.5
5 -11 -14 15.82 1.31
-5 11 14 18.75 1.47
5 -11 -13 5.85 1.03
5 -11 -13 4.61 0.91
-5 11 13 7 1.07
5 -11 -12 30.14 2.13
-5 11 12 35.63 2.33
5 -11 -11 9.33 1.33
5 -11 -11 15.14 1.87
5 11 -11 12.87 1.52
-5 11 11 10.99 1.45
5 -11 -10 28.81 2.27
5 -11 -10 35.01 2.88
5 11 -10 27.41 2.28
-5 11 10 30.42 2.36
5 11 -9 12.13 1.63
5 -11 -9 12.32 1.69
5 -11 -9 11.56 1.75
5 -11 -9 12.41 1.52
-5 11 9 11.59 1.48
5 11 -8 95.68 4.71
-5 11 8 100.46 4.43
5 -11 -8 105.46 4.93
5 -11 -8 101.42 5.14
5 -11 -8 94.49 4.29
-5 11 7 57.81 3.32
5 -11 -7 66.22 3.95
5 -11 -7 63.35 4.06
5 11 -7 73.29 4.12
5 11 -7 64.61 3.75
5 -11 -6 55.97 3.63
5 -11 -6 49.05 3.61
5 11 -6 56.8 3.72
5 11 -6 50.21 3.37
5 -11 -5 9.54 1.62
5 11 -5 10.94 1.87
5 -11 -5 8.6 1.74
5 11 -5 10.69 1.67
5 -11 -4 92.88 4.73
5 11 -4 93.2 4.73
5 -11 -4 90.24 5.01
5 11 -4 95.32 4.91
-5 -11 3 0.91 0.88
5 -11 -3 -0.19 0.86
5 -11 -3 2.46 1.24
5 11 -3 1.44 0.94
5 11 -3 0.4 0.88
-5 -11 2 18.5 2.16
5 -11 -2 15.49 1.83
5 -11 -2 15.97 2.13
5 11 -2 20.17 2.27
5 11 -2 13.18 1.95
5 -11 -1 1.15 0.91
5 11 -1 2.16 1.13
5 -11 0 81.36 4.68
5 11 0 73.05 4.32
-5 11 0 80.11 4.28
-5 -11 0 82.86 4.67
-5 -11 -1 70.33 3.67
5 -11 1 77.59 4.54
5 11 1 80.27 4.38
-5 11 -1 79.74 4.29
-5 -11 -1 78.9 4.58
-5 -11 -2 77.83 3.97
5 -11 2 79.03 4.51
-5 11 -2 85.2 4.47
5 11 2 88.84 4.54
-5 -11 -2 82.48 4.67
-5 -11 -3 31.83 2.54
-5 -11 -3 38.88 3.18
-5 -11 -4 86.06 4.23
-5 -11 -4 93.54 4.87
-5 -11 -5 1.38 0.92
-5 -11 -5 0.92 1.04
-5 -11 -6 23.87 2.17
-5 11 -6 19.88 2.19
-5 -11 -6 24.13 2.33
-5 -11 -7 7.77 1.34
-5 11 -7 8.75 1.55
-5 -11 -7 8.33 1.44
-5 -11 -8 45.98 2.79
-5 11 -8 48.62 3.07
-5 -11 -8 44.76 2.83
-5 -11 -9 1.78 0.79
-5 -11 -9 1.86 0.7
-5 -11 -9 1.08 0.49
-5 11 -9 0.61 0.73
-5 -11 -10 6.65 0.98
-5 -11 -10 7.2 0.98
-5 11 -10 7.6 1.01
-5 11 -10 8.73 1.13
-5 -11 -11 3.55 0.71
-5 11 -11 4.81 0.83
5 -12 -12 4.9 0.9
-5 12 12 6.41 0.88
5 -12 -11 55.37 2.52
5 12 -11 54.2 2.51
-5 12 11 59.05 2.69
5 -12 -10 2.59 0.73
5 -12 -10 1.77 0.77
5 12 -10 3.14 0.83
-5 12 10 3.08 0.83
5 -12 -9 53.13 2.65
-5 12 9 55.46 2.79
5 12 -9 53.32 2.95
5 -12 -9 49.74 3.08
5 -12 -8 2.55 0.84
-5 12 8 2.73 0.79
5 12 -8 2.07 0.9
5 -12 -8 0.78 0.86
5 12 -7 106.91 4.61
5 -12 -7 98.81 4.72
5 12 -6 0.76 0.86
5 -12 -6 1.37 0.83
5 12 -6 1.13 0.66
5 12 -5 97.04 4.34
5 -12 -5 93.96 4.68
5 12 -5 98.07 4.6
5 -12 -4 12.4 1.74
5 12 -4 11.28 1.54
5 12 -4 10.85 1.7
5 12 -3 78.56 3.93
5 -12 -3 73.42 4.17
5 12 -3 69.94 3.93
-5 -12 3 78.75 4.08
5 -12 -2 2.64 1.14
5 12 -2 -0.14 0.8
5 12 -2 2.21 0.92
-5 -12 2 1.57 0.94
5 12 -1 56.36 3.32
5 -12 -1 51.59 3.47
5 12 -1 53.68 3.39
-5 -12 1 51.86 3.41
5 12 0 39.5 2.8
5 -12 0 35.85 2.83
-5 12 0 36.83 2.67
5 12 0 40.92 2.91
-5 -12 0 36.7 2.89
5 -12 1 65.78 3.77
-5 12 -1 65.31 3.63
-5 -12 -1 66.35 3.94
-5 12 -2 20.22 2.1
-5 -12 -2 20.48 2.27
-5 -12 -3 75.89 3.55
-5 12 -3 74.23 3.92
-5 -12 -3 78.07 4.15
-5 -12 -4 1.07 0.75
-5 12 -4 1.56 0.89
-5 -12 -4 1.98 0.97
-5 -12 -5 89.66 3.86
-5 12 -5 94.57 4.3
-5 -12 -5 103.81 4.54
-5 -12 -6 0.17 0.61
-5 12 -6 0.34 0.76
-5 -12 -6 0.05 0.7
-5 -12 -7 8.01 1.1
-5 12 -7 8.46 1.3
-5 -12 -7 6.7 1.1
-5 -12 -8 1.42 0.56
-5 12 -8 1.18 0.76
-5 -12 -8 0.41 0.47
-5 12 -9 5.76 0.9
5 13 -9 39.42 2.03
5 13 -8 13.8 1.32
5 -13 -8 11.82 1.32
5 -13 -7 18.56 1.55
5 13 -7 18.56 1.64
5 -13 -7 20.01 1.77
5 -13 -6 0.73 0.65
5 -13 -6 -0.6 0.75
5 13 -6 0.62 0.63
5 -13 -5 93.13 4.06
5 13 -5 89.96 3.85
5 13 -4 3.52 0.81
5 -13 -4 4.99 0.99
5 13 -4 4.62 1
5 -13 -3 63.64 3.35
5 13 -3 61.83 3.21
-5 -13 3 66.07 3.21
5 13 -3 67.92 3.06
-5 -13 2 2.63 0.75
5 13 -2 3.72 0.97
5 -13 -2 2.43 0.9
5 13 -2 2.16 0.66
-5 -13 1 63.17 3.33
5 -13 -1 61.23 3.22
-5 -13 0 2.67 0.85
-5 13 -1 25.02 1.92
-5 -13 -1 24.38 2.1
-5 13 -2 10.27 1.3
-5 -13 -2 8.11 1.26
-5 13 -3 12.86 1.4
-5 -13 -3 16.13 1.64
-5 13 -4 9.32 1.22
-5 -13 -4 8.39 1.2
-5 13 -5 8.04 1.08
-5 -13 -5 8.64 1.16
-5 13 -6 8.4 1.07
-5 -13 -6 9.3 1.11
5 -14 -4 11.21 1.11
5 -14 -3 30.44 1.93
5 -14 -2 65.89 2.94
5 -14 -1 27.09 1.85
5 -14 0 11.76 1.19
-5 -14 0 13.31 1.23
-5 -14 -1 19.06 1.46
5 -14 1 21.74 1.56
6 0 -22 20.13 1.52
6 0 -21 -0.69 0.71
6 0 -21 -0.35 0.75
6 0 -20 81.78 4.05
6 0 -20 87.35 4.13
6 0 -19 -0.71 0.83
6 0 -18 66.62 4.01
6 0 -18 60.78 3.77
6 0 -17 0.55 0.82
6 0 -17 -0.89 1.12
6 0 -16 19.09 2.17
6 0 -16 14.4 1.82
6 0 -15 -0.2 0.94
6 0 -15 -0.35 0.85
6 0 -14 246.96 8.22
6 0 -14 250.82 8.2
6 0 -13 -0.72 0.9
6 0 -12 739.27 16.61
6 0 -11 -0.24 0.8
6 0 -10 745.51 16.06
6 0 -9 0.15 0.61
6 0 -8 1142.98 22.06
6 0 -7 -0.09 0.53
6 0 -6 489.81 10.64
6 0 -5 -0.18 0.57
6 0 -5 -0.19 0.45
6 0 -4 2105.06 37.84
6 0 -4 2099.77 36.84
6 0 -3 0.47 0.64
6 0 -2 1706.01 31.41
6 0 -1 5.4 1.03
6 0 0 98.41 3.87
6 0 0 94.78 3.26
6 0 1 -0.19 0.67
-6 0 -1 1.11 0.47
6 0 1 0.79 0.48
-6 0 -2 1383.97 24.33
6 0 2 1313.99 24.41
6 0 3 1.74 0.53
-6 0 -4 2790.46 48.77
-6 0 -5 0.2 0.54
-6 0 -6 1396.54 26.77
-6 0 -7 -0.44 0.69
-6 0 -8 283.46 8.56
-6 0 -9 -0.76 0.89
-6 0 -10 13.88 1.94
-6 0 -11 0.2 0.79
-6 0 -11 -0.63 1.15
-6 0 -11 0.05 0.7
-6 0 -12 90.71 4.59
-6 0 -12 91.3 5.1
-6 0 -12 89.71 4.55
-6 0 -13 -0.03 0.74
-6 0 -14 46.53 3.12
-6 0 -14 47.75 3.37
-6 0 -14 50.98 3.53
-6 0 -15 -0.54 1.18
-6 0 -15 -0.42 0.88
-6 0 -16 34.44 2.6
-6 0 -16 31.68 2.56
-6 0 -17 0.04 0.86
-6 0 -17 0.92 0.78
-6 0 -17 -0.05 0.6
-6 0 -18 25.99 1.92
-6 0 -18 27.5 1.87
6 -1 -21 5.88 1.09
6 1 -21 7.06 1.11
6 -1 -21 4.95 0.98
6 1 -20 7.59 1.36
6 -1 -20 7.44 1.34
6 -1 -20 5.96 1.23
6 1 -20 6.97 1.29
6 1 -19 1.26 0.94
6 1 -19 0.83 0.85
6 -1 -19 0.03 0.77
6 1 -18 2.02 1.01
6 -1 -18 3.89 1.13
6 -1 -18 1.39 0.97
6 1 -18 4.08 1.25
6 1 -17 0.52 0.94
6 -1 -17 -0.27 0.75
6 -1 -17 0.25 0.83
6 1 -17 -1.49 1.08
6 -1 -16 26.92 2.53
6 1 -16 30.13 2.8
6 -1 -16 25.93 2.41
6 1 -15 21.32 2.34
6 -1 -15 16.45 2.01
6 -1 -15 22.63 2.38
6 1 -15 19.3 2.18
6 1 -14 11.36 1.74
6 -1 -14 9.97 1.54
6 -1 -14 9.89 1.61
6 1 -14 9.41 1.55
6 1 -14 9.35 1.6
6 -1 -13 65.87 3.77
6 1 -13 67.38 3.82
6 -1 -12 7.52 1.34
6 1 -12 7.57 1.41
6 -1 -11 1.16 0.72
6 1 -11 1.55 0.88
6 1 -10 77.46 3.66
6 -1 -10 71.39 3.48
6 -1 -9 12.1 1.37
6 1 -9 12.79 1.46
6 -1 -8 204.67 5.97
6 1 -8 212.01 6.25
6 -1 -7 18.53 1.47
6 1 -7 20.3 1.66
6 -1 -6 231.61 6
6 1 -6 230.82 6.34
6 -1 -5 0.03 0.75
6 1 -5 0.34 0.49
6 -1 -5 0.1 0.38
6 1 -5 0.8 0.44
6 -1 -4 5.79 1.06
6 1 -4 5.75 0.93
6 -1 -4 5.79 0.72
6 -1 -3 4.41 0.99
6 1 -3 5.5 0.92
6 -1 -3 4.83 0.66
6 1 -2 557.56 12.23
6 -1 -2 574.85 12.78
6 -1 -2 571.55 11.06
6 1 -1 0.43 0.53
6 -1 -1 1.1 0.34
6 -1 0 11.19 1.41
6 1 0 12.67 1.36
6 1 0 10.67 1
6 -1 1 83.73 3.67
-6 -1 -1 82.65 3.03
6 1 1 79.3 3.01
-6 1 -1 85.16 2.66
-6 -1 -2 673.93 13.73
6 -1 2 712.06 15.04
-6 1 -2 723.67 13.38
-6 1 -3 161.1 4.61
-6 1 -4 722.01 14.61
-6 1 -5 205.56 6.01
-6 1 -6 278.96 7.58
-6 -1 -6 257.39 7.61
-6 1 -7 64.06 3.35
-6 -1 -7 56.54 3.28
-6 1 -8 193.45 6.68
-6 -1 -8 186.64 6.7
-6 1 -9 19.38 2.11
-6 -1 -9 23.58 2.35
-6 -1 -10 94.44 4.68
-6 1 -10 89.65 4.48
-6 1 -10 94.17 4.82
-6 -1 -10 88.88 4.79
-6 -1 -11 19.58 2.17
-6 -1 -11 21.64 2.2
-6 1 -11 23.39 2.42
-6 -1 -11 24.44 2.24
-6 1 -11 20.79 2.2
-6 1 -11 19.23 2.29
-6 -1 -11 22 2.47
-6 -1 -12 15.12 1.98
-6 -1 -12 19.71 2.07
-6 1 -12 16.87 2.08
-6 1 -12 14.82 1.94
-6 1 -12 18.34 2.18
-6 -1 -12 15.96 2.12
-6 1 -13 -1.76 1.16
-6 1 -13 0.07 0.78
-6 -1 -13 0.78 0.81
-6 -1 -13 0.35 0.7
-6 -1 -14 12.69 1.68
-6 -1 -14 12.88 1.71
-6 1 -14 12.75 1.91
-6 1 -14 12.68 1.79
-6 -1 -15 -0.49 0.77
-6 -1 -15 -0.58 0.88
-6 1 -15 -1.36 1.31
-6 1 -15 -0.19 1.22
-6 1 -15 0.13 0.8
-6 -1 -15 -0.76 1.09
-6 -1 -15 -2.02 1.18
-6 -1 -16 17 1.69
-6 -1 -16 14.73 1.58
-6 1 -16 16.32 1.94
-6 1 -16 16.58 1.94
-6 -1 -16 15.47 1.81
-6 -1 -16 15.89 1.83
-6 1 -16 17.03 1.75
-6 1 -17 5.17 1.14
-6 -1 -17 6.95 1.17
-6 1 -17 5.33 0.96
-6 1 -17 3.45 0.95
-6 -1 -17 6.69 1.19
-6 -1 -18 44.86 2.5
-6 1 -18 45.16 2.52
-6 -1 -18 43 2.32
-6 -1 -18 44.28 2.26
-6 1 -18 44.13 2.43
6 2 -21 4.52 0.88
6 2 -21 6.74 1.07
6 -2 -21 3.64 0.94
6 -2 -21 4.56 0.92
6 2 -20 18.98 1.81
6 -2 -20 14.24 1.63
6 2 -20 17.52 1.81
6 2 -19 19.65 2.05
6 -2 -19 16.24 1.83
6 -2 -19 18.82 1.91
6 -2 -19 21.89 2.11
6 2 -19 18.09 1.96
6 -2 -18 97.32 4.63
6 2 -18 104.92 4.87
6 -2 -18 91.55 4.65
6 2 -18 91 4.5
6 -2 -17 19.24 2.1
6 2 -17 16.32 1.98
6 2 -17 18.23 2.24
6 -2 -17 15.96 1.98
6 -2 -17 16.56 2.05
6 2 -16 98.73 5.11
6 -2 -16 87.29 4.51
6 -2 -16 96.46 4.67
6 -2 -16 83.9 4.64
6 2 -16 93.47 5.05
6 -2 -15 173.55 6.5
6 2 -15 190.44 7.37
6 -2 -15 181.18 6.75
6 2 -15 193.43 7.31
6 2 -15 174.64 6.86
6 -2 -14 163.9 6.17
6 2 -14 182.21 6.88
6 -2 -14 169.17 6.4
6 -2 -14 176.62 6.71
6 2 -14 169.87 6.61
6 2 -14 177.7 6.89
6 2 -13 248.54 8.1
6 -2 -13 244.79 7.98
6 2 -12 377.52 10.38
6 -2 -12 363.84 10.03
6 2 -11 294.86 8.64
6 -2 -11 298.03 8.42
6 2 -10 339.69 9.28
6 -2 -10 343.5 8.98
6 2 -9 274.62 7.84
6 -2 -9 269.12 7.41
6 2 -8 417.47 10.27
6 -2 -8 415.31 9.76
6 -2 -7 65.78 2.84
6 2 -7 61.05 3.11
6 -2 -7 64.34 3.08
6 -2 -6 3897.29 66.35
6 -2 -6 3892.04 67.45
6 2 -6 3881.39 67.3
6 -2 -5 849.18 16.42
6 -2 -5 856.93 17.89
6 -2 -5 903.38 18.29
6 -2 -4 784.22 15.18
6 -2 -4 835.85 17.17
-6 2 4 813.29 15.34
6 -2 -3 1091.94 19.72
-6 2 3 1077.74 19.74
6 -2 -3 1130.7 21.98
6 2 -3 1102.14 20.77
6 2 -2 713.45 14.59
6 -2 -2 734.91 15.58
-6 2 2 711.9 13.32
6 2 -1 643.32 13.59
6 -2 -1 661.31 14.48
6 -2 0 210.96 6.57
6 -2 1 129 4.9
-6 2 -1 129.03 3.81
6 -2 2 1244.7 25.15
-6 2 -2 1310.87 23.42
-6 2 -3 1294.21 24.03
6 -2 3 1295.96 25.83
-6 2 -3 1348.91 24.01
-6 2 -4 1150.56 21.85
6 -2 4 1150.56 23.47
-6 2 -4 1165.68 21.55
-6 2 -5 24.94 1.81
6 -2 5 23.56 2.23
-6 2 -6 228.94 6.78
-6 2 -7 172.42 5.97
-6 2 -8 139.02 5.47
-6 -2 -8 124.55 5.47
-6 2 -9 18.06 2.01
-6 -2 -9 18.56 2.18
-6 2 -10 186.07 6.97
-6 -2 -10 187.31 6.97
-6 -2 -10 188.18 6.86
-6 2 -10 178.33 6.71
-6 2 -10 187.42 7.05
-6 -2 -10 168.28 6.99
6 -2 11 102.52 5.64
-6 -2 -11 97.16 4.93
-6 -2 -11 92.6 4.74
-6 2 -11 95.17 4.88
-6 2 -11 92.4 4.73
-6 2 -11 91.97 4.91
-6 -2 -11 93.98 5.17
-6 -2 -12 21.73 2.38
-6 -2 -12 19.52 2.19
-6 2 -12 18.47 2.13
-6 2 -12 20.62 2.31
-6 2 -12 20.57 2.27
-6 2 -12 22.18 2.43
-6 -2 -12 19.89 2.35
-6 2 -13 17.26 2.09
-6 2 -13 23.21 2.43
-6 2 -13 20.97 2.32
-6 -2 -13 23.06 2.35
-6 -2 -13 20.36 2.24
-6 2 -14 45.26 3.14
-6 2 -14 47.32 3.44
-6 -2 -14 50.32 3.4
-6 2 -14 44.52 3.35
-6 -2 -14 43.4 3.18
-6 -2 -14 42.83 3.1
-6 2 -15 2.06 0.97
-6 2 -15 2.41 0.87
-6 -2 -15 2.46 0.96
-6 2 -15 1.53 0.93
-6 -2 -15 2.9 1.03
-6 -2 -15 2.25 0.93
-6 2 -16 25.95 2.31
-6 -2 -16 25.03 2.25
-6 -2 -16 27.23 2.22
-6 2 -16 24.19 2.31
-6 -2 -16 25.56 2.12
-6 -2 -16 23.25 2.03
-6 -2 -17 4.21 1
-6 2 -17 2.39 0.91
-6 -2 -17 3.3 0.88
-6 2 -17 3.05 0.97
-6 -2 -17 4.09 0.86
-6 2 -18 18.77 1.53
-6 -2 -18 16.4 1.31
-6 -2 -18 16.54 1.38
-6 -2 -18 14.96 1.41
-6 2 -18 18.55 1.57
6 3 -21 3.5 0.83
6 -3 -21 1.93 0.63
6 3 -21 3.09 0.77
6 -3 -21 3.29 0.77
6 -3 -21 2.68 0.8
6 -3 -20 6.35 1.11
6 3 -20 8.59 1.24
6 -3 -20 8.65 1.24
6 3 -20 9.07 1.19
6 -3 -20 7.31 1.23
6 3 -19 1.77 0.93
6 -3 -19 -0.11 0.84
6 -3 -19 1.42 0.81
6 3 -19 2.64 0.95
6 -3 -19 3.16 1.02
6 3 -18 7.07 1.37
6 -3 -18 5.5 1.19
6 3 -17 1.41 0.83
6 -3 -17 0.5 0.8
6 3 -17 1.95 1.04
6 3 -17 0.96 1.04
6 -3 -17 -0.44 0.84
6 3 -16 -1.16 0.81
6 -3 -16 -0.91 0.97
6 3 -16 -0.02 0.97
6 3 -16 1.72 1.03
6 -3 -16 -0.11 0.82
6 3 -15 12.5 1.78
6 -3 -15 7.74 1.39
6 3 -15 8.98 1.62
6 3 -15 10.46 1.73
6 -3 -15 11.31 1.67
6 3 -14 3.34 1.13
6 -3 -14 3.89 1.24
6 -3 -14 1.59 0.61
6 3 -14 2.19 1.02
6 3 -14 1.52 0.79
6 -3 -14 0.75 0.82
6 3 -13 4.4 1.14
6 -3 -13 3.19 1.2
6 -3 -13 1.5 0.69
6 3 -13 1.82 0.89
6 -3 -13 4.89 1.17
6 3 -13 5.69 1.3
6 3 -12 88.51 4.47
6 -3 -12 86.8 4.27
6 3 -11 18.86 2.02
6 -3 -11 21.54 2.02
6 3 -10 50.16 3.14
6 -3 -10 47.77 2.85
6 3 -9 92.91 4.26
6 -3 -9 95.49 3.91
6 3 -8 4.95 1.07
6 -3 -8 6.78 1.01
6 -3 -8 6.3 1.11
6 3 -7 271.6 7.83
6 -3 -7 278.38 7.05
6 -3 -7 265.48 7.84
6 -3 -6 25.72 2.14
6 -3 -6 22.54 1.54
6 -3 -5 4.13 0.69
6 -3 -5 4.67 1.14
6 -3 -4 168.23 4.5
6 -3 -4 178.27 6.08
6 -3 -3 174.28 5.97
6 -3 -2 25.73 2.21
6 -3 -1 21.06 2.02
6 -3 0 290.13 8.3
6 -3 1 291.82 8.39
-6 3 -2 36.37 2.05
6 -3 2 36.63 2.69
-6 3 -3 17.61 1.48
6 -3 3 16.78 1.85
-6 3 -4 8.45 1.02
6 -3 4 7.92 1.44
-6 3 -4 9.06 1.09
-6 3 -5 6.37 1.07
6 -3 5 4.17 1.08
-6 3 -5 7.38 1.08
-6 3 -6 2.68 0.87
6 -3 6 0.86 1.01
-6 3 -6 0.71 0.57
-6 3 -7 6.41 1.22
6 -3 7 4.38 1.37
-6 3 -7 6.92 1.16
-6 3 -8 137.74 5.51
6 -3 8 137.66 6.18
-6 3 -9 4.37 1.1
-6 -3 -9 4.94 1.39
6 -3 9 2.61 1.16
-6 3 -10 73.47 4.22
-6 -3 -10 77.18 4.33
-6 -3 -10 77.15 4.29
-6 3 -10 76.95 4.27
-6 3 -10 75.94 4.3
-6 3 -10 81.59 4.37
-6 -3 -10 76.66 4.49
-6 3 -10 77.96 4.35
-6 -3 -10 75.15 4.55
-6 3 -11 28.67 2.67
-6 -3 -11 33.45 2.9
-6 -3 -11 31.94 2.79
-6 3 -11 27.36 2.58
-6 3 -11 32.27 2.9
-6 3 -11 29.72 2.66
-6 3 -11 28.76 2.69
-6 -3 -11 25.74 2.7
-6 3 -12 31.92 2.77
-6 3 -12 35.43 3.03
-6 3 -12 34.15 2.9
-6 3 -12 33.33 2.92
-6 -3 -12 34.22 2.96
-6 -3 -12 35.48 2.93
-6 -3 -13 0.16 1
-6 3 -13 -0.08 0.94
-6 -3 -13 0.15 0.91
-6 -3 -13 0.44 0.72
-6 3 -13 0.84 0.72
-6 3 -13 -1.44 1.3
-6 3 -13 -0.09 0.99
-6 -3 -14 8.72 1.57
-6 3 -14 8.92 1.67
-6 -3 -14 7.72 1.54
-6 3 -14 8.86 1.65
-6 -3 -14 7.1 1.36
-6 -3 -15 2.56 1.01
-6 -3 -15 1.68 0.9
-6 3 -15 2.58 1.14
-6 -3 -15 2.55 0.78
-6 3 -15 1.53 0.99
-6 -3 -16 22.71 1.99
-6 3 -16 24.85 2.17
-6 -3 -16 25.98 2
-6 3 -16 25.34 2.28
-6 -3 -16 22.64 2.03
-6 -3 -17 14.21 1.4
-6 -3 -17 15.29 1.4
-6 -3 -17 14.56 1.53
-6 -3 -17 13.67 1.28
-6 3 -17 13.04 1.45
-6 -3 -17 16.84 1.54
-6 3 -17 15.83 1.69
-6 -3 -18 -0.2 0.64
6 -4 -21 34.68 2.01
6 4 -21 40.43 2.15
6 -4 -21 35.31 1.99
6 4 -20 15.67 1.48
6 -4 -20 11.91 1.28
6 -4 -20 14.55 1.53
6 -4 -20 17.1 1.65
6 -4 -20 13.38 1.43
6 4 -19 32.83 2.35
6 -4 -19 28.33 2.14
6 -4 -19 30.38 2.45
6 -4 -19 32.74 2.48
6 4 -18 33 2.53
6 -4 -18 29.67 2.34
6 -4 -18 31.42 2.69
6 -4 -18 36.42 2.79
6 -4 -17 174.56 6.31
6 4 -17 176.1 6.5
6 -4 -17 183 7.21
6 4 -17 178.59 7.15
6 -4 -16 32.65 2.59
6 4 -16 37.16 3.12
6 4 -16 38.81 3.14
6 -4 -16 34.34 2.74
6 -4 -15 226.37 7.47
6 4 -15 230.33 8.37
6 4 -15 234.71 8.12
6 -4 -15 216.36 7.62
6 4 -14 19.19 2.18
6 -4 -14 25.9 2.26
6 -4 -14 20.95 2.41
6 4 -14 20.57 2.36
6 4 -14 21.15 2.26
6 -4 -14 21.47 2.17
6 4 -13 410.47 11.59
6 -4 -13 419.7 12.17
6 4 -13 427.77 11.55
6 -4 -13 414.52 11.35
6 4 -13 416.34 11.86
6 4 -12 23.05 2.27
6 -4 -12 29.26 2.46
6 4 -11 559.09 13.97
6 4 -10 73.79 3.98
6 -4 -10 70.5 3.97
6 4 -9 681.05 15.63
6 -4 -9 669.26 14.71
6 -4 -9 652.29 15.69
6 -4 -8 207.39 7.16
6 4 -8 222.22 7.21
6 -4 -8 217.1 6.39
6 -4 -7 1879.81 34.01
6 -4 -7 1870.59 35.76
6 -4 -6 6.68 0.95
6 -4 -6 2.6 1.12
6 -4 -5 3207.87 55.57
6 -4 -5 3316.47 58.31
6 -4 -4 1093.3 22.88
6 -4 -3 1472.48 28.79
6 -4 -2 84.26 4.09
6 -4 -1 1248.84 25.05
6 -4 0 68.26 3.69
6 -4 1 910.07 19.56
-6 4 -2 35.88 2.28
6 -4 2 36.75 2.78
-6 4 -3 183.95 5.8
6 -4 3 181.37 6.64
6 -4 4 64.14 3.8
-6 4 -4 68.68 3.36
-6 4 -5 699.83 15.44
6 -4 5 713.5 16.81
6 -4 6 158.23 6.48
-6 4 -6 154.14 5.63
6 -4 7 374.45 11.08
-6 4 -7 364.04 9.94
-6 4 -8 154.69 5.93
-6 4 -9 67.7 3.81
-6 4 -9 71.06 4.13
-6 -4 -9 64.6 3.93
-6 4 -9 68.01 3.94
-6 4 -9 62.98 3.84
-6 -4 -9 67.03 4.13
-6 4 -9 65.97 3.88
-6 -4 -9 66.53 4.23
-6 4 -10 1.73 1.05
-6 -4 -10 1.03 0.96
-6 4 -10 1.47 1
-6 4 -10 3.24 1.17
-6 -4 -10 3.59 1.17
-6 4 -10 4.02 1.38
-6 -4 -10 2.51 1.15
-6 4 -11 113.4 5.56
-6 -4 -11 125.07 5.76
-6 -4 -11 119.95 5.56
-6 4 -11 121.64 5.43
-6 4 -11 121.36 5.61
-6 -4 -11 118.4 5.83
-6 -4 -11 117.24 5.99
-6 -4 -12 32.6 2.85
-6 -4 -12 30.71 2.86
-6 4 -12 34.63 3.04
-6 4 -12 29.64 2.72
-6 -4 -13 13.18 1.95
-6 -4 -13 10.98 1.71
-6 4 -13 13.21 1.98
-6 4 -13 13.1 1.79
-6 4 -13 9.54 1.74
-6 -4 -14 10.63 1.68
-6 -4 -14 9.27 1.51
-6 4 -14 7.71 1.61
-6 4 -14 9.5 1.6
-6 4 -14 6.07 1.3
-6 -4 -15 12.25 1.65
-6 4 -15 12.6 1.79
-6 -4 -15 14.16 1.74
-6 4 -15 13.11 1.67
-6 4 -15 11.49 1.58
-6 -4 -16 19.31 1.79
-6 4 -16 19.47 1.81
-6 -4 -16 20.06 1.87
-6 4 -16 18.6 1.97
-6 -4 -17 17.74 1.5
-6 -4 -17 17.02 1.44
-6 -4 -17 14.74 1.46
-6 4 -17 15.01 1.38
-6 -4 -17 18.88 1.55
6 -5 -20 4.02 0.82
6 -5 -20 3.67 0.82
6 5 -20 3.75 0.73
6 -5 -20 4.06 0.87
6 -5 -19 -0.47 0.72
6 -5 -19 0.6 0.7
6 -5 -19 -0.05 0.69
6 5 -18 6.35 1.12
6 -5 -18 7.5 1.37
6 -5 -18 6.6 1.35
6 5 -18 7.88 1.46
6 5 -17 -0.98 0.85
6 -5 -17 -2.74 1.26
6 -5 -17 0.06 0.66
6 5 -17 0.09 0.87
6 -5 -16 1.6 1
6 5 -16 2.27 1.15
6 5 -15 0.96 0.95
6 5 -15 2.69 1.07
6 -5 -15 1.31 0.95
6 -5 -14 80.5 4.82
6 5 -14 89.85 4.92
6 5 -14 89.8 4.57
6 -5 -14 84.56 4.5
6 -5 -13 21.17 2.42
6 5 -13 16.09 2.11
6 5 -13 21.95 2.19
6 -5 -13 15.89 1.95
6 -5 -12 119.65 5.33
6 5 -12 113.13 5.31
6 -5 -12 122.58 5.85
6 -5 -11 36.51 2.79
6 5 -11 38.5 2.99
6 -5 -11 42.39 3.24
6 5 -10 142.26 5.95
6 -5 -10 144.53 6.22
6 -5 -9 9.83 1.63
6 5 -9 12.78 1.7
6 5 -8 200.07 7.16
6 -5 -8 202.23 7.39
6 -5 -7 4.55 1.3
6 -5 -6 99.71 4.84
6 -5 -5 127.7 5.57
6 -5 -4 224.75 7.79
6 -5 -3 92.55 4.86
6 -5 -2 119.46 5.13
6 -5 -1 44.62 3.07
6 -5 0 274.6 8.49
6 -5 1 4.17 1.36
-6 5 -2 150.02 5.49
6 -5 2 162.71 6.24
-6 5 -3 366.32 9.82
6 -5 3 364.69 10.51
-6 5 -4 43.29 2.9
6 -5 4 43.24 3.2
-6 5 -5 17.36 1.91
6 -5 5 17.99 2.24
-6 5 -6 18.9 2.05
-6 5 -7 3.54 1.19
-6 5 -8 1.9 1.03
-6 5 -8 2.17 0.99
-6 5 -8 1.01 0.85
-6 5 -8 1.89 0.95
-6 -5 -8 1.06 0.92
-6 -5 -8 3.09 1.07
-6 -5 -8 0.5 0.72
-6 5 -9 8.86 1.54
-6 5 -9 7.06 1.44
-6 5 -9 11.73 1.77
-6 -5 -9 6.99 1.45
-6 -5 -9 7.71 1.6
-6 5 -9 10.71 1.62
-6 5 -10 36.62 3
-6 5 -10 33.54 2.99
-6 -5 -10 35.3 2.96
-6 5 -10 38.14 2.97
-6 -5 -10 38.75 3.22
-6 -5 -10 31.69 3.09
-6 5 -11 3.61 1.2
-6 -5 -11 4.13 1.32
-6 -5 -11 4.16 1.29
-6 5 -11 3.86 1.38
-6 -5 -11 3.45 1.31
-6 5 -12 23.13 2.36
-6 -5 -12 24.49 2.61
-6 -5 -12 30.16 2.72
-6 5 -12 29.2 2.77
-6 -5 -12 26.74 2.6
-6 -5 -13 16.32 2.09
-6 5 -13 13.83 1.76
-6 5 -13 13.63 2.07
-6 -5 -13 14.39 1.88
-6 5 -13 17.17 2.21
-6 -5 -14 5.62 1.3
-6 5 -14 7.19 1.43
-6 5 -14 7.71 1.38
-6 5 -14 6.5 1.51
-6 -5 -14 5.81 1.31
-6 -5 -15 20.82 1.97
-6 5 -15 21.46 2.09
-6 5 -15 22.3 1.9
-6 -5 -15 23.98 2.14
-6 -5 -16 1.09 0.76
-6 -5 -16 0.53 0.68
-6 5 -16 1.73 0.75
-6 5 -16 2.07 0.76
-6 -5 -17 3.13 0.73
-6 -5 -17 2.64 0.64
-6 -5 -17 4.46 0.86
-6 -5 -17 2.83 0.73
6 -6 -20 1.55 0.54
6 -6 -20 0.36 0.48
6 -6 -19 21.71 1.74
6 -6 -19 22.02 1.9
6 -6 -19 24.96 1.91
6 -6 -18 0.38 0.78
6 -6 -18 0.56 0.73
6 6 -18 1.94 0.91
6 -6 -18 0.56 0.72
6 -6 -18 -0.12 0.63
6 -6 -17 69.33 3.71
6 6 -17 70.78 3.99
6 -6 -17 67.16 3.55
6 -6 -17 66.26 3.73
6 6 -16 19.79 2.22
6 -6 -16 18.57 2.01
6 6 -15 233.45 8.03
6 6 -15 250.58 8.64
6 -6 -15 247.88 8.16
6 -6 -14 1.76 1
6 6 -14 2.34 1.1
6 -6 -14 2.12 0.97
6 -6 -13 255 9.11
6 6 -13 256.75 8.92
6 -6 -13 255.56 8.53
6 -6 -12 20.27 2.38
6 -6 -12 20.74 2.17
6 -6 -12 17.69 2.09
6 6 -11 330.08 10.24
6 -6 -11 334.83 10.03
6 -6 -11 358.83 10.92
6 -6 -11 332.71 10.62
6 -6 -11 361.5 10.35
6 -6 -10 25.55 2.35
6 -6 -10 21.89 2.48
6 -6 -10 20.99 2.31
6 6 -10 22.01 2.31
6 -6 -10 24.43 2.47
6 6 -10 18.75 2.11
6 6 -9 501.49 13.58
6 -6 -9 551.67 14.47
6 6 -8 80.57 4.49
6 -6 -8 86.32 4.84
6 -6 -7 621.15 15.78
6 -6 -6 76.52 4.5
6 -6 -5 695.04 17.02
6 -6 -4 265.53 8.97
6 -6 -3 943.23 21.48
6 -6 -2 62.49 4.14
6 -6 -1 945.28 21
6 -6 -1 1017.55 22.81
6 -6 0 78.08 4.21
-6 6 -1 828.45 17.89
6 -6 1 765.58 17.99
6 -6 2 13.1 1.8
-6 6 -2 16.99 1.94
-6 6 -3 158.27 6.12
6 -6 3 144.79 6.08
-6 6 -4 18.44 2.03
-6 6 -5 114.87 5.32
-6 6 -6 3.7 1.14
-6 6 -7 141.8 6.18
-6 -6 -7 133.62 5.9
-6 6 -7 140.41 6.15
-6 -6 -7 127.13 5.6
-6 -6 -7 138.13 5.97
-6 -6 -7 140.84 5.68
-6 6 -8 11.03 1.69
-6 -6 -8 13.42 1.9
-6 -6 -8 11.19 1.79
-6 6 -8 17.05 2.19
-6 -6 -8 13.38 1.89
-6 -6 -8 13.09 1.71
-6 6 -9 182.79 7.35
-6 6 -9 193.08 7.57
-6 -6 -9 193.64 7.51
-6 -6 -9 189.07 6.74
-6 -6 -9 188.76 7.14
-6 6 -10 26.76 2.74
-6 -6 -10 25.36 2.57
-6 -6 -10 22.06 2.12
-6 -6 -10 25.37 2.53
-6 -6 -11 34.61 3.04
-6 -6 -11 40.26 3.15
-6 6 -11 39.43 3.25
-6 -6 -11 38.54 3.03
-6 6 -12 0.93 0.97
-6 -6 -12 0.12 0.95
-6 -6 -12 -0.98 1.05
-6 -6 -13 39.92 2.92
-6 6 -13 43.4 3.34
-6 -6 -13 41.96 3.06
-6 -6 -14 5.66 1.21
-6 6 -14 4.42 1.2
-6 -6 -14 4.42 1.09
-6 -6 -15 30.65 2.18
-6 -6 -15 34.27 2.35
-6 6 -15 35.72 2.54
-6 -6 -16 -0.02 0.52
-6 -6 -16 0.51 0.54
-6 -6 -16 0.64 0.6
-6 6 -16 0.27 0.51
6 -7 -19 -0.11 0.41
6 -7 -19 0 0.46
6 -7 -19 -0.83 0.62
6 -7 -18 9.18 1.31
6 -7 -18 11.18 1.29
6 -7 -18 10 1.28
6 7 -18 10.59 1.35
6 -7 -18 9.32 1.13
6 -7 -17 6.7 1.14
6 -7 -17 7.83 1.26
6 7 -17 6.79 1.25
6 -7 -17 6.84 1.11
6 -7 -16 25.41 2.21
6 -7 -16 26.54 2.32
6 7 -16 28.7 2.51
6 -7 -16 27.16 2.3
6 7 -15 13.25 1.76
6 7 -15 7.91 1.45
6 -7 -15 13.11 1.75
6 -7 -15 10.52 1.58
6 7 -14 71.43 4.26
6 -7 -14 68.83 4.02
6 -7 -14 72.43 4
6 -7 -14 77.26 4.53
6 7 -13 19.23 2.26
6 -7 -13 19.2 2.08
6 -7 -13 19.84 2.29
6 -7 -13 22.66 2.38
6 -7 -13 20.83 2.4
6 -7 -13 22.7 2.25
6 -7 -12 72.85 4.16
6 -7 -12 68.51 4.38
6 -7 -12 72.8 4.23
6 -7 -12 72.3 4.46
6 -7 -11 8.98 1.59
6 -7 -11 11.22 1.92
6 -7 -11 7.23 1.46
6 -7 -11 6.25 1.5
6 -7 -10 97.25 4.88
6 7 -10 81.98 4.7
6 -7 -10 96.43 5.12
6 -7 -10 98.46 5.31
6 -7 -10 101.06 4.91
6 7 -9 8.84 1.57
6 -7 -9 7.49 1.59
6 -7 -9 8.55 1.59
6 -7 -9 10.67 1.64
6 -7 -9 9.96 1.73
6 7 -9 7.68 1.43
6 -7 -9 8.11 1.44
6 -7 -8 82.46 4.26
6 -7 -8 80.42 4.71
6 -7 -8 87.96 4.67
6 7 -8 78.44 4.44
6 7 -8 79.44 4.59
6 7 -8 80.95 4.39
6 -7 -8 87.25 5.07
6 -7 -7 19.36 2.49
6 -7 -6 57.43 4
6 -7 -5 57.91 4.1
6 -7 -4 111.32 5.74
6 -7 -3 13.97 2.16
6 -7 -2 245.67 8.98
6 -7 -1 16.42 2.48
6 -7 0 105.18 5.93
-6 7 -1 49.56 3.45
6 -7 1 51.62 4.22
-6 7 -2 128.12 5.71
6 -7 2 126.05 6.67
-6 7 -3 2.63 1.2
-6 7 -4 23.47 2.44
-6 -7 -5 3.95 1.12
-6 -7 -5 1.16 0.68
-6 7 -5 -1.89 1.3
6 7 5 -0.52 0.85
-6 -7 -5 1.91 0.87
6 7 6 0.14 0.72
-6 -7 -6 2.03 0.92
-6 -7 -6 0.68 0.8
-6 -7 -6 -0.32 0.91
-6 -7 -6 0.58 0.67
-6 7 -6 1.17 0.85
-6 -7 -7 3.72 1.15
-6 -7 -7 3.87 1.2
-6 -7 -7 3.96 1.19
-6 -7 -7 5.05 1.25
-6 7 -7 3.14 1.14
-6 -7 -8 1.49 0.76
-6 -7 -8 2.18 0.96
-6 -7 -8 2.07 0.93
-6 -7 -8 2.73 1.13
-6 7 -8 2.33 1.09
-6 -7 -9 -0.19 1.16
-6 -7 -9 1.33 0.9
-6 -7 -9 1.19 0.93
-6 -7 -10 45.13 3.24
-6 -7 -10 44.4 3.18
-6 -7 -10 42.15 3.27
-6 -7 -10 43.77 3.01
-6 -7 -11 41.3 3.07
-6 -7 -11 43.48 3.09
-6 7 -11 44.21 3.5
-6 -7 -11 44.68 3.34
-6 -7 -11 42.07 2.83
-6 7 -12 8.39 1.66
-6 -7 -12 9.82 1.69
-6 -7 -12 10.45 1.57
-6 -7 -12 8.97 1.48
-6 -7 -13 15.67 1.73
-6 7 -13 17.81 2.09
-6 -7 -13 16.06 1.78
-6 -7 -14 0.33 0.69
-6 7 -14 -0.09 0.82
-6 -7 -14 -0.69 0.72
-6 -7 -15 5 0.88
-6 7 -15 5.7 1.02
-6 -7 -15 5.07 0.9
-6 8 18 7.65 0.98
6 -8 -18 9.32 1.03
6 -8 -18 8.67 1.11
6 -8 -17 6.28 1.17
6 -8 -17 7.1 1
6 8 -17 6.96 1.06
6 -8 -17 8.5 1.13
6 -8 -17 6.21 0.98
6 -8 -16 10.2 1.26
6 8 -16 10.38 1.31
6 8 -16 9.34 1.34
6 -8 -16 9.04 1.27
6 -8 -16 8.85 1.3
6 -8 -15 4.48 0.98
6 8 -15 5.52 1.13
6 8 -15 7.44 1.29
6 -8 -15 4.86 1.06
6 -8 -15 5.93 1.25
6 -8 -14 44.96 2.9
6 8 -14 45.05 3.15
6 -8 -14 46.44 2.96
6 -8 -14 43.8 3.02
6 -8 -13 56.2 3.79
6 8 -13 55.74 3.57
6 -8 -13 51.59 3.34
6 -8 -13 51.38 3.64
6 -8 -13 55.66 3.57
6 -8 -12 53.81 3.76
6 -8 -12 56.39 3.62
6 -8 -12 54.49 3.89
6 -8 -12 53.92 3.57
6 -8 -11 114.69 5.6
6 -8 -11 107.29 5.2
6 -8 -11 114.76 5.78
6 -8 -11 107.93 5.21
6 8 -10 82.58 4.68
6 -8 -10 78.81 4.61
6 -8 -10 82.67 4.57
6 -8 -10 82.95 4.94
6 -8 -10 84.33 4.53
6 -8 -9 288.11 10.2
6 8 -9 283.89 9.2
6 8 -9 259.63 9.08
6 -8 -9 261.72 9.1
6 -8 -9 278.06 9.16
6 -8 -9 277.55 9.74
6 -8 -9 273.35 8.87
6 -8 -8 321.45 10.97
6 8 -8 325.92 10.16
6 -8 -8 329.7 10.23
6 8 -8 326.89 10.34
6 -8 -8 337.04 10.24
6 -8 -8 332.5 10.81
6 -8 -8 315.81 9.7
6 8 -7 128.75 5.88
6 -8 -7 149.88 6.9
6 -8 -7 131.22 5.91
6 -8 -7 136.72 5.95
6 -8 -7 131.96 6.32
6 8 -7 137.41 6.14
6 -8 -7 126.65 5.5
6 -8 -6 142.11 6.76
6 8 -6 136.41 6
6 -8 -6 135.49 5.9
6 -8 -6 143.73 6.59
6 8 -6 137.75 6.14
6 -8 -6 128.18 5.78
6 -8 -6 134.9 5.58
6 8 -5 13.41 1.85
6 -8 -5 9.72 1.86
6 -8 -5 10.87 1.99
6 -8 -5 13.12 1.83
6 -8 -4 20.05 2.54
6 8 -4 18.17 2.15
6 -8 -4 18.34 2.27
6 -8 -3 160.36 7.22
6 8 -3 163.75 6.66
6 -8 -2 107.07 5.79
6 -8 -1 217.72 8.69
-6 8 0 131.08 5.98
6 -8 0 119.38 6.32
-6 8 -1 80.71 4.25
-6 8 -1 81.6 4.69
6 -8 1 86.81 5.38
6 8 1 80.74 4.42
-6 -8 -1 76.9 4.43
-6 -8 -1 75.77 4.02
6 8 1 72.73 4.3
-6 -8 -2 108.78 5.36
6 8 2 101.27 5.03
6 8 2 97.28 5.05
-6 -8 -2 97.67 4.72
-6 8 -2 107.47 4.93
-6 8 -2 117.02 5.68
6 -8 2 102.1 5.93
-6 -8 -3 37.89 3.13
6 8 3 31.7 2.77
-6 -8 -3 31.36 2.68
-6 8 -3 27.36 2.42
-6 8 -3 40.21 3.31
6 -8 3 32.65 3.51
-6 -8 -4 42.24 3.12
6 -8 4 46.33 4.14
-6 8 -4 48.74 3.69
-6 -8 -4 46.94 3.46
6 8 4 44.38 3.21
-6 -8 -5 43.15 3.2
6 -8 5 47.01 4.16
-6 8 -5 43.58 3.55
6 8 5 44.09 3.2
-6 -8 -5 38.03 3.19
-6 -8 -6 55.58 3.63
-6 8 -6 48.8 3.79
-6 -8 -6 45.56 3.48
6 8 6 49.42 3.34
-6 -8 -7 129.94 5.74
-6 -8 -7 123.7 5.49
-6 -8 -7 121.41 5.76
6 8 7 121.14 5.38
-6 -8 -8 17.17 1.95
-6 -8 -8 18.71 2.19
-6 -8 -8 18.61 2.19
-6 -8 -8 17.9 2.08
-6 -8 -9 2.28 0.89
-6 -8 -9 2.1 0.92
-6 -8 -9 2.76 1.04
-6 -8 -9 2.18 1.01
-6 -8 -9 2.61 0.94
-6 -8 -10 -0.96 0.92
-6 -8 -10 1.22 0.97
-6 -8 -10 0.95 0.93
-6 -8 -10 -0.19 0.77
-6 8 -10 -0.76 1.14
-6 -8 -11 71.9 3.75
-6 -8 -11 68.97 3.93
-6 -8 -11 69.45 3.52
-6 8 -11 68.03 4.1
-6 -8 -12 2.84 0.87
-6 -8 -12 3.71 1.12
-6 8 -12 4.12 1.24
-6 -8 -12 4.79 0.96
-6 -8 -13 38.85 2.43
-6 8 -13 39.63 2.78
-6 -8 -14 3.59 0.74
-6 -8 -14 3.66 0.75
-6 8 -14 5.06 1.03
-6 9 17 15.89 1.36
6 -9 -17 14.44 1.22
6 -9 -17 18.05 1.52
-6 9 16 5.38 1
6 -9 -16 6.23 0.92
6 -9 -16 5.79 0.95
6 9 -16 6.31 0.94
6 9 -16 6.96 0.98
6 -9 -15 40.99 2.42
6 -9 -15 41.76 2.65
6 -9 -15 46.77 2.73
6 9 -15 43.56 2.69
6 9 -15 44.17 2.6
6 -9 -14 13.18 1.47
6 -9 -14 14.83 1.74
6 9 -14 13.1 1.55
6 -9 -13 20.94 1.87
6 -9 -13 23.52 2.16
6 -9 -13 22.15 2.31
6 -9 -13 27.55 2.38
6 -9 -12 16.37 2
6 -9 -12 14.61 1.82
6 -9 -12 15.46 2.06
6 -9 -12 18.33 2.03
6 -9 -11 1.61 0.96
6 -9 -11 0.13 0.97
6 -9 -11 0.69 0.91
6 -9 -11 1.59 0.92
6 9 -10 59.82 3.73
6 -9 -10 53.84 3.68
6 -9 -10 54.27 3.66
6 -9 -10 49.88 3.78
6 -9 -10 52.3 3.47
6 9 -9 106.87 5.27
6 9 -9 110.48 5.43
6 -9 -9 109.79 5.33
6 -9 -9 107.53 5.33
6 -9 -9 113.18 5.78
6 -9 -9 106.14 5.09
6 9 -8 19.69 2.3
6 -9 -8 16.86 2.1
6 -9 -8 20.35 2.36
6 -9 -8 19.75 2.45
6 9 -8 18.41 2.31
6 -9 -8 20.54 2.15
6 -9 -7 52.71 4.09
6 9 -7 46.78 3.49
6 9 -7 48.49 3.6
6 -9 -7 50.24 3.5
6 -9 -7 49.31 3.58
6 -9 -7 47.25 3.79
6 -9 -7 52.71 3.4
6 -9 -6 68.32 4.17
6 -9 -6 63.92 4.37
6 9 -6 59.82 4.06
6 9 -6 60.79 4.02
6 -9 -6 67.55 4.65
6 -9 -6 65.06 3.95
6 -9 -5 38.04 3.07
6 -9 -5 34.85 3.34
6 9 -5 34.25 2.99
6 -9 -5 39.15 3.38
6 9 -5 36.92 3.22
6 -9 -4 170.25 6.79
6 -9 -4 170.29 7.37
6 -9 -4 169.89 7.59
6 9 -4 180.86 7.19
6 -9 -3 4.55 1.47
6 -9 -3 4.52 1.16
-6 -9 3 4.8 1.17
6 -9 -3 2.73 1.15
6 9 -3 3.22 1.2
-6 -9 2 14.03 1.98
6 -9 -2 14.4 1.81
6 9 -2 13.56 1.9
6 -9 -2 12.11 2.17
-6 -9 1 34.35 2.97
-6 9 1 39.51 3.26
-6 -9 1 32.44 2.5
6 -9 -1 29.69 3.09
6 9 -1 35.77 3.05
-6 -9 0 16.48 2.1
-6 9 0 21.28 2.57
6 -9 0 17.78 2.52
-6 -9 0 14.74 1.76
6 9 0 18.57 2.31
-6 -9 -1 35.27 3.02
-6 9 -1 34.57 3.16
-6 -9 -1 31.37 2.59
6 -9 1 30.08 3.16
6 9 1 30.48 2.83
-6 -9 -2 0.94 0.84
6 9 2 0.11 1.11
6 -9 2 -0.59 1.16
-6 9 -2 0.78 0.91
-6 -9 -2 1.91 0.95
6 9 2 0.41 0.8
6 9 3 81.79 4.55
-6 -9 -3 97.23 5.18
-6 9 -3 95.29 5.33
-6 -9 -3 89.32 4.6
6 -9 3 92.98 5.62
-6 -9 -4 3.14 1.08
-6 -9 -4 3.08 1.19
6 9 4 2.14 0.85
-6 -9 -5 36.3 2.94
-6 -9 -5 39.07 3.26
6 9 5 34.38 2.85
-6 -9 -6 1.07 0.95
-6 -9 -6 1.65 0.9
6 9 6 0.75 0.76
-6 -9 -7 41.95 3.23
6 9 7 35.39 2.77
-6 -9 -7 39.66 2.94
-6 -9 -7 43.64 3.12
-6 -9 -8 0.07 0.81
6 9 8 0.84 0.7
-6 9 -8 0.6 0.81
-6 -9 -8 0.23 0.88
-6 -9 -8 0.91 0.85
-6 -9 -9 12.57 1.67
-6 -9 -9 12.18 1.69
-6 -9 -9 8.22 1.36
-6 9 -9 6.46 1.3
-6 -9 -10 0.56 0.61
-6 -9 -10 1 0.73
-6 -9 -10 0.16 0.72
-6 9 -10 -0.23 0.93
-6 -9 -11 17.95 1.61
-6 9 -11 19.38 1.98
-6 -9 -11 20.83 1.98
-6 -9 -11 19.82 1.73
-6 -9 -12 1.43 0.54
-6 9 -12 2.51 0.85
-6 -9 -12 1.45 0.61
-6 -9 -12 2.18 0.66
-6 -9 -13 2.38 0.61
-6 9 -13 2 0.72
-6 -9 -13 1.03 0.53
-6 10 15 8.18 1.1
6 -10 -15 6.79 0.95
6 -10 -15 6.36 0.95
6 10 -15 7.17 0.98
-6 10 14 12.5 1.45
6 -10 -14 8.62 1.22
6 -10 -14 10.71 1.3
6 10 -14 12.15 1.44
-6 10 13 -0.34 0.7
6 -10 -13 0.17 0.7
-6 10 12 84.97 4
6 -10 -12 85.26 4.38
6 -10 -12 82.42 3.97
6 -10 -12 78.33 3.95
-6 10 11 0.24 0.76
6 -10 -11 1 0.94
6 -10 -11 0.61 0.87
6 -10 -11 0.27 0.76
6 10 -10 80.18 4.17
-6 10 10 71.7 3.81
6 -10 -10 71.7 4.06
6 -10 -10 67.89 3.88
6 -10 -10 73.94 4.39
6 -10 -10 74.75 3.95
6 10 -9 10.71 1.64
-6 10 9 12.34 1.64
6 -10 -9 9.34 1.65
6 -10 -9 9.88 1.61
6 10 -9 9.67 1.7
6 -10 -9 11.2 1.87
6 -10 -9 10.15 1.56
6 10 -8 69.44 4.15
-6 10 8 74.37 3.86
6 10 -8 68.88 4.13
6 -10 -8 67.05 3.91
6 -10 -8 74.42 4.3
6 -10 -8 69.4 4.4
6 -10 -8 67.56 3.82
6 -10 -7 0.03 0.97
6 -10 -7 -0.95 1.2
6 10 -7 -0.74 1.13
6 10 -7 -0.04 0.9
6 -10 -7 0.32 0.69
6 -10 -6 4.31 1.18
6 10 -6 6.55 1.53
6 -10 -6 4.33 1.38
6 10 -6 3.5 1.26
6 -10 -5 7.48 1.55
6 10 -5 5.38 1.46
6 -10 -5 5.08 1.46
6 10 -5 5.87 1.51
6 -10 -4 18.99 2.22
6 -10 -4 19.17 2.51
6 10 -4 22.15 2.45
6 10 -4 19.07 2.3
-6 -10 3 125.94 5.76
6 -10 -3 117.47 5.45
6 -10 -3 121.22 6.11
6 10 -3 127.88 5.91
-6 -10 2 242.35 8.5
6 -10 -2 235.46 7.98
6 -10 -2 234.42 8.86
6 10 -2 237.11 8.51
6 -10 -1 14.44 2.22
-6 -10 1 16.85 2.22
6 10 -1 10.57 1.8
-6 -10 0 115.77 5.69
6 10 0 119.53 5.72
-6 -10 0 115.9 4.98
-6 -10 -1 0.69 0.96
6 10 1 0.68 0.83
-6 -10 -1 0.95 0.67
-6 -10 -2 2.85 1.21
-6 -10 -2 2.59 0.94
-6 -10 -3 4.41 1.43
-6 -10 -3 3.37 1.1
-6 -10 -4 49.58 3.61
-6 -10 -4 46.75 3.24
-6 -10 -5 0.73 1.2
-6 -10 -5 0.8 0.88
-6 -10 -6 47.85 3.4
-6 -10 -6 52.57 3.33
-6 10 -6 45.32 3.01
-6 -10 -7 0.99 0.93
-6 -10 -7 1.33 0.87
-6 10 -7 0.28 0.68
-6 -10 -8 35.89 2.68
-6 -10 -8 37.07 2.65
-6 10 -8 32.48 2.52
-6 -10 -9 12.33 1.51
-6 -10 -9 13.17 1.51
-6 10 -9 14.93 1.67
-6 -10 -9 14.4 1.63
-6 10 -10 5.08 0.99
-6 -10 -10 6.67 1.07
-6 10 -10 6.22 1.16
-6 -10 -10 4.43 0.95
-6 -10 -11 13.53 1.3
-6 10 -11 15 1.46
-6 10 -11 14.92 1.49
-6 10 -12 -0.36 0.53
6 -11 -14 1.25 0.52
6 -11 -13 72.3 3.08
-6 11 13 80.84 3.27
6 -11 -12 1.4 0.73
6 -11 -12 0.94 0.59
-6 11 12 1.3 0.72
6 -11 -11 67.75 3.69
6 -11 -11 64.63 3.21
6 11 -11 67.97 3.26
-6 11 11 71.09 3.35
6 11 -10 0.18 0.65
6 -11 -10 0.16 0.78
6 -11 -10 -0.22 0.78
6 -11 -10 0.7 0.55
-6 11 10 0.05 0.63
6 11 -9 38.39 2.77
6 -11 -9 33.45 2.68
6 -11 -9 38.01 2.98
6 -11 -9 34.65 2.43
-6 11 9 38.26 2.54
6 -11 -8 3.79 1.08
6 -11 -8 5.83 1.36
6 11 -8 5.23 1.19
6 11 -8 8.26 1.45
6 -11 -7 86.19 4.45
6 -11 -7 88.54 4.78
6 11 -7 85.66 4.4
6 11 -7 81.08 4.27
6 -11 -6 15.65 1.95
6 -11 -6 10.56 1.77
6 11 -6 13.43 1.8
6 11 -6 15.22 2.03
6 -11 -5 140.23 5.91
6 -11 -5 142.87 6.34
6 11 -5 143.13 6.06
6 11 -5 144.7 5.96
6 -11 -4 0.18 0.89
6 -11 -4 2.6 1.35
6 11 -4 1.62 0.86
6 11 -4 1.19 1.11
-6 -11 3 97.68 4.86
6 -11 -3 99.97 4.75
6 -11 -3 104.23 5.39
6 11 -3 105.11 5.04
6 11 -3 99.55 5.01
6 -11 -2 1.13 0.91
6 11 -2 1.69 0.95
6 11 -2 2.08 1.18
-6 -11 2 1.13 0.87
6 -11 -1 132.77 6.21
6 11 -1 137.77 5.97
-6 -11 1 140.48 6.11
6 -11 0 4.4 1.35
-6 11 0 3.81 1.17
6 11 0 2.84 1.1
-6 -11 0 6.23 1.56
6 -11 1 8.6 1.73
-6 -11 -1 5.9 1.42
6 -11 2 2 0.95
-6 -11 -2 1.31 0.76
-6 -11 -2 2.62 0.97
-6 -11 -3 34.85 2.59
-6 -11 -3 42.03 3.22
6 -11 4 2.49 1
-6 -11 -4 3.63 1.07
-6 -11 -4 1.79 1.16
-6 -11 -5 23.29 2.09
-6 -11 -5 28.88 2.57
-6 -11 -6 3.18 0.97
-6 -11 -6 3.02 1.06
-6 -11 -7 36.78 2.6
-6 -11 -7 31.93 2.31
-6 11 -7 38.39 2.72
-6 -11 -8 -0.48 0.71
-6 11 -8 0.33 0.77
-6 -11 -8 -0.23 0.6
-6 -11 -9 9 1.11
-6 11 -9 10.69 1.36
-6 11 -9 9.94 1.13
-6 -11 -9 9.53 1.17
-6 11 -10 8.51 1.08
6 12 -12 -0.01 0.47
6 -12 -11 32.04 1.77
-6 12 10 9.66 1.07
6 -12 -10 5.92 1.11
6 12 -10 6.37 0.96
6 -12 -10 8.51 1.02
6 12 -9 36.62 2.32
6 -12 -9 34.48 2.52
6 -12 -8 9.17 1.45
6 12 -8 9.55 1.35
6 -12 -7 26.95 2.37
6 12 -7 27.44 2.24
6 -12 -6 24.3 2.35
6 12 -6 28.64 2.36
6 12 -6 23.36 2.02
6 -12 -5 35.11 2.56
6 -12 -5 35.68 2.8
6 12 -5 36.64 2.7
6 12 -5 36.15 2.57
6 -12 -4 67.92 3.98
6 12 -4 71.1 3.83
6 12 -4 72.29 3.72
6 12 -3 29.69 2.48
-6 -12 3 29.3 2.4
6 12 -3 33.11 2.49
6 -12 -3 27.4 2.55
-6 -12 2 17.18 1.86
6 12 -2 18.52 1.99
6 -12 -2 15.26 2.01
6 12 -2 18.23 1.87
-6 -12 1 29.51 2.51
6 12 -1 35.92 2.63
6 -12 -1 33.34 2.74
-6 -12 0 3.26 1.04
-6 12 0 2.24 0.85
6 -12 0 2.47 0.89
6 12 0 1.98 0.98
-6 -12 -1 41.49 3.01
-6 12 -1 43.22 2.85
6 -12 1 43.21 3.02
-6 -12 -2 6.65 1.3
-6 12 -2 7.53 1.34
6 -12 2 9.07 1.37
-6 12 -3 0.58 0.8
-6 -12 -3 0.14 0.8
-6 12 -4 1.38 0.79
-6 -12 -4 0.02 0.85
-6 12 -5 45.09 2.82
-6 -12 -5 49.36 2.95
-6 12 -6 9.42 1.33
-6 -12 -6 9.23 1.31
-6 12 -7 4.34 0.89
-6 -12 -7 3.76 0.76
-6 12 -8 10.35 1.14
6 -13 -9 67.94 2.88
6 -13 -8 20.29 1.62
6 -13 -7 61.37 3.02
6 -13 -7 61.66 2.7
6 -13 -6 54.38 2.89
6 -13 -6 50.91 2.66
6 -13 -5 57.66 3.08
6 -13 -4 10.99 1.38
6 13 -4 8.27 1.09
6 -13 -3 61.95 3.24
6 13 -3 61.98 2.89
6 -13 -2 25.72 2.05
-6 -13 2 25.68 1.95
6 13 -2 24.63 1.81
6 -13 -1 54.5 2.95
-6 -13 1 54.82 2.94
6 13 -1 51.47 2.62
-6 -13 0 18.54 1.76
6 13 0 16.53 1.44
6 -13 0 18.44 1.67
-6 -13 -1 57.95 3.04
-6 13 -1 50.26 2.61
6 13 1 53.47 2.6
-6 -13 -2 9.73 1.28
-6 13 -2 8.64 1.12
6 13 2 10.04 1.11
-6 -13 -3 41.91 2.5
-6 13 -3 44.16 2.41
6 13 3 45.47 2.21
-6 -13 -4 3.19 0.77
-6 13 -4 1.73 0.64
-6 -13 -5 1.87 0.63
-6 13 -5 2.07 0.66
7 0 -21 0.15 0.61
7 0 -21 0.02 0.6
7 0 -20 -0.44 0.93
7 0 -20 -0.27 0.76
7 0 -19 -0.24 0.89
7 0 -18 55.42 3.65
7 0 -18 53.66 3.46
7 0 -17 -1.18 0.9
7 0 -17 -1.57 1.05
7 0 -16 50.03 3.56
7 0 -15 0.68 0.85
7 0 -15 -0.41 1.12
7 0 -14 769.78 17.69
7 0 -14 732.26 17.58
7 0 -13 0.79 0.92
7 0 -12 57.56 3.47
7 0 -11 0.45 0.8
7 0 -10 36.48 2.54
7 0 -9 0.33 0.64
7 0 -8 32.56 2.22
7 0 -7 -0.7 0.62
7 0 -6 343.14 8.43
7 0 -5 -0.28 0.59
7 0 -5 0.04 0.8
7 0 -4 8.72 1.04
7 0 -4 7.86 1.22
7 0 -3 1.2 0.88
7 0 -2 880.07 18.5
7 0 -1 -0.56 0.74
7 0 0 4.71 1.12
7 0 1 1 0.85
7 0 2 1096.65 22.5
-7 0 -3 -0.28 0.49
-7 0 -4 497.18 11.25
-7 0 -5 -0.63 0.61
-7 0 -6 77.78 3.73
-7 0 -7 -0.48 0.76
-7 0 -8 61.27 3.67
-7 0 -9 -0.39 0.82
-7 0 -10 86.9 4.51
-7 0 -10 83.52 4.69
-7 0 -10 84.87 4.58
-7 0 -11 -0.99 0.96
-7 0 -11 1.58 0.97
-7 0 -11 -1.75 1.46
-7 0 -12 56.84 3.63
-7 0 -12 54.09 3.74
-7 0 -13 -0.42 0.8
-7 0 -13 -0.89 1.26
-7 0 -13 0.23 0.88
-7 0 -14 76.28 4.24
-7 0 -14 82.77 4.4
-7 0 -15 -0.72 0.96
-7 0 -15 -0.11 0.98
-7 0 -16 0.64 0.77
-7 0 -16 1.01 0.71
-7 0 -16 1.19 0.77
-7 0 -17 -0.7 0.68
-7 0 -17 0.19 0.58
-7 0 -17 -0.3 0.64
7 1 -21 4.32 0.97
7 -1 -21 3.27 0.81
7 -1 -21 2.73 0.79
7 1 -21 4.62 0.93
7 -1 -20 21.9 2
7 1 -20 24.12 2.12
7 1 -20 19.06 1.85
7 1 -19 2.65 0.91
7 1 -19 2.6 0.92
7 -1 -19 3.74 1.13
7 1 -18 101.09 5.04
7 -1 -18 95.75 4.74
7 -1 -18 89.38 4.49
7 1 -18 99.82 4.82
7 1 -17 37.44 3.1
7 -1 -17 40.16 3.07
7 -1 -17 35.26 2.83
7 1 -16 201.84 7.59
7 -1 -16 198.77 7.37
7 -1 -16 184.51 6.9
7 -1 -15 216.73 7.81
7 1 -15 226.94 7.95
7 1 -15 208.3 7.83
7 -1 -15 205 7.55
7 -1 -14 1736.61 33.45
7 1 -14 1663.79 33.33
7 1 -14 1682.24 33.47
7 -1 -14 1638.27 33.04
7 -1 -13 9.8 1.56
7 -1 -13 6.93 1.41
7 1 -13 8.52 1.55
7 1 -12 826.13 18.3
7 -1 -12 793.47 17.95
7 1 -11 27.2 2.33
7 -1 -11 25.94 2.22
7 -1 -10 791.14 16.94
7 1 -10 783.39 17.19
7 -1 -9 40.15 2.54
7 1 -9 42.12 2.71
7 -1 -8 427.8 10.16
7 1 -8 420.83 10.45
7 -1 -7 130.31 4.45
7 1 -7 127.41 4.69
7 -1 -6 1275.54 23.72
7 1 -6 1257.35 24.28
7 -1 -5 421.93 10.77
7 1 -5 429.97 10.2
7 1 -5 420.83 9.92
7 -1 -5 417.62 9.39
7 -1 -4 1667.22 31.7
7 1 -4 1664.13 31.09
7 -1 -4 1659.02 29.72
7 -1 -3 465.18 11.44
7 1 -3 460.12 11.03
7 -1 -3 446.91 9.58
7 -1 -2 2338.53 43.03
7 1 -2 2343.08 42.54
7 -1 -2 2352.93 40.56
7 -1 -1 15.72 1.83
7 1 -1 15.64 1.67
7 -1 0 908.64 19.13
7 1 0 894.3 18.73
7 -1 1 195.56 6.61
7 -1 2 200.23 6.81
7 -1 3 70.96 3.87
-7 1 -3 67.17 2.86
7 -1 4 179.65 6.62
-7 1 -4 169.87 5.3
-7 1 -5 21.7 1.84
-7 -1 -5 20.4 1.79
-7 1 -6 237.83 7.1
-7 -1 -6 216.88 7.06
-7 1 -7 20.22 2
-7 -1 -7 21.67 2.14
-7 1 -8 349.32 10.01
-7 -1 -8 350.97 10.24
-7 1 -9 91.31 4.7
-7 1 -9 84.57 4.5
-7 -1 -9 88.64 4.52
-7 1 -9 86.98 4.57
-7 -1 -9 81.26 4.53
-7 1 -10 103.46 5.16
-7 -1 -10 108.48 5.18
-7 1 -10 105.67 5.19
-7 1 -10 101.73 4.83
-7 -1 -10 102.59 5.04
-7 1 -10 103.04 5.22
-7 -1 -10 97.08 5.16
-7 -1 -10 93.05 4.62
-7 1 -11 0.11 1.23
-7 -1 -11 -1.34 1.26
-7 1 -11 -0.57 1.04
-7 -1 -11 0.12 0.91
-7 1 -11 1.4 0.85
-7 1 -11 -1.58 1.11
-7 -1 -11 0.06 0.85
-7 -1 -11 -0.83 1.03
-7 -1 -12 5.66 1.17
-7 1 -12 7.69 1.35
-7 -1 -12 5.95 1.31
-7 1 -12 6.37 1.35
-7 -1 -12 6.7 1.46
-7 1 -12 8.14 1.57
-7 -1 -13 -0.86 0.76
-7 1 -13 -1.96 1.34
-7 -1 -13 -0.94 1.15
-7 1 -13 -1.08 1.07
-7 -1 -13 0.27 0.84
-7 -1 -14 35.5 2.61
-7 -1 -14 39.82 2.71
-7 -1 -14 41.77 2.97
-7 1 -14 37.54 2.99
-7 1 -14 46.06 3.28
-7 1 -14 42.13 3.08
-7 -1 -14 41.51 3.12
-7 -1 -14 45.62 3.14
-7 1 -15 0.97 0.92
-7 -1 -15 1.79 0.83
-7 1 -15 1.32 0.83
-7 -1 -15 0.43 0.83
-7 1 -15 1.14 0.92
-7 -1 -15 1.4 0.97
-7 1 -16 14.57 1.71
-7 -1 -16 14.44 1.63
-7 1 -16 13.94 1.68
-7 -1 -16 15.34 1.64
-7 1 -16 14.69 1.56
-7 -1 -17 0.85 0.59
-7 1 -17 1.56 0.68
-7 -1 -17 1.16 0.6
-7 1 -17 1.21 0.55
-7 1 -17 2.56 0.82
-7 -1 -17 1.31 0.67
7 -2 -21 1.46 0.58
7 -2 -21 2.52 0.76
7 2 -21 2.82 0.81
7 2 -21 2.42 0.65
7 -2 -20 0.41 0.65
7 2 -20 0.74 0.78
7 2 -20 0.05 0.6
7 2 -19 -0.29 0.91
7 -2 -19 0.77 0.83
7 -2 -19 0.99 0.74
7 2 -19 -0.85 0.95
7 2 -18 2.72 1.14
7 -2 -18 1.33 0.76
7 2 -18 1.98 0.86
7 2 -18 1.79 0.97
7 -2 -18 1.31 0.92
7 2 -17 0.97 1.07
7 -2 -17 1.14 0.88
7 -2 -17 -0.39 0.75
7 -2 -16 123.85 5.48
7 2 -16 132.26 5.99
7 -2 -16 121.88 5.32
7 -2 -15 3.26 0.96
7 2 -15 4.44 1.23
7 -2 -15 3.16 1.08
7 2 -15 5.18 1.36
7 2 -15 4.37 1.23
7 -2 -14 11.08 1.68
7 2 -14 12.62 1.86
7 2 -14 13.28 1.83
7 -2 -14 10.88 1.61
7 -2 -14 8.88 1.46
7 2 -14 9.53 1.58
7 2 -13 95.02 4.78
7 -2 -13 89.82 4.53
7 -2 -13 103.65 5.23
7 -2 -13 92.56 4.47
7 2 -13 91.85 4.6
7 -2 -12 4.22 1.05
7 2 -12 5.06 1.25
7 2 -11 27.8 2.4
7 -2 -11 29.29 2.33
7 2 -10 28.01 2.38
7 -2 -10 28.48 2.21
7 2 -9 30.63 2.42
7 -2 -9 28.05 2.08
7 2 -8 117.89 4.84
7 -2 -8 131.61 4.6
7 2 -7 0.47 0.61
7 -2 -7 0.39 0.45
7 -2 -6 99.43 4.25
7 -2 -6 95.54 3.51
7 2 -6 91.3 4.01
7 -2 -5 139.72 5.44
7 -2 -5 139.96 5.47
7 -2 -5 132.62 4.14
7 -2 -4 14.08 1.8
7 -2 -4 14.92 1.18
7 -2 -3 61.68 3.53
7 -2 -2 3.16 1.27
7 2 -2 3.26 0.9
7 2 -1 47.22 2.75
7 -2 -1 46.68 3.14
7 2 0 500.37 11.86
7 -2 0 496.06 12.44
7 -2 1 85.73 4.27
7 -2 2 6.11 1.41
7 -2 3 394.55 10.91
7 -2 4 6 1.27
-7 2 -4 7.7 1.05
7 -2 5 44.58 3.33
-7 2 -5 45.01 2.6
7 -2 6 72.19 4.34
-7 2 -6 64.45 3.37
7 -2 7 3.37 1.19
-7 2 -7 3.49 1.05
-7 -2 -7 2.57 1.05
7 -2 8 41.21 3.44
-7 2 -8 40.21 2.96
-7 -2 -8 42.94 3.19
-7 -2 -9 5.72 1.39
-7 -2 -9 6.91 1.24
-7 2 -9 5.17 1.21
-7 -2 -9 6.87 1.25
-7 2 -9 5.88 1.36
7 -2 9 3.59 1.14
-7 2 -9 5.74 1.21
-7 -2 -9 7.29 1.45
-7 -2 -10 113.52 5.33
-7 -2 -10 107.84 5.08
-7 2 -10 102.95 5.15
-7 2 -10 100.61 5.14
-7 -2 -10 110.49 5.09
7 -2 10 99.03 5.74
-7 2 -10 98.66 5.07
-7 -2 -10 101.1 5.34
-7 -2 -11 7.62 1.56
-7 -2 -11 10.09 1.64
-7 -2 -11 8.76 1.38
-7 2 -11 7.39 1.51
-7 2 -11 8.38 1.52
7 -2 11 7.18 1.66
-7 2 -11 10.43 1.69
-7 -2 -11 10.84 1.76
-7 -2 -12 4.02 1.19
-7 -2 -12 7.89 1.48
-7 2 -12 1.67 0.9
-7 2 -12 3.48 1.15
-7 -2 -12 5.24 1.24
-7 2 -12 4.96 1.22
-7 -2 -13 4.48 1.21
-7 2 -13 3.79 1.21
-7 -2 -13 0.23 0.88
-7 -2 -13 1.88 0.84
-7 2 -13 2.29 1.01
-7 2 -13 3.02 1.21
-7 -2 -14 21.47 2.09
-7 -2 -14 18.95 2.02
-7 2 -14 19.92 2.03
-7 2 -14 21.57 2.33
-7 -2 -14 22.42 2.2
-7 2 -14 23.5 2.35
-7 -2 -15 8.05 1.27
-7 -2 -15 8.78 1.32
-7 -2 -15 6.94 1.39
-7 2 -15 6.32 1.14
-7 2 -15 7.21 1.46
-7 -2 -15 7.66 1.35
-7 -2 -15 10.02 1.45
-7 2 -15 9.69 1.57
-7 -2 -16 15.17 1.47
-7 -2 -16 15.44 1.46
-7 2 -16 14.01 1.66
-7 2 -16 14.15 1.47
-7 -2 -16 15.83 1.71
-7 -2 -16 16.12 1.59
-7 2 -16 15.15 1.67
-7 -2 -17 -0.49 0.65
-7 2 -17 0.11 0.64
-7 -2 -17 0.1 0.56
-7 -2 -17 0.13 0.49
-7 2 -17 -0.27 0.74
7 3 -21 25.5 1.75
7 -3 -21 23.12 1.75
7 -3 -21 21.28 1.53
7 -3 -21 21.72 1.68
7 -3 -20 18.06 1.66
7 3 -20 18 1.73
7 -3 -20 15.33 1.51
7 -3 -19 22.29 2.08
7 -3 -19 22.79 1.99
7 3 -19 25.6 2.21
7 -3 -18 29.08 2.38
7 3 -18 29.22 2.48
7 3 -17 38.49 3.1
7 -3 -17 35.29 2.59
7 -3 -17 33.8 2.64
7 -3 -16 49.03 3.21
7 3 -16 53.38 3.71
7 -3 -16 47.13 3.12
7 3 -16 52.77 3.62
7 -3 -16 48.17 3.2
7 -3 -15 137.16 5.54
7 3 -15 132.45 6.01
7 3 -15 140.41 6.11
7 -3 -15 139.44 5.62
7 -3 -15 129.6 5.63
7 3 -14 38.38 3.12
7 -3 -14 42.24 2.86
7 3 -14 40.03 3.16
7 -3 -14 43.31 3.01
7 3 -14 41.29 3.19
7 -3 -14 45.91 3.17
7 3 -13 449.35 12.42
7 -3 -13 450.9 12.09
7 -3 -13 435.55 11.26
7 -3 -13 442.39 12.54
7 3 -13 460.93 12.24
7 -3 -13 443.91 11.88
7 3 -13 456.17 12.04
7 3 -13 456.95 12.22
7 3 -12 448.09 12.15
7 -3 -12 434.09 11.59
7 3 -11 484.69 12.68
7 -3 -11 476.76 12.03
7 3 -10 255.3 8.28
7 -3 -10 265.73 7.77
7 3 -9 411.42 10.99
7 -3 -9 401.17 10.05
7 -3 -8 275.25 8.14
7 3 -8 267.68 8.23
7 -3 -8 257.13 7.2
7 -3 -7 570.86 13.64
7 3 -7 562.24 13.55
7 -3 -7 567.87 12.3
7 -3 -6 228.16 7.44
7 -3 -6 229.31 6.15
7 -3 -5 1460.49 28.85
7 -3 -5 1434.57 26.14
7 -3 -4 914.65 19.87
7 -3 -3 1296.46 26.25
7 -3 -2 1201.87 24.73
7 -3 -1 1632.8 31.99
7 -3 0 124.83 5.39
-7 3 -1 684.39 13.89
7 -3 1 636.42 15.66
-7 3 -2 169.65 5.13
7 -3 2 163.8 6.43
7 -3 3 118.96 5.47
-7 3 -3 140.27 4.58
7 -3 4 431.34 12.06
7 -3 5 437.53 12.33
7 -3 6 183.47 7.33
-7 3 -6 180.41 6.08
7 -3 7 251.64 9.01
-7 3 -7 240.46 7.63
7 -3 8 100.94 5.55
-7 3 -8 102.24 4.77
-7 -3 -8 94.43 4.98
-7 3 -9 105.74 5.06
-7 -3 -9 107.78 5.2
-7 -3 -9 107.76 5.11
-7 3 -9 107.18 5.19
-7 3 -9 110.92 5.27
7 -3 9 112.59 6.01
-7 3 -9 100.97 4.99
-7 -3 -9 104.77 5.41
-7 3 -10 154.48 6.36
-7 -3 -10 153.24 6.42
-7 -3 -10 149.28 6.22
-7 3 -10 144.63 6.23
-7 3 -10 156.37 6.45
7 -3 10 145.29 7.01
-7 3 -10 152.7 6.42
-7 -3 -10 137.21 6.45
-7 -3 -11 26.19 2.55
-7 3 -11 31.41 2.84
-7 -3 -11 27.6 2.67
-7 3 -11 26.88 2.61
-7 3 -11 27.24 2.62
-7 -3 -11 30.39 2.55
-7 -3 -12 3.79 1.11
-7 3 -12 5.48 1.46
-7 -3 -12 5.47 1.46
-7 -3 -12 4.88 1.24
-7 3 -12 3.83 1.24
-7 3 -12 4.48 1.27
-7 -3 -13 0.99 0.89
-7 -3 -13 1.11 0.9
-7 3 -13 1.27 0.99
-7 3 -13 1.67 1.06
-7 3 -13 0.2 0.86
-7 3 -13 0.8 0.8
-7 -3 -13 0 0.81
-7 -3 -14 2.09 0.77
-7 3 -14 4.49 1.09
-7 3 -14 3.23 1.15
-7 -3 -14 3.26 0.94
-7 -3 -14 2.03 0.97
-7 3 -14 3.1 1.17
-7 -3 -15 16.22 1.71
-7 -3 -15 18.8 1.81
-7 -3 -15 16.27 1.59
-7 -3 -15 17.94 1.93
-7 3 -15 19.99 2
-7 3 -15 19.79 2.06
-7 -3 -15 19.55 1.94
-7 -3 -16 4.83 0.96
-7 -3 -16 3.18 0.77
-7 -3 -16 5.19 1.01
-7 3 -16 2.85 0.9
-7 -3 -16 4.43 1.05
-7 3 -16 3.87 0.96
-7 -3 -16 3.57 0.82
-7 3 -17 2.44 0.76
-7 3 -17 2.22 0.72
7 -4 -21 4.75 0.77
7 -4 -20 3.5 0.74
7 4 -20 4.32 0.87
7 -4 -20 4.61 0.95
7 -4 -20 6.43 1.05
7 4 -19 0.4 0.64
7 -4 -19 -0.9 0.79
7 -4 -19 -1.08 0.84
7 -4 -19 -0.01 0.69
7 -4 -18 3.08 0.96
7 4 -18 2.45 0.92
7 -4 -18 3.89 1.06
7 -4 -17 -0.68 0.99
7 -4 -17 0.06 0.65
7 4 -17 -0.19 0.81
7 4 -17 -0.79 1.03
7 -4 -17 0.7 0.69
7 -4 -16 1.32 0.79
7 4 -16 1.68 0.99
7 4 -16 2.98 1.08
7 -4 -16 0.58 0.72
7 -4 -15 75.23 4.57
7 4 -15 83.67 4.66
7 4 -15 80.19 4.41
7 -4 -15 74.89 4.2
7 4 -14 5.32 1.39
7 -4 -14 5.19 1.44
7 4 -14 8.21 1.54
7 4 -14 3.34 1.07
7 4 -14 4.81 1.22
7 -4 -14 3.92 1.22
7 4 -13 32.12 2.81
7 -4 -13 33.63 3.03
7 4 -13 34.7 2.86
7 4 -13 35.83 2.93
7 4 -13 29.31 2.62
7 -4 -13 38.47 2.93
7 -4 -12 28.22 2.47
7 4 -12 28.73 2.46
7 -4 -12 25.23 2.52
7 -4 -12 24.52 2.51
7 4 -12 25.1 2.52
7 4 -11 137.35 5.95
7 4 -10 40.68 3.1
7 -4 -10 42.79 2.81
7 4 -9 22.51 2.27
7 -4 -9 21.23 1.9
7 -4 -9 22.96 2.25
7 -4 -8 87.16 4.49
7 4 -8 89.49 4.56
7 -4 -8 86.3 3.71
7 -4 -7 2.66 0.77
7 -4 -7 1.14 0.88
7 -4 -6 149.9 6.04
7 -4 -5 190.56 7.06
7 -4 -4 163.75 6.64
7 -4 -4 161.86 6.37
7 -4 -3 293.25 9.06
7 -4 -2 181.69 6.78
7 -4 -1 49.1 3.38
7 -4 0 2.94 1.35
-7 4 -1 41.17 2.48
7 -4 1 40.73 3.19
-7 4 -2 547.46 12.25
7 -4 2 504.47 13.66
-7 4 -3 192.65 6.07
7 -4 3 182.76 7.22
-7 4 -4 179.21 5.93
7 -4 4 167.16 6.98
7 -4 5 2.23 1.14
-7 4 -5 1.47 0.84
7 -4 6 69.85 4.52
7 -4 7 19.08 2.56
-7 4 -8 45.52 3.29
-7 4 -8 43.01 3.21
-7 4 -8 49.37 3.32
-7 -4 -8 46.91 3.34
-7 -4 -8 51.3 3.44
-7 -4 -8 44.93 3.35
7 -4 8 49.79 3.92
-7 4 -9 51.73 3.57
-7 -4 -9 44.12 3.31
-7 -4 -9 44.17 3.27
-7 4 -9 45.39 3.35
-7 4 -9 43.43 3.26
-7 -4 -9 47.96 3.57
-7 -4 -9 41.45 3.4
-7 4 -10 43.15 3.22
-7 4 -10 38.86 3.1
-7 4 -10 43.12 3.26
-7 -4 -10 41.37 3.24
-7 -4 -10 38.09 3.33
-7 -4 -10 37.45 3.06
-7 -4 -11 1.8 1.13
-7 -4 -11 0.88 1.1
-7 4 -11 0.6 0.88
-7 4 -11 2.58 1.05
-7 4 -11 0.46 0.91
-7 -4 -12 6.57 1.49
-7 -4 -12 4.49 1.15
-7 4 -12 7.83 1.53
-7 4 -12 5.27 1.22
-7 4 -12 9.19 1.61
-7 -4 -13 4.1 1.34
-7 -4 -13 3.31 1.22
-7 4 -13 2.37 1.1
-7 4 -13 2 0.96
-7 4 -13 1.1 0.74
-7 4 -13 2.17 1.1
-7 -4 -14 2.93 1.06
-7 4 -14 1.9 0.78
-7 4 -14 2.24 1
-7 -4 -14 2.62 1.07
-7 4 -14 2.98 1.16
-7 -4 -15 0.75 0.74
-7 -4 -15 2.37 0.92
-7 4 -15 1.25 0.82
-7 -4 -15 1.25 0.83
-7 4 -15 0.28 0.74
-7 -4 -16 3.26 0.79
-7 -4 -16 4.39 0.84
-7 -4 -16 3.34 0.85
-7 4 -16 3.86 0.92
-7 -4 -16 4.45 0.94
-7 -4 -17 4.55 0.78
7 5 -20 4.83 0.79
7 -5 -20 5 0.85
7 -5 -20 3.69 0.8
7 5 -19 40.39 2.36
7 -5 -19 39.59 2.51
7 -5 -19 40.35 2.6
7 -5 -19 40.74 2.59
7 5 -18 -0.72 0.85
7 -5 -18 1.03 0.66
7 -5 -18 0.35 0.81
7 -5 -18 -0.43 0.95
7 5 -17 39.56 2.99
7 -5 -17 39.12 3.03
7 -5 -17 37.91 2.72
7 5 -16 4 1.28
7 -5 -16 1.2 0.71
7 -5 -15 34.17 3.06
7 5 -15 33.56 2.8
7 5 -15 37.58 3.05
7 5 -15 38.21 2.89
7 -5 -15 34.99 2.84
7 -5 -14 4.24 1.25
7 5 -14 4.76 1.18
7 5 -14 2.7 0.99
7 5 -14 4.42 1.14
7 -5 -14 4.93 1.26
7 -5 -13 260.26 9.23
7 -5 -13 261.47 8.64
7 5 -13 276.38 8.53
7 5 -13 249.52 8.82
7 -5 -12 0.53 1
7 -5 -12 0.78 0.74
7 5 -12 1.61 0.96
7 -5 -11 622.02 15.69
7 -5 -11 583.3 14.93
7 5 -11 570.85 15.11
7 -5 -11 613.39 14.77
7 5 -10 4.93 1.24
7 -5 -10 4.05 1.3
7 5 -9 737.97 17.79
7 -5 -9 751.22 17.98
7 5 -8 16.91 2.11
7 -5 -8 17.61 2.08
7 -5 -7 940.26 21.19
7 -5 -6 1.17 1.04
7 -5 -5 977.52 21.86
7 -5 -4 12.24 2.1
7 -5 -3 1100.11 24
7 -5 -3 1005.11 22.58
7 -5 -2 1.19 1.07
7 -5 -1 968.27 21.38
7 -5 0 28.05 2.7
-7 5 -1 497.22 12.01
7 -5 1 474.7 13.05
-7 5 -2 183.99 6.29
7 -5 2 178.04 7.14
-7 5 -3 1278.37 25.55
7 -5 3 1263.81 27.15
7 -5 4 1.72 1.4
-7 5 -4 1.95 0.94
-7 5 -5 964.97 20.85
7 -5 5 994.38 22.66
7 -5 6 18.53 2.5
-7 5 -6 15.75 1.91
-7 5 -7 224.2 7.66
-7 -5 -7 222.65 7.72
-7 5 -7 222.11 7.75
-7 5 -7 214.58 7.55
-7 5 -7 233.67 7.9
-7 -5 -7 218.25 7.84
-7 -5 -7 216.9 7.64
-7 -5 -7 221.25 7.87
-7 -5 -7 207.63 7.07
-7 5 -8 25.04 2.52
-7 -5 -8 24.26 2.43
-7 5 -8 22.95 2.4
-7 5 -8 18.84 2.24
-7 -5 -8 22.34 2.35
-7 -5 -8 28.96 2.65
-7 -5 -8 22.38 2.39
-7 -5 -8 26.85 2.32
-7 -5 -9 63.5 3.94
-7 5 -9 60.58 3.92
-7 -5 -9 61.6 3.9
-7 5 -9 56.58 3.7
-7 5 -9 59.56 3.77
-7 -5 -9 59.49 3.95
-7 -5 -9 61.12 4.2
-7 5 -10 4.79 1.3
-7 5 -10 2.31 1.02
-7 -5 -10 4.26 1.25
-7 -5 -10 3.3 1.3
-7 -5 -10 2.14 0.9
-7 5 -10 3.62 1.24
-7 -5 -11 18.09 2.2
-7 5 -11 17.35 1.98
-7 5 -11 20.62 2.23
-7 -5 -11 20.18 2.3
-7 5 -11 22.1 2.39
-7 -5 -12 28.52 2.59
-7 5 -12 29.66 2.54
-7 -5 -12 30.24 2.68
-7 5 -12 33 2.83
-7 -5 -13 63.73 3.61
-7 5 -13 58.71 3.79
-7 5 -13 61.29 3.45
-7 5 -13 53.42 3.53
-7 -5 -13 51.93 3.41
-7 -5 -14 1.43 0.9
-7 -5 -14 1.71 0.99
-7 5 -14 2.28 0.97
-7 5 -14 2.74 0.92
-7 -5 -15 24.07 1.9
-7 -5 -15 23.28 1.88
-7 5 -15 23.88 1.97
-7 5 -15 20.76 1.69
-7 -5 -15 22.64 1.94
-7 -5 -16 1.39 0.59
-7 -5 -16 3.2 0.79
-7 -5 -16 2.29 0.71
7 -6 -19 0.2 0.5
7 -6 -19 0.71 0.64
7 -6 -19 -0.01 0.53
7 -6 -18 13.91 1.53
7 -6 -18 16.4 1.72
7 -6 -18 15.23 1.73
7 -6 -18 16.62 1.58
7 6 -17 1.25 0.68
7 -6 -17 0.35 0.71
7 6 -17 -0.28 0.66
7 -6 -17 0.62 0.69
7 6 -16 6.92 1.28
7 6 -16 5.38 1.22
7 -6 -16 6.37 1.3
7 -6 -15 0.41 1.03
7 6 -15 -0.36 0.86
7 6 -15 -0.27 0.79
7 -6 -15 -0.66 0.91
7 -6 -14 80.24 4.71
7 6 -14 75.57 4.47
7 6 -14 76.82 4.36
7 -6 -14 78.74 4.34
7 -6 -13 73.85 4.6
7 -6 -13 75.67 4.3
7 -6 -12 58.72 4.05
7 -6 -12 53.04 3.53
7 -6 -12 57.42 3.72
7 6 -12 55.83 3.81
7 -6 -11 0.12 0.93
7 -6 -11 0.95 0.79
7 6 -11 0.65 0.82
7 -6 -10 76.85 4.54
7 6 -10 60.6 3.94
7 -6 -10 73.33 4.1
7 -6 -10 76.17 4.17
7 6 -10 76.01 4.55
7 -6 -10 74.62 4.67
7 -6 -9 0.63 1.05
7 -6 -9 2.95 1.2
7 6 -9 2.56 0.88
7 6 -9 0.7 0.86
7 -6 -9 1.53 0.85
7 -6 -8 151.71 6.69
7 6 -8 146.11 6.52
7 -6 -7 0.1 1.02
7 -6 -6 495.47 13.78
7 -6 -5 9.72 1.84
7 -6 -4 167.2 7.17
7 -6 -3 13.7 2.3
7 -6 -2 298.65 10.42
7 -6 -1 39.47 3.74
7 -6 -1 36.88 3.11
7 -6 0 72.19 4.3
7 -6 1 2.86 1.04
-7 6 -1 3.88 1.1
-7 6 -2 148.65 5.91
7 -6 2 129.94 6.1
7 -6 3 4.82 1.33
-7 6 -3 9.25 1.54
-7 6 -4 51.06 3.44
-7 6 -5 122.27 5.4
-7 -6 -5 122.09 5.58
-7 -6 -5 113.36 5.09
-7 -6 -5 115.1 5.1
-7 6 -5 119.8 5.46
-7 6 -6 86.14 4.65
-7 -6 -6 78.85 4.19
-7 6 -6 79.12 4.35
-7 -6 -6 83.39 4.63
-7 -6 -6 81.63 4.34
-7 -6 -6 82.47 4.41
-7 -6 -6 77.69 4.12
-7 6 -7 17.33 2.12
-7 -6 -7 22.52 2.31
-7 6 -7 19.37 2.21
-7 -6 -7 19.83 2.26
-7 -6 -7 23.08 2.33
-7 -6 -7 23.27 2.43
-7 -6 -7 19.47 2.09
-7 6 -8 12.94 1.93
-7 -6 -8 11.33 1.71
-7 6 -8 12.07 1.8
-7 -6 -8 12.38 1.82
-7 -6 -8 16.24 2.09
-7 -6 -8 14.08 1.95
-7 -6 -8 12.42 1.69
-7 -6 -9 15.16 1.96
-7 -6 -9 14.05 1.97
-7 6 -9 20.22 2.12
-7 -6 -9 14.56 2
-7 -6 -9 18.18 1.94
-7 -6 -10 22.87 2.45
-7 -6 -10 25.68 2.52
-7 -6 -10 22.62 2.36
-7 -6 -11 50.37 3.45
-7 -6 -11 50.07 3.41
-7 -6 -12 0.56 1.03
-7 6 -12 0.08 0.89
-7 -6 -12 -0.15 0.87
-7 -6 -13 1.83 0.99
-7 6 -13 1.65 0.92
-7 -6 -13 2.97 1.04
-7 -6 -14 12.93 1.5
-7 6 -14 9.63 1.38
-7 -6 -14 12.35 1.47
-7 -6 -15 16.25 1.48
-7 6 -15 13.63 1.42
-7 -6 -15 15.63 1.46
7 -7 -19 23.27 1.56
7 -7 -18 0.47 0.53
7 -7 -18 -0.11 0.65
7 -7 -18 1.22 0.59
7 -7 -18 0.27 0.56
7 -7 -17 55.46 2.95
7 7 -17 58.8 3.14
7 -7 -17 57.14 3.12
7 -7 -17 57.7 3.09
7 -7 -16 5.85 1.1
7 7 -16 5.9 1.16
7 7 -16 7.64 1.24
7 -7 -16 6.57 1.25
7 -7 -15 21.7 2.05
7 7 -15 23.52 2.29
7 7 -15 18.57 2.02
7 -7 -15 25.77 2.35
7 -7 -14 28.12 2.37
7 -7 -14 23.47 2.55
7 -7 -14 26.25 2.46
7 -7 -13 5.95 1.25
7 -7 -13 6.14 1.37
7 -7 -12 137.88 6.33
7 -7 -12 128.69 5.7
7 -7 -12 129.32 6.12
7 -7 -12 131.06 5.81
7 -7 -11 230.17 8.54
7 -7 -11 227.53 8.03
7 -7 -11 227.64 8.6
7 -7 -11 236.44 8.17
7 7 -10 98.55 5.3
7 -7 -10 104.61 5.77
7 -7 -10 109.99 5.55
7 7 -10 95.55 5.11
7 -7 -10 104.43 5.14
7 -7 -10 94.78 5.29
7 -7 -10 105.6 5.09
7 -7 -9 212.87 7.98
7 7 -9 208.9 7.85
7 -7 -9 213.6 7.5
7 -7 -9 195.79 7.96
7 7 -9 201.62 8.05
7 -7 -9 216.91 8.57
7 -7 -8 68.49 4.26
7 -7 -8 70.73 3.99
7 -7 -8 70.23 4.47
7 7 -8 68.62 4.21
7 7 -8 64.5 4.34
7 7 -8 68.35 4.04
7 -7 -8 71.92 4.67
7 -7 -7 167.72 6.8
7 -7 -7 169.69 7.18
7 7 -7 168.48 6.87
7 -7 -7 171.9 7.46
7 7 -7 166.98 6.63
7 -7 -7 175.57 6.44
7 -7 -6 8.61 1.79
7 -7 -5 454.34 13.44
7 -7 -4 488.62 14.11
7 -7 -3 252.81 9.45
7 -7 -2 20.61 2.74
7 -7 -1 273.72 10.26
-7 7 0 20.24 2.24
7 -7 0 18.94 2.88
-7 7 -1 193.55 7.33
7 -7 1 199.18 8.84
7 -7 1 193.32 7.57
-7 7 -2 27.38 2.63
-7 7 -3 345.22 10.11
-7 -7 -3 326.03 9.72
-7 7 -3 350.38 10.54
-7 -7 -3 336.25 10.39
7 7 3 320.19 9.8
-7 7 -4 158.8 6.4
-7 -7 -4 164.27 6.39
-7 7 -4 168.1 6.83
7 7 4 153.63 6.21
-7 -7 -4 162.86 6.73
-7 7 -5 213.18 7.62
-7 -7 -5 217.67 7.58
-7 7 -5 221.1 8.16
-7 -7 -5 220.47 8.09
-7 7 -6 14.07 1.91
-7 -7 -6 11.75 1.82
-7 -7 -6 16.19 1.95
-7 7 -6 17.98 2.3
-7 -7 -7 110.48 5.09
-7 7 -7 109.5 5.07
-7 -7 -7 102.72 4.99
-7 -7 -7 102.4 5.26
-7 -7 -7 110.93 5.27
-7 -7 -7 105.85 4.98
-7 -7 -8 -0.32 0.82
-7 -7 -8 2.95 1.18
-7 -7 -8 1.74 0.91
-7 -7 -8 2.33 1.03
-7 -7 -8 1.53 0.88
-7 -7 -9 28.29 2.51
-7 -7 -9 27.48 2.54
-7 -7 -9 28.57 2.61
-7 -7 -9 30.13 2.74
-7 -7 -9 25.7 2.29
-7 -7 -10 10.97 1.64
-7 -7 -10 14.29 1.91
-7 -7 -10 11.08 1.69
-7 -7 -10 10.47 1.53
-7 7 -11 144.23 6.3
-7 -7 -11 140.39 5.63
-7 -7 -11 140 5.13
-7 -7 -11 139.86 5.53
-7 7 -12 22.58 2.38
-7 -7 -12 23.57 2.16
-7 -7 -13 32.34 2.27
-7 7 -13 33.02 2.56
-7 -7 -13 30.23 2.25
-7 -7 -14 -0.69 0.63
-7 7 -14 -0.49 0.66
-7 -7 -14 1.06 0.57
-7 -7 -15 23.23 1.51
-7 -7 -15 24.89 1.54
-7 8 18 3.37 0.75
7 -8 -17 5.95 0.87
7 -8 -17 5.58 0.93
7 -8 -17 8.16 1.08
7 -8 -17 6.87 1.08
7 -8 -16 16.75 1.52
7 8 -16 16.74 1.62
7 -8 -16 18.27 1.76
7 -8 -16 17.95 1.69
7 8 -15 1.11 0.86
7 -8 -15 1.87 0.94
7 -8 -15 1.56 0.82
7 -8 -14 39.99 2.73
7 -8 -14 40.71 2.95
7 -8 -13 47.67 3.47
7 -8 -13 40.59 2.94
7 -8 -13 40.04 3.15
7 -8 -13 45.85 3.17
7 -8 -12 26.44 2.62
7 -8 -12 27.95 2.55
7 -8 -12 25.55 2.63
7 -8 -12 28.92 2.58
7 -8 -11 73.09 4.44
7 -8 -11 72.12 4.2
7 -8 -11 66.3 4.36
7 -8 -11 73.34 4.19
7 8 -10 54.12 3.79
7 -8 -10 65.74 4.2
7 -8 -10 60.42 3.88
7 -8 -10 57.84 4.07
7 -8 -10 61.27 3.84
7 8 -9 7.41 1.5
7 -8 -9 5.77 1.5
7 -8 -9 4 1.33
7 -8 -9 3.16 1.23
7 8 -9 4.22 1.26
7 -8 -9 4.7 1.28
7 8 -8 9.6 1.73
7 8 -8 9.01 1.59
7 -8 -8 9.03 1.79
7 -8 -8 12.99 1.97
7 -8 -8 9.39 1.68
7 -8 -8 6.81 1.41
7 8 -8 10.33 1.81
7 -8 -8 10.95 1.67
7 8 -7 8.72 1.66
7 -8 -7 8.72 1.7
7 -8 -7 6.53 1.31
7 -8 -7 8.12 1.61
7 -8 -7 5.49 1.61
7 8 -7 6.57 1.56
7 -8 -7 5.93 1.23
7 -8 -6 358.13 11.04
7 -8 -6 393.4 12.4
7 8 -6 397.14 11.44
7 -8 -6 384.06 12
7 8 -6 392.83 11.67
7 -8 -5 59.55 3.86
7 8 -5 67.62 4.15
7 -8 -5 64.87 4.61
7 -8 -5 60.45 4.27
7 -8 -4 104.52 5.9
7 8 -4 107.59 5.31
7 -8 -4 101.51 5.02
-7 -8 3 129.4 5.74
7 8 -3 131.25 5.98
7 -8 -3 119.1 6.36
-7 -8 2 5.17 1.19
7 8 -2 4.78 1.43
7 -8 -2 2.85 1.27
-7 8 1 61.47 3.89
-7 8 1 69.63 4.26
-7 -8 1 64.53 4.01
-7 -8 1 49.86 3.24
7 -8 -1 57.96 4.47
7 8 -1 54.13 3.75
-7 8 0 4.37 1.33
7 -8 0 1.86 1.42
-7 8 0 3.06 1.18
-7 -8 0 3 1.08
-7 -8 0 0.14 0.69
7 8 0 3.85 1.24
-7 -8 -1 14.35 2.02
-7 -8 -1 14.1 1.8
-7 8 -1 9.82 1.62
7 -8 1 12.22 2.28
-7 8 -1 12.78 1.94
-7 -8 -2 1.26 0.79
-7 -8 -2 3.17 0.96
-7 8 -2 3.34 1.03
-7 8 -2 1.5 1.11
-7 -8 -3 41.46 3.32
-7 -8 -3 36.63 2.9
-7 8 -3 35.3 2.87
-7 8 -3 37.78 3.29
7 -8 3 34.37 3.72
-7 -8 -4 4.83 1.31
7 8 4 3.27 1.11
-7 -8 -4 3.21 1.08
-7 8 -4 6.72 1.44
7 -8 4 6.48 1.99
-7 8 -4 6.24 1.45
-7 -8 -5 30.44 2.87
7 8 5 23.46 2.31
-7 -8 -5 27.43 2.55
-7 8 -5 28.39 2.51
7 -8 5 28.33 3.49
-7 -8 -6 23.38 2.37
7 8 6 27.19 2.39
-7 -8 -6 31.01 2.87
-7 -8 -7 31.78 2.68
-7 -8 -7 27.32 2.51
-7 -8 -7 31.57 2.87
-7 -8 -8 1.59 0.81
-7 -8 -8 2.4 0.99
-7 -8 -8 3.31 1.11
-7 -8 -9 2.48 0.95
-7 -8 -9 2.91 0.99
-7 -8 -9 3.56 1.07
-7 -8 -9 2.04 0.94
-7 -8 -10 16.53 1.76
-7 8 -10 14.64 1.98
-7 -8 -10 16.19 1.88
-7 -8 -10 17.06 1.74
-7 -8 -11 47.79 2.83
-7 8 -11 49.95 3.34
-7 -8 -11 44.42 2.76
-7 -8 -11 49.05 2.7
-7 -8 -12 28 2.04
-7 -8 -12 35.12 2.27
-7 8 -12 31.81 2.48
-7 -8 -13 37.51 2.16
-7 -8 -13 37.24 2.13
-7 8 -13 42.01 2.59
-7 8 -14 1.9 0.54
7 -9 -16 25.54 1.67
7 -9 -16 28.18 1.9
7 9 -16 24.91 1.74
7 -9 -15 0.41 0.49
7 -9 -15 -0.26 0.66
7 9 -15 0.93 0.62
7 -9 -14 45.47 2.63
7 -9 -14 48.41 2.92
7 9 -14 48.52 3.07
7 -9 -14 47.31 2.78
7 -9 -13 0.37 0.57
7 -9 -13 0.36 0.71
7 -9 -13 -0.32 0.85
7 -9 -13 0.76 0.73
7 -9 -12 50.08 3.4
7 -9 -12 60.01 3.56
7 -9 -12 55.27 3.66
7 -9 -12 51.27 3.29
7 -9 -11 0.15 0.87
7 -9 -11 -0.72 0.98
7 -9 -11 -0.16 0.89
7 -9 -11 -0.03 0.84
7 9 -10 61.89 3.77
7 -9 -10 59.08 3.83
7 -9 -10 60.39 3.83
7 -9 -10 56.53 3.96
7 -9 -10 64.64 3.78
7 9 -9 16.3 2.04
7 -9 -9 14.98 1.96
7 -9 -9 14.29 1.98
7 -9 -9 10.74 1.84
7 9 -9 11.09 1.8
7 -9 -9 15.63 1.93
7 9 -8 79.18 4.54
7 9 -8 77.84 4.6
7 -9 -8 83.55 4.62
7 -9 -8 88.65 4.78
7 -9 -8 77.83 4.81
7 -9 -8 75.95 4.19
7 9 -7 68.78 4.25
7 -9 -7 63.73 4
7 -9 -7 70.46 4.29
7 9 -7 73.1 4.48
7 -9 -7 70.83 4.61
7 -9 -7 68.85 3.87
7 -9 -6 80.64 4.58
7 -9 -6 79.3 4.44
7 -9 -6 75.27 4.81
7 9 -6 73.43 4.53
7 9 -6 80.03 4.63
7 -9 -5 4.59 1.35
7 -9 -5 4.46 1.15
7 -9 -5 3.88 1.47
7 9 -5 4.77 1.44
7 -9 -5 1.62 1.02
7 9 -5 2.53 1.05
7 -9 -4 87.69 4.7
7 -9 -4 89.65 5.31
7 -9 -4 87.74 5.38
7 9 -4 94.26 5.03
7 -9 -3 7.8 1.89
7 -9 -3 7.14 1.4
-7 -9 3 6.01 1.33
7 -9 -3 3.87 1.43
7 9 -3 4.07 1.31
-7 -9 2 180.37 7.2
7 -9 -2 172.41 7.92
7 9 -2 186.44 7.38
7 -9 -2 173.81 6.73
7 9 -1 1.43 1.05
7 -9 -1 -1.05 1.11
-7 9 1 0.29 0.84
-7 -9 1 0.83 0.75
-7 9 0 73.72 4.6
-7 -9 0 63.18 3.73
7 -9 0 67.23 4.82
7 9 0 72.48 4.39
-7 -9 0 66.49 4.25
-7 9 -1 131.69 6.25
-7 -9 -1 121.77 5.87
-7 -9 -1 111.97 5.16
7 -9 1 112.14 6.31
-7 -9 -2 57 3.94
-7 9 -2 60.87 3.76
-7 -9 -2 55.07 3.54
-7 -9 -3 55.63 3.9
-7 9 -3 57.21 3.54
-7 -9 -3 57.92 3.64
-7 -9 -4 47.27 3.29
-7 -9 -4 40.79 3.33
-7 -9 -5 28.75 2.55
-7 -9 -5 28.21 2.75
-7 -9 -6 29.86 2.54
-7 -9 -6 28.83 2.74
-7 -9 -7 6.71 1.32
-7 -9 -7 7.35 1.52
-7 -9 -8 21.43 2.16
-7 -9 -8 22.7 2.08
-7 -9 -8 20.19 2
-7 -9 -9 11.13 1.46
-7 9 -9 10.62 1.51
-7 -9 -9 11.18 1.49
-7 -9 -9 12.17 1.53
-7 -9 -10 1.93 0.71
-7 -9 -10 2.71 0.73
-7 9 -10 2.31 0.81
-7 -9 -11 19.64 1.54
-7 9 -11 16.12 1.71
-7 -9 -12 27.35 1.65
-7 -9 -12 30.13 1.71
-7 9 -12 29.94 2.07
7 -10 -15 25.11 1.71
7 10 -15 28.51 1.79
-7 10 14 7.6 1.11
7 -10 -14 9.98 1.23
7 -10 -14 7.65 1.11
7 10 -14 9.47 1.26
7 -10 -13 51.93 3.08
-7 10 13 55.22 2.94
7 -10 -13 50.99 2.86
-7 10 12 2.14 0.72
7 -10 -12 2.51 0.9
7 -10 -12 2.24 0.98
7 -10 -12 2.38 0.79
-7 10 11 76.83 3.77
7 -10 -11 78.52 4.04
7 -10 -11 71.93 3.88
7 -10 -11 77.37 4.24
7 -10 -11 74.63 3.8
7 10 -10 5.68 1.25
-7 10 10 3.29 0.98
7 -10 -10 3.33 1.13
7 -10 -10 4 1.12
7 -10 -10 3.2 1.21
7 -10 -10 3.37 0.95
7 10 -9 57.02 3.56
-7 10 9 59.52 3.34
7 10 -9 62.97 3.81
7 -10 -9 59.82 3.64
7 -10 -9 61.1 3.78
7 -10 -9 57.94 3.88
7 -10 -9 51.78 3.24
7 10 -8 47.71 3.37
7 10 -8 51.3 3.53
7 -10 -8 54.28 3.47
7 -10 -8 49.15 3.47
7 -10 -8 60.97 4.05
7 -10 -8 54.15 3.28
7 -10 -7 108.45 5.22
7 -10 -7 96.7 5.3
7 10 -7 96.69 4.97
7 -10 -7 94.56 4.69
7 10 -7 101.1 5.11
7 -10 -6 18.59 2.18
7 10 -6 21.73 2.33
7 -10 -6 17.63 2.32
7 10 -6 20.01 2.26
7 -10 -5 9.45 1.59
7 10 -5 7.43 1.6
7 -10 -5 5.8 1.52
7 10 -5 9.61 1.8
7 -10 -4 3.37 1.16
7 -10 -4 2.11 1.3
7 10 -4 1.65 1.18
7 10 -4 2.97 1.31
-7 -10 3 82.04 4.52
7 -10 -3 73.79 4.17
7 -10 -3 74.45 4.74
7 10 -3 74.93 4.46
7 -10 -2 6.47 1.63
7 10 -2 6.64 1.45
-7 -10 2 7.49 1.46
-7 -10 1 47.83 3.54
7 10 -1 46.19 3.46
7 -10 -1 39.22 3.52
-7 -10 0 11.27 1.89
-7 -10 -1 74.62 4.48
-7 -10 -1 75.6 4.02
-7 -10 -2 0.85 0.98
-7 -10 -2 0.06 0.73
-7 -10 -3 56.21 3.83
-7 -10 -3 51.07 3.32
-7 -10 -4 0.04 0.91
-7 -10 -4 -0.29 0.87
-7 -10 -5 35.62 2.97
-7 -10 -5 40.75 2.93
-7 -10 -6 0.08 0.83
-7 -10 -6 -0.3 0.81
-7 10 -6 -0.24 0.75
-7 -10 -7 18.47 2
-7 -10 -7 21.19 2.02
-7 10 -7 15.17 1.68
-7 -10 -8 -0.82 0.88
-7 -10 -8 -0.74 0.82
-7 10 -8 -0.6 0.65
-7 -10 -9 15.81 1.54
-7 10 -9 13.11 1.49
-7 -10 -9 13.93 1.44
-7 10 -10 0.03 0.61
-7 10 -10 0.33 0.53
-7 10 -11 0.79 0.52
7 11 -13 31.37 1.97
7 -11 -13 29.6 1.79
-7 11 13 33.38 1.91
7 -11 -12 13.34 1.5
7 -11 -12 14.97 1.41
-7 11 12 15.94 1.44
7 -11 -11 9.68 1.35
7 -11 -11 7.93 1.27
7 -11 -11 8.76 1.13
-7 11 11 7.73 1.08
7 11 -10 7.27 1.16
7 -11 -10 6.16 1.19
7 -11 -10 8.11 1.47
7 -11 -10 5.3 0.95
-7 11 10 6.7 1.07
7 11 -9 3.78 0.96
7 -11 -9 3.46 1.02
7 -11 -9 5.01 1.27
7 -11 -9 2 0.7
7 -11 -8 48.99 3.19
7 -11 -8 51.8 3.55
7 11 -8 56.87 3.38
7 11 -8 51.6 3.24
7 -11 -7 10.86 1.67
7 -11 -7 9.85 1.71
7 11 -7 12.64 1.74
7 11 -7 9.15 1.53
7 -11 -6 45.67 3.18
7 -11 -6 41.26 3.23
7 11 -6 47.32 3.24
7 11 -6 48 3.26
7 11 -5 94.22 4.65
7 -11 -5 103.72 5.28
7 11 -5 104.31 4.93
7 11 -4 109.2 5.08
7 -11 -4 114.6 5.62
7 -11 -4 104.54 4.86
7 11 -4 106.96 5.11
7 -11 -3 45.64 3.55
7 11 -3 51.59 3.46
7 -11 -3 49.26 3.16
7 11 -3 49.49 3.42
-7 -11 3 42.45 3.06
7 -11 -2 78.72 4.69
7 11 -2 88.88 4.59
7 11 -2 79.71 4.39
-7 -11 2 79.78 4.34
7 -11 -1 4.16 1.34
-7 -11 1 4.76 1.2
7 -11 0 22.71 2.54
-7 -11 0 23.98 2.44
7 -11 1 3.62 1.3
-7 -11 -1 2.64 0.95
7 -11 2 32.2 2.86
-7 -11 -2 26.78 2.58
7 -11 3 8.31 1.58
-7 -11 -3 7.51 1.49
7 -11 4 49.26 3.33
-7 -11 -4 53.22 3.46
-7 -11 -5 1.76 0.93
-7 -11 -6 20.49 1.98
-7 11 -7 1.51 0.75
-7 -11 -7 2.24 0.86
-7 11 -8 29.8 2.13
-7 -11 -8 26.75 1.91
-7 11 -9 0.87 0.58
7 12 -11 17.95 1.41
7 -12 -10 3.58 0.88
7 -12 -9 73.62 3.56
7 -12 -8 32.25 2.44
7 -12 -7 34.79 2.4
7 -12 -7 33.94 2.58
7 -12 -6 9.75 1.36
7 12 -6 6.99 1.2
7 -12 -6 9.9 1.5
7 12 -6 8.73 1.36
7 12 -5 136.5 5.11
7 -12 -5 129.64 5.45
7 -12 -5 133.22 5.04
7 -12 -4 -0.43 1
7 12 -4 -0.57 1.01
7 -12 -4 -0.34 0.56
-7 -12 3 52.35 3.04
7 12 -3 56.41 3.21
7 -12 -3 53.46 3.41
-7 -12 2 11.52 1.47
7 -12 -2 9.62 1.56
7 12 -2 9.56 1.4
-7 -12 1 84.59 4.09
7 12 -1 86.41 4.01
7 -12 -1 77.82 4.16
-7 -12 0 0.53 0.72
-7 12 0 0.84 0.61
7 -12 0 -0.13 0.77
7 12 0 0.16 0.81
-7 -12 -1 53.19 3.21
-7 12 -1 43.91 2.76
7 -12 1 52.87 3.26
-7 -12 -2 4.91 1.17
-7 12 -2 3.68 0.94
7 -12 2 3.23 0.91
-7 -12 -3 56.74 3.2
-7 12 -3 47.73 2.87
7 -12 3 51.45 2.96
-7 12 -4 26.67 2.09
-7 -12 -4 29.46 2.24
-7 12 -5 15.59 1.59
-7 -12 -5 22.2 1.84
-7 12 -6 27.25 1.97
-7 -12 -6 32.05 2.06
-7 12 -7 13.74 1.32
7 -13 -8 0.42 0.48
7 -13 -7 96.21 3.71
7 -13 -6 -0.58 0.63
7 -13 -6 0.34 0.45
7 -13 -5 11.28 1.34
7 -13 -4 2.16 0.77
7 13 -4 1.92 0.62
7 -13 -3 20.56 1.79
7 13 -3 18.95 1.56
7 13 -2 4.67 0.87
7 -13 -2 4.24 0.91
-7 -13 2 4.01 0.78
7 -13 -1 38.43 2.34
-7 -13 1 36.4 2.22
7 13 -1 33.67 2.03
-7 -13 0 2.41 0.75
7 13 0 2.95 0.75
7 -13 0 3.46 0.85
-7 -13 -1 12.96 1.36
7 -13 1 12.31 1.22
7 13 1 13.96 1.26
-7 -13 -2 11.8 1.29
-7 13 -2 12.6 1.19
7 13 2 14.23 1.23
-7 -13 -3 10.29 1.16
-7 -13 -4 6.97 0.94
8 0 -21 -0.17 0.51
8 0 -21 -0.34 0.58
8 0 -20 52.77 3.06
8 0 -20 53.98 3.06
8 0 -19 -0.07 0.7
8 0 -19 -0.05 0.78
8 0 -18 105.24 5
8 0 -18 98.83 4.73
8 0 -17 0.94 0.75
8 0 -17 0.07 0.83
8 0 -16 301.81 9.77
8 0 -15 -0.58 0.83
8 0 -15 0.98 0.8
8 0 -14 36.96 3.04
8 0 -13 0.93 0.88
8 0 -13 1.2 0.95
8 0 -12 390.88 10.95
8 0 -11 -1.14 0.98
8 0 -10 1045.03 21.79
8 0 -9 0.4 0.73
8 0 -8 1155.33 22.99
8 0 -7 0.7 0.67
8 0 -6 1267.25 25.25
8 0 -6 1229.51 23.95
8 0 -5 -0.08 0.92
8 0 -5 0.1 0.54
8 0 -4 1507.28 29.68
8 0 -4 1504.02 27.83
8 0 -3 -0.04 1.04
8 0 -3 0.88 0.47
8 0 -2 2268.02 42.5
8 0 -1 1.45 1.19
8 0 0 1578.84 31.14
8 0 1 -0.6 1.08
8 0 2 643.03 15.57
8 0 3 0.31 1.19
-8 0 -3 0.05 0.43
8 0 4 53.94 3.82
-8 0 -4 54.04 2.89
-8 0 -5 0.08 0.67
-8 0 -6 421.13 11.03
-8 0 -7 -0.98 0.83
-8 0 -8 179.28 6.91
-8 0 -8 185.44 6.92
-8 0 -8 191.68 6.93
-8 0 -8 169.15 6.68
-8 0 -9 -0.85 1.11
-8 0 -9 -0.63 1.28
-8 0 -9 0.37 0.87
-8 0 -9 -0.75 1
-8 0 -9 -2.23 1.19
-8 0 -10 152.92 6.49
-8 0 -10 150.93 6.41
-8 0 -10 151.27 6.28
-8 0 -10 141.02 6.36
-8 0 -10 155.64 5.99
-8 0 -11 0.97 0.87
-8 0 -11 -0.18 1.15
-8 0 -11 -1.88 1.33
-8 0 -12 92.49 4.66
-8 0 -12 98.07 4.95
-8 0 -12 101.73 5.13
-8 0 -13 -0.8 1.03
-8 0 -13 -1.68 1.21
-8 0 -14 39.06 2.92
-8 0 -14 35 2.72
-8 0 -15 -1.69 1.08
-8 0 -15 -1.1 0.73
-8 0 -15 -1.16 0.97
-8 0 -16 9.78 1.21
-8 0 -16 10.81 1.36
-8 0 -16 11.56 1.35
-8 0 -17 -0.36 0.49
8 1 -21 7.2 0.99
8 -1 -21 5.89 0.98
8 -1 -21 6.19 1.03
8 1 -21 6.99 1.07
8 1 -20 -0.7 0.71
8 -1 -20 0.94 0.74
8 1 -20 0.03 0.71
8 1 -19 1.28 0.92
8 -1 -19 0.15 0.67
8 1 -19 1.09 0.87
8 -1 -19 0.15 0.72
8 1 -18 1.28 0.93
8 -1 -18 0.65 0.77
8 -1 -18 -0.88 0.92
8 1 -18 1.07 0.84
8 1 -17 0.27 0.84
8 -1 -17 -0.42 0.87
8 -1 -17 -0.52 0.92
8 1 -16 -0.79 0.99
8 -1 -16 0.83 0.84
8 1 -15 6.13 1.46
8 -1 -15 5.84 1.37
8 -1 -14 38.38 3.07
8 1 -14 42.99 3.32
8 -1 -14 35.37 2.8
8 1 -13 220.94 7.83
8 -1 -13 204.83 7.41
8 -1 -13 216.44 7.98
8 -1 -13 199.35 7.07
8 1 -13 209.83 7.11
8 1 -12 49.34 3.35
8 -1 -12 40.58 2.97
8 1 -11 -0.83 1.07
8 -1 -11 1.53 0.89
8 1 -10 6.38 1.26
8 -1 -10 5.75 1.06
8 1 -9 3.61 1.09
8 -1 -9 2.76 0.86
8 -1 -8 38.46 2.46
8 1 -8 35.76 2.53
8 -1 -7 18.19 1.66
8 1 -7 12.35 1.42
8 -1 -6 48.35 2.55
8 1 -6 49.8 2.86
8 -1 -5 14.11 1.79
8 -1 -5 13.96 1.33
8 1 -5 14.41 1.56
8 -1 -4 185.57 6.84
8 1 -4 196.17 6.64
8 -1 -4 194.27 5.47
8 -1 -3 34.98 2.88
8 1 -3 36.68 2.69
8 -1 -3 38.12 2
8 -1 -2 238.01 7.98
8 1 -2 235.07 7.59
8 1 -1 43.57 3.02
8 -1 -1 44.46 3.24
8 -1 0 10.13 1.7
8 1 0 7.03 1.32
8 -1 1 298.23 9.3
8 1 1 289.21 8.91
8 -1 2 144.94 6.14
8 1 2 152.85 6.14
8 -1 3 0.64 1.21
8 -1 4 21.5 2.52
-8 -1 -4 16.26 1.67
8 -1 5 344.01 10.7
-8 1 -5 325.3 8.77
-8 -1 -5 316.73 8.98
8 -1 6 344.91 10.96
-8 1 -6 325.14 9.16
-8 -1 -6 322.93 9.36
8 -1 7 4.81 1.68
-8 1 -7 3.09 0.97
-8 -1 -7 1.62 0.97
-8 1 -8 96.19 4.67
-8 -1 -8 97.85 4.8
8 -1 8 90.93 5.46
-8 1 -8 92.66 4.67
-8 -1 -8 90.08 4.74
-8 1 -8 90.39 4.75
-8 1 -8 84.59 4.57
-8 -1 -8 95.87 4.73
-8 1 -9 3.41 1.05
-8 -1 -9 2.13 0.82
8 -1 9 0.54 1.35
-8 1 -9 4.41 1.28
-8 -1 -9 2.57 0.98
-8 -1 -9 1.61 0.94
-8 1 -9 3.41 1.07
-8 1 -9 0.21 1.28
-8 -1 -10 34.75 2.94
-8 1 -10 37.23 3.12
-8 1 -10 33.24 2.89
-8 -1 -10 33.26 2.84
8 -1 10 30.96 3.29
-8 1 -10 29.18 2.72
-8 -1 -10 32.95 3
-8 -1 -11 -1.54 1.19
-8 -1 -11 0.13 0.75
-8 1 -11 -0.47 1.04
-8 -1 -11 -2.23 1.54
-8 1 -11 -1.01 1.22
-8 -1 -11 -1.05 1.04
-8 -1 -12 46.66 3.13
-8 -1 -12 56.08 3.58
-8 1 -12 48.13 3.48
-8 -1 -12 58 3.81
-8 1 -12 50.63 3.54
-8 -1 -12 45.75 3.31
-8 -1 -13 1.36 0.76
-8 -1 -13 0.85 0.81
-8 1 -13 -0.7 1.03
-8 1 -13 0.76 0.93
-8 -1 -13 0.87 0.94
-8 1 -13 -0.02 1
-8 -1 -13 -0.38 1.11
-8 1 -14 49.96 3.19
-8 1 -14 51.72 3.3
-8 -1 -14 54.13 3.45
-8 1 -14 54.38 3.4
-8 -1 -14 50.48 3.16
-8 1 -15 4.79 1.09
-8 -1 -15 4.2 1.14
-8 1 -15 5.97 1.18
-8 -1 -15 6.63 1.18
-8 1 -15 6.8 1.27
-8 1 -16 26.96 1.97
-8 -1 -16 30.1 2.04
-8 -1 -16 29.15 1.97
-8 1 -16 28.87 2.09
-8 1 -16 28.24 1.96
-8 -1 -16 29.02 2.07
-8 1 -17 -0.71 0.5
8 -2 -21 17.29 1.53
8 2 -21 17.71 1.55
8 -2 -21 15.5 1.38
8 2 -20 63.42 2.96
8 -2 -20 59.24 3.06
8 2 -19 26.18 2.07
8 -2 -19 27.37 2.22
8 2 -19 26.62 2.28
8 -2 -18 36.99 2.72
8 2 -18 40.24 2.97
8 2 -18 42.04 2.79
8 2 -18 45.34 3.25
8 -2 -18 37.56 2.75
8 2 -17 56.7 3.76
8 -2 -17 55.59 3.47
8 -2 -17 57.46 3.47
8 2 -16 74.55 4.38
8 -2 -16 74.55 4.16
8 -2 -16 72.76 3.98
8 2 -15 14.76 2.04
8 -2 -15 11.79 1.72
8 -2 -15 11.48 1.64
8 -2 -15 15.78 1.93
8 -2 -14 229.1 8.13
8 2 -14 260.27 8.79
8 2 -14 245.51 8.46
8 -2 -14 233.93 7.97
8 2 -14 247.59 8.02
8 -2 -13 13.91 1.76
8 -2 -13 14.47 2.06
8 -2 -13 14.47 1.82
8 2 -13 14.48 1.76
8 -2 -12 277.83 8.65
8 2 -12 290.23 9.28
8 -2 -12 290.46 8.83
8 -2 -12 301.71 9.65
8 2 -11 316.89 9.64
8 -2 -11 315.57 9.12
8 2 -10 548.02 13.7
8 -2 -10 537.35 12.89
8 2 -9 383.78 10.71
8 -2 -9 408.22 10.21
8 -2 -8 570.3 12.81
8 2 -8 559.66 13.66
8 -2 -7 709.28 14.85
8 2 -7 686.81 15.77
8 -2 -6 327.33 8.05
8 2 -6 312.37 8.91
8 -2 -5 164.6 6.34
8 -2 -5 156.41 6.29
8 -2 -5 153.78 4.75
8 -2 -4 712.74 16.84
8 -2 -3 219.33 7.72
8 -2 -2 868.81 19.91
8 2 -2 908.23 19.22
8 2 -1 249.36 7.82
8 -2 -1 239.12 8.29
8 2 0 577.19 13.99
8 -2 0 579.23 14.75
8 2 1 155.29 6.04
8 -2 1 141.71 6.21
8 -2 2 494.7 13.41
8 -2 3 487.47 13.4
8 -2 4 213.37 8.07
8 -2 5 452.34 13.1
8 -2 6 405.19 12.42
-8 -2 -6 397.48 10.94
8 -2 7 51.34 4.06
-8 -2 -7 50.46 3.48
-8 -2 -8 110.37 5.23
-8 -2 -8 110.49 5.03
-8 2 -8 110.13 5.28
-8 2 -8 117.38 5.45
-8 -2 -8 108.2 5
8 -2 8 112.92 6.15
-8 2 -8 108.78 5.07
-8 -2 -8 99.3 5.1
-8 -2 -9 17.1 2.09
-8 -2 -9 18.66 2.13
-8 2 -9 20.14 2.3
-8 2 -9 20.3 2.37
-8 -2 -9 16.6 1.99
8 -2 9 19.45 2.68
-8 2 -9 17.53 2.07
-8 -2 -9 17.59 2.16
-8 -2 -10 52.65 3.65
-8 2 -10 50.9 3.44
-8 -2 -10 50.62 3.43
-8 2 -10 50.68 3.63
-8 2 -10 50.72 3.61
-8 -2 -10 48.67 3.39
8 -2 10 51.94 4.25
-8 2 -10 47.55 3.47
-8 -2 -10 43.69 3.5
-8 -2 -11 8.51 1.44
-8 2 -11 11.42 1.73
-8 -2 -11 12.06 1.75
-8 2 -11 10.44 1.69
-8 2 -11 10.23 1.8
-8 -2 -11 7.71 1.52
-8 -2 -12 70.08 3.88
-8 2 -12 67.32 4.06
-8 2 -12 76.46 4.33
-8 -2 -12 64.19 3.81
-8 -2 -12 71.02 4.14
-8 2 -12 67.43 3.99
-8 -2 -13 2.24 0.89
-8 -2 -13 4.44 1.14
-8 2 -13 5.95 1.43
-8 -2 -13 4.69 1.2
-8 -2 -13 2.4 1.03
-8 2 -13 3.73 1.21
-8 2 -13 4.82 1.29
-8 -2 -13 5.81 1.36
-8 -2 -14 42.71 2.67
-8 -2 -14 39.59 2.62
-8 2 -14 41.23 2.83
-8 -2 -14 43.66 3.05
-8 -2 -14 41.68 2.76
-8 2 -14 46.99 3.14
-8 2 -14 41.42 2.87
-8 -2 -14 39.87 2.79
-8 -2 -15 6.89 1.06
-8 -2 -15 7.35 1.06
-8 2 -15 6.54 1.19
-8 -2 -15 10.08 1.48
-8 2 -15 5.87 1.17
-8 2 -15 6.54 1.13
-8 -2 -15 6.15 1.05
-8 -2 -16 29.27 1.98
-8 2 -16 32.23 2.12
-8 -2 -16 32.5 1.94
-8 2 -16 30.78 1.92
-8 -2 -16 35.94 2.24
-8 2 -16 37.05 2.27
8 -3 -21 0.58 0.47
8 -3 -21 -1.39 0.66
8 -3 -20 -0.15 0.58
8 3 -20 0.66 0.63
8 -3 -20 -0.91 0.75
8 -3 -19 6.32 1.19
8 3 -19 7.16 1.28
8 -3 -19 8.03 1.21
8 3 -18 0.51 0.77
8 -3 -18 0.2 0.53
8 -3 -18 0.13 0.71
8 3 -18 -1.69 0.97
8 3 -17 4.7 1.31
8 -3 -17 3.41 0.99
8 -3 -17 3.73 0.94
8 -3 -17 2.17 0.81
8 3 -16 28.81 2.69
8 -3 -16 31.37 2.53
8 -3 -16 27.26 2.3
8 -3 -16 30.15 2.59
8 -3 -15 50.5 3.17
8 3 -15 57.79 3.55
8 3 -15 52.4 3.57
8 3 -15 52.24 3.61
8 -3 -15 51.8 3.31
8 -3 -15 52.15 3.47
8 3 -14 11.73 1.83
8 -3 -14 13.69 1.61
8 3 -14 10.27 1.6
8 3 -14 11.12 1.68
8 -3 -14 12.68 1.74
8 -3 -13 13.13 1.74
8 3 -13 12.5 1.8
8 -3 -13 12.45 1.7
8 3 -13 12.66 1.7
8 3 -13 14.02 1.86
8 -3 -13 15.5 2.14
8 -3 -13 13.45 1.78
8 -3 -12 2.57 1.09
8 3 -12 -0.67 1.2
8 -3 -12 0.66 0.77
8 -3 -12 -0.6 1.12
8 -3 -12 -0.01 0.68
8 3 -12 -0.13 1.18
8 3 -11 13.87 1.96
8 -3 -11 12.8 1.65
8 3 -10 46.84 3.33
8 -3 -10 44.1 2.84
8 3 -9 188.34 7
8 -3 -9 186.58 6.15
8 3 -8 7.38 1.39
8 -3 -8 5.66 0.98
8 3 -7 4.41 1.15
8 -3 -7 3.91 0.8
8 -3 -7 6.03 1.25
8 -3 -6 0.64 0.83
8 -3 -5 260.42 8.56
8 -3 -5 221.16 8.1
8 -3 -4 13.44 2
8 -3 -3 62.12 3.96
8 -3 -2 8.52 1.94
8 -3 -1 63.15 4.02
8 3 0 281.41 8.45
8 -3 0 257.81 8.99
8 -3 1 13.25 2.03
8 -3 2 9.47 1.84
8 -3 3 77.59 4.72
8 -3 4 141.51 6.59
8 -3 5 5.89 1.76
8 -3 6 154.82 7.14
-8 3 -7 4.22 1.35
-8 3 -7 5.46 1.47
-8 -3 -7 2.31 1.03
-8 -3 -7 1.82 0.96
-8 -3 -7 3.7 1.23
8 -3 7 5.83 1.78
8 -3 8 30.77 3.31
-8 3 -8 35.06 2.96
-8 3 -8 30.7 2.83
-8 -3 -8 30.87 2.83
-8 -3 -8 32.81 2.82
-8 -3 -8 30.74 2.89
-8 -3 -8 34.03 2.8
-8 3 -9 24.98 2.42
-8 -3 -9 30.36 2.76
-8 -3 -9 28.44 2.61
-8 3 -9 29.22 2.76
-8 3 -9 23.96 2.57
-8 -3 -9 27.98 2.8
8 -3 9 25.74 3
-8 -3 -10 23.03 2.39
-8 3 -10 29.35 2.78
-8 3 -10 23.64 2.5
-8 3 -10 23.33 2.34
-8 -3 -10 24.8 2.58
-8 -3 -11 11.1 1.65
-8 3 -11 17.95 2.2
-8 3 -11 15.01 2.07
-8 -3 -11 12.82 1.93
-8 3 -11 12.76 1.8
-8 -3 -12 36.11 2.83
-8 3 -12 36.25 2.89
-8 -3 -12 38.61 3.01
-8 3 -12 33.94 2.82
-8 3 -12 38.2 3.04
-8 -3 -12 36.47 2.68
-8 -3 -13 30.48 2.49
-8 -3 -13 26.21 2.35
-8 3 -13 28.17 2.51
-8 -3 -13 25.8 2.42
-8 3 -13 26.94 2.37
-8 3 -13 25.75 2.45
-8 -3 -13 28.88 2.3
-8 -3 -14 28.82 2.2
-8 -3 -14 29.33 2.29
-8 -3 -14 33.12 2.52
-8 3 -14 27.29 2.32
-8 3 -14 26.12 2.15
-8 -3 -14 23.96 2.21
-8 3 -14 27.44 2.35
-8 -3 -14 27.91 2.07
-8 -3 -15 8.81 1.2
-8 -3 -15 6.19 1.06
-8 -3 -15 7.31 1.22
-8 3 -15 7.12 1.08
-8 3 -15 8.43 1.33
-8 3 -15 9.77 1.37
-8 -3 -16 24.18 1.8
-8 3 -16 24.33 1.76
-8 -3 -16 23 1.51
8 -4 -20 6.94 1.05
8 4 -20 8.47 1.12
8 -4 -20 5.59 0.92
8 4 -19 50.75 2.88
8 -4 -19 48.37 2.91
8 4 -18 9.27 1.35
8 -4 -18 9.07 1.24
8 4 -17 107.32 4.92
8 -4 -17 91.04 4.4
8 4 -16 2.6 0.95
8 -4 -16 1.18 0.9
8 -4 -15 166.34 6.91
8 4 -15 159.82 6.4
8 4 -15 169.32 6.66
8 4 -15 166.25 6.54
8 -4 -15 157.36 6.36
8 -4 -14 102.63 5.42
8 4 -14 104.84 5.15
8 4 -14 104.22 5.02
8 -4 -14 95.57 4.86
8 4 -13 326.92 10.56
8 -4 -13 316.17 10.48
8 4 -13 332.42 10.25
8 4 -13 336.23 9.94
8 -4 -13 338.08 10.05
8 4 -12 45.59 3.5
8 -4 -12 50.02 3.67
8 4 -12 48.84 3.47
8 -4 -12 49.5 3.62
8 4 -12 48.17 3.26
8 -4 -12 44.23 3.2
8 -4 -11 607.19 15.79
8 -4 -11 609.79 15.47
8 -4 -11 613.37 14.9
8 4 -11 627.31 15.88
8 4 -10 130.82 5.99
8 -4 -10 130.48 5.25
8 4 -9 374.14 11.1
8 -4 -9 366.68 9.73
8 4 -8 72.46 4.27
8 -4 -8 67.59 4.03
8 -4 -8 64.95 3.25
8 -4 -7 552.12 14.38
8 -4 -6 14.63 2.01
8 -4 -5 167.42 6.93
8 -4 -4 22.26 2.43
8 -4 -4 29.57 3.04
8 -4 -3 1000.07 22.39
8 -4 -2 109.22 5.49
8 -4 -1 846.56 19.89
-8 4 0 344.96 8.8
8 -4 0 308.27 10.3
-8 4 -1 809.88 16.79
8 -4 1 766.02 19.03
8 -4 2 84.95 5.04
8 -4 3 453.31 13.33
8 -4 4 51.34 4.04
8 -4 5 245.59 9.33
-8 -4 -6 38.2 2.96
8 -4 6 32.15 3.32
-8 4 -6 35.35 2.89
-8 4 -7 220.12 7.85
-8 4 -7 210.71 7.6
-8 -4 -7 208.42 7.68
-8 -4 -7 217.38 7.66
-8 -4 -7 213.15 7.63
8 -4 7 207.88 8.83
-8 -4 -8 60.26 3.89
-8 4 -8 65.44 4.1
-8 4 -8 64.45 4.03
-8 -4 -8 65.02 4.02
-8 -4 -8 63.35 3.93
-8 -4 -8 60.07 4.11
8 -4 8 65.25 4.78
-8 4 -9 94.96 5
-8 4 -9 103.01 5.16
-8 -4 -9 96.34 5.35
-8 -4 -9 109.6 5.22
-8 4 -9 101.92 5.03
-8 -4 -9 99.29 5.09
-8 -4 -10 22.18 2.39
-8 4 -10 25.56 2.57
-8 4 -10 18.57 2.31
-8 -4 -10 22.44 2.43
-8 4 -10 20.75 2.26
-8 -4 -11 10.21 1.72
-8 4 -11 7.53 1.51
-8 4 -11 7.93 1.64
-8 -4 -11 9.27 1.65
-8 4 -11 7.99 1.5
-8 -4 -12 10.68 1.69
-8 -4 -12 11.22 1.76
-8 4 -12 12.54 1.8
-8 4 -12 9.93 1.64
-8 4 -12 11.12 1.67
-8 -4 -13 65.79 3.59
-8 -4 -13 75.05 3.84
-8 -4 -13 72.49 3.94
-8 4 -13 61.39 3.62
-8 4 -13 66.34 3.56
-8 4 -13 66.07 3.79
-8 4 -13 70.02 3.78
-8 -4 -14 47.63 2.82
-8 -4 -14 51.39 2.95
-8 4 -14 46.12 2.84
-8 4 -14 45.88 2.66
-8 -4 -14 51.48 3.06
-8 4 -14 49.06 2.91
-8 -4 -14 49.51 2.99
-8 4 -14 43.28 2.85
-8 -4 -15 41.98 2.38
-8 -4 -15 44.01 2.52
-8 -4 -15 39.51 2.47
-8 4 -15 41.81 2.43
-8 -4 -16 7.68 0.98
8 -5 -20 -0.53 0.46
8 -5 -20 1.15 0.55
8 5 -19 -0.41 0.62
8 -5 -19 -0.16 0.56
8 -5 -19 -0.69 0.75
8 5 -18 29.11 2.2
8 -5 -18 27.67 2.12
8 -5 -17 2.42 0.72
8 -5 -17 3.68 1.02
8 5 -16 1.85 0.69
8 5 -16 1.73 0.82
8 5 -16 1.45 0.72
8 -5 -16 2.43 1.06
8 -5 -15 3.39 1.26
8 5 -15 4.68 1.19
8 5 -15 4.19 1.14
8 -5 -15 2.22 0.9
8 -5 -14 172.96 7.23
8 5 -14 166.62 6.87
8 5 -14 178.62 6.57
8 -5 -14 170.27 6.7
8 -5 -13 2.16 1
8 5 -13 0.03 0.94
8 -5 -13 2.63 0.96
8 -5 -12 35.25 3.18
8 -5 -12 40.48 3.09
8 5 -12 37.67 3.25
8 -5 -11 15.21 2.11
8 -5 -11 14.53 1.94
8 -5 -11 12.62 1.75
8 5 -11 10.02 1.76
8 -5 -10 67.79 4.27
8 5 -10 58.88 3.7
8 -5 -10 58.89 3.74
8 5 -10 66.29 4.25
8 -5 -10 62.34 3.71
8 -5 -9 21.6 2.48
8 5 -9 19.26 2.35
8 -5 -8 59.01 4
8 5 -8 63.79 4.17
8 -5 -7 -1.14 1.39
8 -5 -6 144.61 6.54
8 -5 -5 157.95 6.93
8 -5 -4 79.47 4.98
8 -5 -3 -0.96 1.36
8 -5 -3 1.2 1.5
8 -5 -2 297.44 9.84
8 -5 -1 7.35 1.75
-8 5 0 116 4.82
8 -5 0 113.47 5.76
-8 5 -1 55.33 3.24
8 -5 1 50.88 3.98
-8 5 -2 176.68 6.23
8 -5 2 171.84 7.43
-8 5 -3 68.71 3.7
8 -5 3 71.15 4.75
8 -5 4 12.72 2.3
-8 5 -5 4.05 1.27
-8 -5 -5 4.25 1.21
-8 -5 -5 3.61 1.19
-8 -5 -5 3.58 0.95
8 -5 5 5.32 1.83
8 -5 6 15.35 2.43
-8 -5 -6 13.65 1.77
-8 5 -6 17.41 2.21
-8 5 -6 15.52 2.05
-8 -5 -6 13.83 1.95
-8 -5 -6 13.23 1.85
-8 -5 -6 14.53 1.89
-8 -5 -6 13.54 1.68
-8 -5 -7 17.9 2.11
-8 5 -7 18.47 2.17
-8 5 -7 17.52 2.16
-8 -5 -7 15.99 2.01
-8 -5 -7 18.98 2.17
-8 -5 -7 15.65 1.93
-8 -5 -7 16.49 1.81
-8 -5 -8 88.1 4.69
-8 -5 -8 88.12 4.77
-8 5 -8 90.89 4.72
-8 5 -8 89.15 4.76
-8 -5 -8 84.25 4.61
-8 -5 -9 8.57 1.67
-8 5 -9 8.29 1.61
-8 5 -9 5.71 1.39
-8 -5 -9 6.86 1.45
-8 5 -9 5.05 1.26
-8 -5 -10 45.96 3.3
-8 5 -10 40.53 3.1
-8 5 -10 42.35 3.16
-8 -5 -10 40.7 3.19
-8 5 -10 46.13 3.31
-8 -5 -11 3.65 1.19
-8 5 -11 6.19 1.29
-8 5 -11 6.55 1.43
-8 5 -11 5.23 1.34
-8 -5 -11 7.11 1.49
-8 -5 -12 2.08 1.13
-8 -5 -12 2.32 0.92
-8 5 -12 2.09 0.91
-8 5 -12 2.61 1.12
-8 -5 -13 61.52 3.34
-8 -5 -13 66.04 3.5
-8 5 -13 57.63 3.52
-8 5 -13 58.47 3.21
-8 -5 -13 60.46 3.4
-8 -5 -14 5.27 1.1
-8 5 -14 5.51 1.11
-8 -5 -14 7.39 1.22
-8 5 -14 6.7 1.08
-8 -5 -14 5.97 1.16
-8 -5 -15 27.45 1.81
-8 -5 -15 22.01 1.68
8 -6 -19 43.03 2.26
8 -6 -19 47.6 2.48
8 6 -18 -0.02 0.58
8 -6 -18 -0.31 0.6
8 -6 -18 -1.42 0.85
8 -6 -18 0.03 0.65
8 -6 -18 0.48 0.49
8 -6 -17 32.21 2.34
8 -6 -17 30.55 2.49
8 -6 -17 30.31 2.34
8 6 -16 2.16 0.93
8 -6 -16 0.77 0.8
8 -6 -15 100.24 5.17
8 6 -15 97.06 4.87
8 -6 -15 99.72 4.79
8 -6 -14 34.57 3.07
8 6 -14 35.6 2.99
8 -6 -14 35.7 2.9
8 -6 -13 381.94 11.67
8 -6 -13 370.84 10.71
8 6 -13 377.68 11.48
8 -6 -13 391.55 11.12
8 -6 -12 15.75 2.23
8 -6 -12 15.74 1.96
8 -6 -12 15.76 1.98
8 -6 -11 277.71 9.66
8 -6 -11 283.75 9.04
8 -6 -11 286.05 9.22
8 6 -11 261.81 9.52
8 -6 -10 15.51 2.14
8 -6 -10 15.6 2.23
8 -6 -10 12.77 1.82
8 -6 -10 17.69 2.1
8 6 -10 11.32 1.76
8 6 -10 14.34 2.15
8 -6 -9 283.77 9.6
8 6 -9 263.23 9.01
8 -6 -9 283.46 8.88
8 -6 -9 277.37 8.84
8 6 -9 283.23 9.87
8 -6 -9 282.57 9.94
8 -6 -8 42.25 3.32
8 -6 -8 40.84 3.34
8 -6 -8 40.3 2.93
8 6 -8 39.07 3.11
8 -6 -8 44.95 3.67
8 6 -8 41.36 3.5
8 -6 -8 46.1 3.08
8 -6 -7 420.31 12.66
8 -6 -6 2.98 1.45
8 -6 -5 743.11 18.82
8 -6 -4 11.22 2.24
8 -6 -3 665.45 17.78
8 -6 -2 165.54 7.85
8 -6 -1 426.43 13.49
8 -6 -1 363.36 11.68
-8 6 0 39.46 2.93
8 -6 0 34.23 3.22
-8 6 -1 290.52 8.96
8 -6 1 277.44 9.82
8 -6 2 2.17 1.36
-8 6 -2 3.5 1.05
-8 6 -3 306.42 9.49
-8 -6 -3 284.89 8.82
-8 6 -3 288.18 9.1
8 -6 3 284.29 10.2
-8 -6 -3 299.67 9.54
-8 6 -4 8.12 1.57
-8 -6 -4 8.04 1.46
8 -6 4 11.41 2.12
-8 6 -4 8.5 1.45
-8 -6 -4 10.43 1.76
-8 6 -5 279.07 9.16
-8 -6 -5 280.34 9.34
-8 -6 -5 272.37 8.6
-8 6 -5 282.49 9.05
-8 -6 -6 4.04 1.2
-8 6 -6 2.79 1.19
-8 -6 -6 3.53 1.28
-8 -6 -6 3.35 1.21
-8 -6 -6 4.69 1.21
-8 -6 -6 3.16 1
-8 -6 -7 177.1 6.71
-8 6 -7 171.51 6.77
-8 -6 -7 164.39 6.82
-8 -6 -7 161.93 6.52
-8 -6 -7 166.65 6.63
-8 -6 -7 153.99 6.11
-8 -6 -8 25.29 2.5
-8 6 -8 25.09 2.46
-8 -6 -8 28.36 2.7
-8 -6 -8 23.64 2.45
-8 -6 -8 23.17 2.43
-8 -6 -8 22.14 2.14
-8 6 -9 51.34 3.48
-8 -6 -9 47.04 3.37
-8 -6 -9 50.72 3.46
-8 -6 -9 48.3 3.04
-8 -6 -9 52.21 3.53
-8 -6 -10 3.12 1.24
-8 6 -10 2.48 1.02
-8 6 -10 3.09 1.16
-8 -6 -10 2.67 1.04
-8 -6 -11 19.01 2.09
-8 6 -11 23.19 2.09
-8 -6 -11 17.81 1.97
-8 -6 -12 1.31 0.9
-8 6 -12 0.63 0.88
-8 -6 -12 2.22 0.93
-8 -6 -13 9.96 1.37
-8 6 -13 12.07 1.61
-8 -6 -13 10.14 1.39
-8 -6 -14 6.46 1.01
-8 6 -14 5.81 1.02
-8 -6 -14 7.06 1.05
-8 -6 -14 5.43 0.98
-8 -6 -15 15.13 1.23
8 -7 -18 4.09 0.72
8 -7 -18 4.88 0.85
8 -7 -18 5.5 0.88
8 -7 -18 5.12 0.93
8 -7 -17 3.38 0.72
8 -7 -17 2.44 0.8
8 -7 -17 3.38 0.89
8 -7 -17 2.12 0.73
8 -7 -16 50.82 2.83
8 7 -16 48.75 2.99
8 -7 -16 51.41 3.05
8 7 -15 1.17 0.93
8 -7 -15 0.38 0.8
8 -7 -14 2.32 1.1
8 -7 -14 3.99 1.13
8 7 -14 3.23 1.18
8 -7 -14 3.5 1.17
8 -7 -13 3.78 1.33
8 -7 -13 3.15 0.98
8 -7 -13 3.4 1.2
8 -7 -12 159.76 6.85
8 -7 -12 145.47 6.17
8 -7 -12 149.32 6.23
8 -7 -11 14.85 2.16
8 -7 -11 19.49 2.21
8 -7 -11 19.97 2.36
8 -7 -11 18.23 2.21
8 7 -10 125.81 5.97
8 -7 -10 134.01 6.28
8 -7 -10 145.69 6.02
8 -7 -10 127.83 6.2
8 7 -10 123.52 6.22
8 -7 -10 133.98 6.58
8 -7 -9 53.3 3.86
8 7 -9 51.63 3.74
8 -7 -9 59.33 3.69
8 -7 -9 46.87 3.7
8 7 -9 51.28 3.94
8 -7 -9 53.42 4.12
8 -7 -8 79.76 4.73
8 -7 -8 91.88 4.58
8 -7 -8 82.28 4.97
8 7 -8 83.24 4.76
8 -7 -8 83.36 5.2
8 7 -8 85.93 5.18
8 7 -8 81.98 4.5
8 -7 -7 80.78 4.68
8 -7 -7 82.52 4.3
8 -7 -7 76.61 4.81
8 7 -7 82.2 4.73
8 -7 -7 85.43 5.2
8 7 -7 79.8 4.49
8 -7 -6 10.89 2.12
8 -7 -6 8.02 1.38
8 -7 -6 7.42 1.4
8 7 -6 7.53 1.49
8 7 -6 11.3 2
8 -7 -6 8.59 1.75
8 -7 -5 251.28 9.57
8 7 -5 246.88 8.43
8 -7 -5 236.55 8.48
8 -7 -4 129.4 6.68
8 7 -4 130.01 5.8
8 -7 -4 129.37 5.89
8 -7 -3 0.73 1.48
8 7 -3 2.72 1.12
-8 7 3 0.76 1.12
-8 7 2 156.32 6.44
8 -7 -2 154.3 7.5
8 7 -2 137.16 6.13
-8 7 1 214.3 7.71
-8 7 1 212.48 7.69
8 -7 -1 191.57 8.77
-8 -7 1 195.33 7.39
-8 -7 0 134.77 5.95
-8 -7 0 121.13 5.3
-8 7 0 134.58 5.91
-8 7 0 129.74 5.83
8 -7 0 127.57 7.12
-8 -7 -1 41.58 3.23
-8 -7 -1 37.08 2.83
-8 7 -1 41.57 3.24
-8 7 -1 49.7 3.52
8 -7 1 41 4.2
8 -7 1 40.81 3.54
-8 -7 -2 26.68 2.63
-8 -7 -2 21.68 2.21
-8 7 -2 24.78 2.57
-8 7 -2 24.33 2.48
-8 -7 -3 25.47 2.61
-8 -7 -3 24.05 2.35
-8 7 -3 24.18 2.53
-8 7 -3 24.16 2.5
-8 -7 -4 10.39 1.7
-8 -7 -4 14.01 1.83
-8 7 -4 10.81 1.78
-8 7 -4 10.07 1.63
-8 -7 -5 18.22 2.33
-8 -7 -5 16.66 1.93
-8 -7 -5 16.85 2.06
-8 7 -5 17.43 2.13
-8 7 -5 17.05 2.18
-8 -7 -6 38.75 3.2
-8 7 -6 39.27 3.09
-8 -7 -6 39.66 3.02
-8 -7 -7 1.81 0.89
-8 -7 -7 0.59 0.84
-8 7 -7 1.52 1.03
-8 -7 -7 0.75 0.8
-8 -7 -7 1.77 0.98
-8 -7 -8 20.24 2.06
-8 -7 -8 15.34 2.02
-8 7 -8 15.59 1.87
-8 -7 -8 13.3 1.78
-8 -7 -8 15.79 1.85
-8 -7 -9 76.1 4.01
-8 -7 -9 68.01 3.64
-8 -7 -9 74.11 4.1
-8 -7 -10 0.31 0.75
-8 -7 -10 0.14 0.75
-8 -7 -11 28.2 2.27
-8 7 -11 29.06 2.61
-8 -7 -11 28.29 2.27
-8 -7 -12 5.87 1.11
-8 7 -12 7.21 1.35
-8 -7 -12 7.58 1.25
-8 -7 -13 7.92 1.11
-8 7 -13 7.7 1.24
-8 -7 -13 6.71 0.96
-8 -7 -13 6.83 0.99
-8 7 -14 -0.35 0.57
-8 -7 -14 -0.34 0.53
8 -8 -17 15.57 1.46
8 -8 -17 13.99 1.33
8 -8 -17 14.61 1.33
8 8 -16 19.7 1.73
8 -8 -16 22.16 1.84
8 -8 -16 17.42 1.59
8 8 -15 20.65 2.04
8 -8 -15 25.36 2.18
8 -8 -14 88.61 4.5
8 8 -14 79.44 4.23
8 -8 -14 78.79 3.88
8 -8 -14 80.68 4.08
8 -8 -13 13.12 1.81
8 8 -13 13.56 1.96
8 -8 -13 16.54 1.92
8 -8 -13 13.85 1.77
8 -8 -12 145.28 6.38
8 -8 -12 153.55 6.14
8 -8 -12 142.55 6.28
8 -8 -12 150.84 6.11
8 -8 -11 27.89 2.72
8 -8 -11 22.77 2.39
8 -8 -11 24 2.56
8 -8 -11 30.53 2.69
8 8 -10 106.48 5.44
8 -8 -10 108.06 5.53
8 -8 -10 115.78 5.49
8 -8 -10 105.91 5.62
8 -8 -10 119.59 5.42
8 8 -9 12.97 1.83
8 -8 -9 14.17 2.01
8 -8 -9 13 1.94
8 -8 -9 8.06 1.63
8 8 -9 9.8 1.7
8 -8 -9 11.2 1.71
8 8 -8 8.38 1.62
8 -8 -8 7.84 1.68
8 -8 -8 10.42 1.76
8 -8 -8 7.88 1.77
8 8 -8 9.19 1.76
8 -8 -8 9.6 1.47
8 -8 -7 286.64 8.83
8 -8 -7 272.58 9.8
8 8 -7 276.92 9.56
8 -8 -7 277.09 10.23
8 8 -7 272.62 9.17
8 -8 -7 271.79 9.31
8 -8 -6 252.59 9.35
8 8 -6 247.61 8.93
8 -8 -6 253.23 9.67
8 8 -6 247.54 8.64
8 -8 -6 237.43 8.59
8 -8 -5 580.95 16.01
8 -8 -5 567.48 15.03
8 8 -5 593.29 15.24
8 -8 -5 616.42 16.73
8 -8 -4 402.14 11.84
8 -8 -4 418.75 13.3
8 8 -4 434.79 12.24
8 -8 -3 250.51 8.65
8 -8 -3 260.16 10.01
-8 -8 3 255.99 8.65
8 8 -3 261.04 8.95
8 -8 -2 142.83 7.3
-8 -8 2 151.45 6.46
8 8 -2 164.86 6.79
-8 8 1 170.4 7.01
8 -8 -1 153.85 7.7
-8 -8 1 150.02 6.53
-8 8 1 166.66 6.78
-8 8 0 94.82 5.11
8 -8 0 83.96 5.7
-8 -8 0 87.43 4.86
-8 8 0 96.33 5.04
-8 -8 -1 4.97 1.27
-8 8 -1 5.33 1.36
8 -8 1 6.42 2.13
-8 -8 -1 5.37 1.27
-8 -8 -2 9.22 1.68
-8 8 -2 8.06 1.56
8 -8 2 7.17 2.08
-8 8 -2 8.51 1.64
-8 -8 -2 11.02 1.68
-8 -8 -3 99.65 5.28
-8 8 -3 101.13 5.06
8 -8 3 110.56 6.79
-8 -8 -3 95.31 4.82
-8 -8 -4 1.3 0.8
-8 8 -4 1.59 0.92
-8 -8 -4 2.43 1.11
-8 -8 -5 135.39 5.77
-8 8 -5 136.43 5.82
-8 -8 -5 127.32 6.01
-8 -8 -6 21.91 2.22
-8 8 -6 19.8 2.12
-8 -8 -6 21.43 2.39
-8 -8 -7 12.26 1.64
-8 -8 -7 13.05 1.87
-8 -8 -7 16.19 1.8
-8 -8 -8 5.28 1.15
-8 -8 -8 6.95 1.42
-8 -8 -8 3.57 0.97
-8 -8 -9 84.86 3.91
-8 -8 -9 81.21 3.86
-8 -8 -9 82.78 3.92
-8 -8 -9 86.63 4.21
-8 -8 -10 12.33 1.41
-8 8 -10 10.51 1.58
-8 -8 -10 11.51 1.46
-8 -8 -11 8.27 1.11
-8 8 -11 10.24 1.45
-8 -8 -11 9.51 1.23
-8 -8 -12 4.32 0.82
-8 8 -12 3.27 0.94
-8 -8 -12 3.31 0.73
-8 8 -13 1.29 0.64
8 9 -16 2.22 0.59
8 -9 -16 2.63 0.68
-8 9 16 1.28 0.58
8 9 -15 24.99 1.94
8 -9 -15 25.89 1.92
8 -9 -15 22.59 1.63
8 9 -14 47.82 2.96
8 -9 -14 45.6 2.65
8 -9 -14 41.97 2.67
8 -9 -14 39.93 2.35
8 9 -13 28.34 2.43
8 -9 -13 21.77 2.02
8 -9 -13 21.97 2.13
8 -9 -13 24.59 2.15
8 -9 -13 23.32 2.23
8 -9 -12 67.08 3.73
8 -9 -12 61.49 3.78
8 -9 -12 64.55 3.61
8 -9 -12 65.14 3.83
8 -9 -11 87.26 4.45
8 -9 -11 87.82 4.6
8 -9 -11 85.56 4.68
8 -9 -11 79.98 4.16
8 9 -10 47.73 3.2
8 -9 -10 43 3.25
8 -9 -10 47.72 3.42
8 9 -10 41 3.22
8 -9 -10 48.11 3.62
8 -9 -10 49.94 3.27
8 9 -9 38.59 2.96
8 9 -9 39.74 3.18
8 -9 -9 37.11 3.05
8 -9 -9 34.36 2.93
8 -9 -9 36.07 3.18
8 -9 -9 33.85 2.76
8 9 -8 22.74 2.4
8 -9 -8 23.74 2.5
8 -9 -8 27.08 2.64
8 9 -8 21.67 2.45
8 -9 -8 25.45 2.8
8 -9 -8 20.78 2.14
8 -9 -7 117.53 5.6
8 9 -7 120.13 5.75
8 -9 -7 106.63 5.72
8 9 -7 109.61 5.37
8 -9 -7 118.52 5.57
8 -9 -6 5.41 1.3
8 -9 -6 4.53 1.59
8 9 -6 3.48 1.36
8 9 -6 3.45 1.2
8 -9 -6 5.12 1.33
8 -9 -5 77.53 4.46
8 -9 -5 74.36 4.86
8 9 -5 78.67 4.77
8 9 -5 79.9 4.62
8 -9 -5 84.4 4.59
8 -9 -4 18.08 2.21
8 -9 -4 17.82 2.13
8 -9 -4 19.23 2.55
8 9 -4 16.91 2.23
8 -9 -3 456.44 12.64
8 9 -3 475.64 13.24
-8 -9 3 485.24 13.06
8 -9 -2 89.7 4.63
8 9 -2 99.51 5.24
-8 -9 2 99.56 5.13
-8 -9 1 107.88 5.45
-8 -9 0 1.98 0.9
-8 -9 -1 54.32 3.9
-8 -9 -2 7.81 1.7
-8 -9 -2 8.9 1.55
-8 9 -2 7.41 1.44
-8 -9 -3 5.73 1.47
-8 -9 -3 4.44 1.24
-8 9 -3 3.55 1.12
-8 -9 -4 0.3 1.02
-8 -9 -4 -0.58 0.92
-8 9 -4 0.93 0.96
-8 -9 -5 14.79 2.04
-8 -9 -5 15.17 1.92
-8 9 -5 14.77 1.81
-8 -9 -6 0.6 0.83
-8 -9 -6 1.06 0.84
-8 -9 -7 14.51 1.84
-8 -9 -7 13.37 1.7
-8 -9 -8 0.63 0.83
-8 9 -9 28.31 2.34
-8 -9 -9 28.53 2.18
-8 9 -10 0.96 0.62
-8 -9 -10 2.34 0.67
-8 9 -11 0.71 0.57
-8 9 -11 -0.24 0.48
8 -10 -15 14.99 1.24
-8 10 14 52.19 2.53
8 -10 -14 45.57 2.41
8 10 -14 49.22 2.6
-8 10 13 7.01 1.01
8 -10 -13 9.46 1.28
8 -10 -13 7.27 1.07
8 -10 -13 7.86 1.15
8 10 -13 8.27 1.19
-8 10 12 56.07 2.94
8 10 -12 60.46 3.35
8 -10 -12 55.9 3.13
8 -10 -12 55.6 3.28
8 -10 -12 55.21 3
-8 10 11 20.03 1.77
8 -10 -11 16.1 1.83
8 -10 -11 16.88 1.93
8 -10 -11 16.33 1.72
8 -10 -11 17.9 1.91
8 -10 -10 56.63 3.49
8 -10 -10 54.54 3.38
8 -10 -10 58.84 3.73
8 -10 -10 59.52 3.3
8 10 -9 23.49 2.19
8 -10 -9 18.72 2.07
8 10 -9 23.45 2.36
8 -10 -9 19.3 2.05
8 -10 -9 23.33 2.46
8 -10 -9 21.36 1.97
8 10 -8 104.1 5.02
8 -10 -8 85.8 4.42
8 10 -8 98.82 4.75
8 -10 -8 99.25 5.16
8 -10 -8 102.68 4.99
8 -10 -7 -0.36 0.92
8 -10 -7 1 0.78
8 -10 -7 -0.31 1.17
8 10 -7 -0.03 1.1
8 10 -7 0.32 0.85
8 -10 -6 77.25 4.18
8 10 -6 80.8 4.52
8 -10 -6 78.45 4.74
8 -10 -6 82.7 4.49
8 10 -6 80.81 4.44
8 -10 -5 6.61 1.3
8 -10 -5 7.25 1.64
8 10 -5 4.3 1.49
8 10 -5 8.3 1.7
8 10 -4 371.5 10.97
8 -10 -4 356.97 10.58
8 -10 -4 350.17 11.37
8 10 -4 377.92 11.11
-8 -10 3 161.14 6.44
8 -10 -3 151.63 6.14
8 -10 -3 149.32 6.89
-8 -10 2 46.25 3.42
8 -10 -2 50.39 3.95
-8 -10 1 8.44 1.64
8 -10 -1 8.79 1.9
-8 -10 0 56.33 3.78
-8 -10 -1 33.01 2.92
-8 -10 -2 85.29 4.7
-8 -10 -3 2.08 0.9
-8 -10 -4 49.46 3.46
-8 -10 -5 4.38 1.29
-8 -10 -6 16.83 1.89
-8 10 -6 14.93 1.66
-8 -10 -7 6.58 1.26
-8 10 -7 5.62 1
-8 -10 -8 6.73 1.11
-8 10 -8 5.59 0.99
-8 -10 -9 12.67 1.28
-8 10 -9 10.98 1.28
-8 10 -10 14.61 1.33
-8 10 -10 14.36 1.31
8 11 -13 56.28 2.51
8 11 -12 1.58 0.65
8 -11 -12 2.03 0.6
8 -11 -12 1.91 0.7
8 11 -11 78.06 3.48
8 -11 -11 83.06 3.61
8 -11 -11 74.62 3.12
8 -11 -11 75.48 3.6
8 -11 -10 -0.02 0.68
8 -11 -10 -0.46 0.77
8 -11 -10 0.26 0.49
8 -11 -9 53.63 2.95
8 -11 -9 53.59 3.16
8 -11 -9 60.27 3.48
8 -11 -8 0.3 0.53
8 -11 -8 0.9 0.86
8 -11 -8 2.08 1.09
8 11 -8 -0.7 0.94
8 11 -7 74.59 3.9
8 -11 -7 74.89 4.19
8 -11 -7 72.24 3.87
8 -11 -6 -0.72 1.23
8 11 -6 -1.14 1.02
8 -11 -6 -0.8 0.93
8 11 -5 90.37 4.41
8 -11 -5 77.06 4.45
8 -11 -5 77.7 4.06
8 -11 -4 1.37 1.08
8 11 -4 1.14 1.08
8 -11 -4 -0.26 0.89
8 -11 -3 144.83 6.36
8 11 -3 150.96 6.01
-8 -11 3 143.66 5.69
8 -11 -3 140.39 5.45
8 -11 -2 7.82 1.73
8 11 -2 10.66 1.73
-8 -11 2 7.17 1.39
8 -11 -1 33.17 2.98
-8 -11 1 39.18 2.92
8 -11 0 0.66 0.98
-8 -11 0 1.54 0.9
8 -11 1 110.66 5.35
-8 -11 -1 120.49 5.31
8 -11 2 7.01 1.52
-8 -11 -2 5.51 1.36
8 -11 3 7.27 1.51
-8 -11 -3 6.34 1.41
8 -11 4 0.78 0.7
-8 -11 -4 2.35 1
8 -11 5 15.07 1.7
-8 -11 -5 15.56 1.69
-8 -11 -6 2.08 0.81
-8 -11 -7 9.25 1.16
-8 11 -7 6.91 1.08
-8 11 -8 0.38 0.54
8 12 -10 16.36 1.34
8 -12 -10 17.62 1.51
8 12 -9 29.56 1.85
8 -12 -9 33.08 2.2
8 12 -8 2.43 0.65
8 -12 -8 2.16 0.71
8 -12 -7 14.85 1.51
8 -12 -7 14.83 1.68
8 -12 -6 2.25 0.77
8 -12 -6 3.59 0.98
8 12 -6 1.35 0.7
8 12 -5 38.22 2.46
8 -12 -5 35.24 2.61
8 -12 -5 34.69 2.3
8 -12 -4 2 0.96
8 12 -4 0.22 0.8
8 -12 -4 0.52 0.59
8 12 -3 39.98 2.58
8 -12 -3 37.68 2.77
-8 -12 2 12.74 1.5
8 -12 -2 9.41 1.47
8 12 -2 14.16 1.59
-8 -12 1 6.66 1.15
8 -12 -1 6.36 1.27
8 12 -1 7.2 1.25
-8 -12 0 20.92 1.96
8 12 0 21.12 1.91
8 -12 0 20.48 2.06
-8 12 -1 6.27 1.05
-8 -12 -1 5.94 1.2
8 -12 1 9.05 1.38
8 12 1 7.51 1.23
-8 12 -2 21.16 1.8
-8 -12 -2 22.39 1.97
8 -12 2 21.63 1.94
-8 12 -3 19.28 1.68
-8 -12 -3 16.41 1.62
8 -12 3 19.34 1.7
-8 -12 -4 33 2.19
-8 12 -4 30.41 2.06
-8 -12 -5 2.69 0.7
-8 12 -5 3.08 0.8
-8 12 -6 5.6 0.89
8 -13 -6 0.2 0.5
8 -13 -5 55.15 2.7
8 -13 -4 11.13 1.23
8 13 -4 10.37 1.04
8 13 -3 27.23 1.69
8 -13 -3 27.72 1.92
8 13 -2 11.17 1.11
8 -13 -2 13.63 1.37
8 13 -1 24.76 1.6
8 -13 -1 25.4 1.79
-8 -13 0 2.11 0.59
8 13 0 2.73 0.62
-8 -13 -1 2.83 0.63
9 0 -21 0.88 0.52
9 0 -20 0.45 0.63
9 0 -20 2.83 0.86
9 0 -19 0.35 0.7
9 0 -19 0.34 0.75
9 0 -18 -1.03 0.98
9 0 -18 -0.79 0.85
9 0 -17 -0.41 0.87
9 0 -16 2.71 1.06
9 0 -15 -0.81 0.97
9 0 -14 50.07 3.3
9 0 -14 51.9 3.62
9 0 -14 51.84 3.72
9 0 -13 0.68 0.98
9 0 -13 -1.25 1.26
9 0 -12 269.78 8.9
9 0 -12 284.13 9.32
9 0 -11 -0.13 0.7
9 0 -10 1.28 0.8
9 0 -9 -0.1 0.7
9 0 -8 0.27 0.62
9 0 -7 -0.54 0.67
9 0 -6 201.24 7.21
9 0 -6 188.16 6.13
9 0 -5 -0.09 1.12
9 0 -5 -0.49 0.69
9 0 -4 9.08 1.66
9 0 -4 8.7 1.12
9 0 -3 0.12 1.18
9 0 -3 -0.85 0.67
9 0 -2 2.35 1.22
9 0 -1 1.82 1.2
9 0 0 125.57 5.96
9 0 1 -1.1 1.27
9 0 2 3.3 1.52
9 0 3 0.37 1.3
9 0 4 491.36 14.06
9 0 5 1.28 1.44
9 0 6 409.9 12.98
-9 0 -7 1.3 1.03
-9 0 -7 1.23 0.76
-9 0 -7 -0.73 0.9
-9 0 -7 0.2 0.9
-9 0 -7 0.2 0.94
9 0 7 -1.46 1.55
-9 0 -7 0.6 0.76
-9 0 -8 466.79 12.63
-9 0 -8 453.32 12.11
-9 0 -8 476.72 12.9
-9 0 -8 461.39 12.61
9 0 8 485.49 14.68
-9 0 -8 449.58 12.51
-9 0 -9 -1.24 1.1
-9 0 -9 -0.67 1.16
-9 0 -9 -1.48 1.09
9 0 9 0.63 1.51
-9 0 -9 -0.45 0.98
-9 0 -10 117.36 5.1
-9 0 -10 112.37 5.51
-9 0 -10 107.75 5.28
-9 0 -11 -0.81 1.1
-9 0 -11 -0.73 0.97
-9 0 -12 10.86 1.71
-9 0 -12 12.41 1.84
-9 0 -13 -0.3 0.85
-9 0 -13 -0.6 1.11
-9 0 -13 -0.32 0.82
-9 0 -14 6.52 1.09
-9 0 -14 9.19 1.39
-9 0 -14 10.67 1.51
-9 0 -15 -0.25 0.57
-9 0 -15 1.01 0.78
-9 0 -16 16.41 1.35
-9 0 -16 12.74 1.2
9 -1 -21 2.18 0.6
9 -1 -21 1.43 0.56
9 1 -21 0.68 0.6
9 1 -20 84.62 3.51
9 -1 -20 85.75 3.72
9 1 -20 84.94 3.83
9 1 -19 4.01 1.08
9 -1 -19 1.56 0.82
9 1 -19 2.2 0.87
9 -1 -19 2.21 0.85
9 1 -18 99.78 4.86
9 -1 -18 98.08 4.65
9 -1 -18 94.25 4.42
9 1 -18 92.5 4.54
9 1 -17 0.62 0.86
9 -1 -17 0.6 0.9
9 -1 -17 0.5 0.78
9 1 -16 131.68 5.99
9 -1 -16 131.94 5.83
9 1 -15 7.65 1.47
9 -1 -15 6.76 1.5
9 -1 -15 5.6 1.12
9 -1 -14 139.56 6.41
9 -1 -14 137.93 6.05
9 1 -14 144.68 6.34
9 -1 -14 131.78 5.7
9 1 -13 460.96 13.02
9 -1 -13 477.19 12.91
9 -1 -13 507.1 13.76
9 -1 -13 462.82 12.5
9 1 -13 503.73 12.76
9 1 -12 601.7 14.41
9 1 -12 564.68 14.8
9 -1 -12 578.88 14.54
9 -1 -12 588.23 15.3
9 1 -11 1.79 0.91
9 -1 -11 3.9 1.08
9 -1 -10 700.45 15.88
9 1 -10 667.17 16.14
9 -1 -9 84.71 4.05
9 1 -9 84.08 4.3
9 -1 -8 535.48 12.6
9 1 -8 526.4 13.06
9 -1 -7 51.05 2.9
9 1 -7 57.95 3.32
9 -1 -6 1415.63 26.41
9 1 -6 1349.25 27.04
9 -1 -6 1369.61 28.64
9 -1 -5 28.87 2
9 1 -5 27.42 2.2
9 -1 -5 25.2 2.56
9 1 -4 2207.6 40.68
9 -1 -4 2257.7 42.94
9 1 -4 2221.52 42.26
9 -1 -3 272.13 9.29
9 1 -3 278.03 9.05
9 -1 -2 799.39 19.46
9 1 -2 853.13 19.41
9 -1 -1 154.08 6.85
9 1 -1 174.91 6.9
9 1 0 774.09 18.41
9 -1 0 775.92 18.82
9 -1 1 3.93 1.59
9 1 1 5.7 1.7
9 -1 2 171.31 7.37
9 1 2 165.07 7.03
9 -1 3 168.52 7.35
9 1 3 176.06 7.32
9 -1 4 1475.55 31.08
9 1 4 1544.39 31.13
-9 -1 -5 52.93 3.27
9 -1 5 58.24 4.45
9 1 5 66.61 4.64
-9 -1 -6 629.4 15.2
9 -1 6 649 17.44
-9 1 -7 4.85 1.31
-9 -1 -7 3.54 1.15
-9 1 -7 5.29 1.27
-9 -1 -7 8.31 1.55
-9 -1 -7 7.24 1.5
-9 -1 -7 6.95 1.42
-9 -1 -7 6.44 1.32
-9 1 -7 3.9 1.21
-9 -1 -7 2.99 1.05
9 -1 7 4.62 1.44
9 -1 8 296.6 10.94
-9 1 -8 298.23 9.62
-9 -1 -8 302.09 9.57
-9 1 -8 298.37 9.53
-9 -1 -8 294.07 9.31
-9 -1 -8 302.94 9.52
-9 -1 -8 293.99 9.15
-9 -1 -8 283.89 9.43
-9 -1 -8 275.45 9.17
-9 -1 -9 2.17 1.23
-9 -1 -9 0.07 0.97
-9 1 -9 0.36 0.92
-9 -1 -9 -1.51 1.37
-9 1 -9 2.85 1.28
-9 -1 -9 0.23 0.87
9 -1 9 1.44 1.17
-9 -1 -9 0.11 0.7
-9 -1 -10 60.33 3.68
-9 -1 -10 66.64 4.03
-9 1 -10 62.65 4.04
-9 -1 -10 60 3.92
-9 1 -10 61.64 3.97
-9 -1 -10 64.76 3.92
-9 -1 -11 -1.58 1.06
-9 -1 -11 -0.27 0.96
-9 1 -11 -0.45 0.85
-9 1 -11 0.06 1.03
-9 -1 -11 -0.88 1.18
-9 1 -11 -0.62 1.09
-9 -1 -11 -0.11 0.93
-9 -1 -12 55.08 3.3
-9 1 -12 58.29 3.49
-9 1 -12 67.85 3.98
-9 -1 -12 58.97 3.8
-9 1 -12 61.85 3.83
-9 -1 -12 59.49 3.62
-9 -1 -13 13.94 1.56
-9 1 -13 10.84 1.46
-9 1 -13 11.77 1.71
-9 -1 -13 13.05 1.72
-9 1 -13 11.26 1.71
-9 -1 -13 11.81 1.63
-9 -1 -14 13.99 1.46
-9 1 -14 13.34 1.48
-9 -1 -14 15.02 1.74
-9 -1 -14 13.48 1.58
-9 1 -14 15.48 1.75
-9 1 -14 14.49 1.66
-9 -1 -15 3.12 0.77
-9 1 -15 2.22 0.66
-9 -1 -15 2.35 0.87
-9 1 -15 1.91 0.79
-9 -1 -15 2.84 0.78
-9 1 -15 2.99 0.85
-9 1 -16 16.16 1.35
-9 -1 -16 17.43 1.41
9 -2 -21 5.1 0.85
9 2 -21 5.58 0.89
9 2 -20 0.21 0.59
9 -2 -20 0.14 0.51
9 2 -19 11.49 1.59
9 -2 -19 7.36 1.12
9 2 -19 10.62 1.45
9 -2 -19 7.75 1.21
9 2 -18 4.94 1.22
9 -2 -18 5.74 1.17
9 -2 -18 5.78 1.08
9 2 -18 4.26 1.14
9 2 -17 15.91 2.04
9 -2 -17 13.83 1.7
9 -2 -17 13.31 1.63
9 2 -16 2.86 1.12
9 -2 -16 0.52 0.7
9 -2 -16 -0.01 0.86
9 -2 -16 2.12 0.9
9 2 -15 18.97 2.24
9 -2 -15 17.47 2.05
9 -2 -15 13.26 1.81
9 2 -15 17.83 2
9 2 -14 41.1 3.35
9 -2 -14 41.95 3.21
9 -2 -14 44.09 3.54
9 -2 -14 43.09 3.13
9 2 -14 39.07 2.97
9 -2 -13 1.69 0.98
9 2 -13 1.63 1.06
9 -2 -13 0.8 0.92
9 -2 -13 1.49 0.99
9 2 -13 3.6 1.06
9 -2 -12 28.26 2.49
9 2 -12 20.12 2.28
9 -2 -12 25.73 2.73
9 -2 -12 22.69 2.28
9 2 -12 25.66 2.41
9 2 -11 71.65 3.96
9 2 -11 63.74 4.02
9 -2 -11 66.25 3.75
9 -2 -11 73.9 4.39
9 2 -10 27 2.58
9 -2 -10 26.96 2.25
9 2 -9 1.48 0.87
9 -2 -9 1.33 0.73
9 2 -8 4.09 1.03
9 -2 -8 4.49 0.97
9 2 -7 3.22 0.99
9 -2 -7 4.54 0.91
9 2 -6 0.33 0.84
9 -2 -6 0.14 0.4
9 -2 -5 62.64 4.16
9 -2 -4 621.31 15.98
9 -2 -3 21.93 2.64
9 -2 -2 108.57 5.75
9 2 -2 124.22 5.57
9 -2 -1 8.26 1.98
9 2 -1 8.43 1.69
9 2 0 124.12 5.71
9 -2 0 130.14 6.33
9 2 1 24.79 2.58
9 -2 1 24.34 2.94
9 -2 2 3.25 1.56
9 2 2 3.17 1.35
9 -2 3 86.91 5.3
9 2 3 91.56 5.06
9 -2 4 419.63 13.03
-9 -2 -5 4.02 1.18
9 -2 5 3.8 1.75
9 -2 6 270.62 10.16
-9 -2 -6 250.11 8.36
-9 2 -6 255.67 8.62
-9 2 -6 258.45 8.61
-9 -2 -6 268.59 8.51
-9 -2 -6 248.82 8.35
-9 -2 -6 255.81 8.61
-9 -2 -7 2.41 1.07
-9 2 -7 3.43 1.19
-9 2 -7 5.93 1.49
-9 -2 -7 5.34 1.21
-9 -2 -7 2.63 0.87
-9 -2 -7 2.31 0.91
-9 -2 -7 2.29 1.03
-9 -2 -7 3.71 1.22
9 -2 7 4.96 1.75
9 -2 8 110.26 6.36
-9 -2 -8 113.64 5.42
-9 2 -8 109.66 5.44
-9 -2 -8 109.31 5.08
-9 2 -8 108.65 5.34
-9 -2 -8 108.87 5.17
-9 -2 -8 106.43 4.95
-9 -2 -8 103.02 5.29
-9 -2 -8 100.34 5.12
-9 -2 -9 8.49 1.53
-9 -2 -9 6.98 1.34
-9 2 -9 5.77 1.43
-9 2 -9 6.06 1.55
-9 -2 -9 8.39 1.52
-9 -2 -9 9.45 1.7
-9 -2 -10 29.8 2.54
-9 -2 -10 27.33 2.5
-9 2 -10 34.22 2.98
-9 -2 -10 28.33 2.69
-9 2 -10 35.46 3.07
-9 -2 -10 31.73 2.68
-9 -2 -10 27.78 2.72
-9 -2 -11 0.74 0.67
-9 -2 -11 -0.76 1.08
-9 -2 -11 -0.37 1.25
-9 2 -11 1.37 1.13
-9 -2 -11 -0.98 1.06
-9 2 -11 0.77 1.07
-9 2 -11 0.83 0.89
-9 -2 -11 1.98 1.22
-9 -2 -12 53.94 3.17
-9 -2 -12 51.89 3.22
-9 2 -12 52.59 3.45
-9 -2 -12 57.77 3.66
-9 2 -12 61.47 3.77
-9 -2 -12 46.18 3.04
-9 2 -12 44.79 3.05
-9 -2 -12 58.43 3.6
-9 -2 -13 18.65 1.75
-9 -2 -13 21.58 1.96
-9 2 -13 20.15 1.98
-9 -2 -13 16.69 2
-9 2 -13 20.77 2.11
-9 2 -13 21.78 2.17
-9 -2 -13 20.5 1.92
-9 -2 -14 5.79 1.02
-9 2 -14 3.86 0.93
-9 -2 -14 5.56 1.18
-9 2 -14 5.37 1.1
-9 2 -14 4.45 1.13
-9 -2 -14 3.77 0.95
-9 -2 -15 1.3 0.52
-9 -2 -15 1.76 0.75
-9 -2 -15 1.99 0.63
-9 2 -15 2.21 0.8
-9 2 -15 3.41 0.86
-9 -2 -15 2.1 0.59
-9 2 -15 0.81 0.52
-9 2 -16 13.26 1.21
9 -3 -20 9.02 1.1
9 3 -20 10.75 1.27
9 -3 -20 8.52 1.01
9 -3 -19 38.1 2.32
9 3 -19 37.15 2.55
9 3 -18 17.73 1.95
9 -3 -18 16.88 1.68
9 -3 -18 19.39 1.79
9 3 -17 52.93 3.46
9 -3 -17 52.81 3.16
9 -3 -17 53.06 3.08
9 -3 -17 47.76 3.11
9 -3 -16 128.87 5.17
9 3 -16 133.66 5.46
9 -3 -16 129.22 5.53
9 3 -16 126.76 5.69
9 -3 -16 128.48 5.34
9 3 -15 182.6 6.8
9 -3 -15 173.23 6.74
9 3 -15 180.12 7
9 -3 -15 173.52 6.56
9 3 -14 39.62 3.09
9 3 -14 36.3 2.96
9 -3 -14 41.38 3.16
9 3 -13 150.29 6.67
9 -3 -13 142.69 6.09
9 -3 -13 142.44 6.43
9 3 -13 150.83 6.32
9 -3 -13 166.16 7
9 -3 -13 145.66 6.1
9 3 -12 44.71 3.49
9 -3 -12 42.98 3.08
9 -3 -12 44.19 3.44
9 3 -12 48.48 3.39
9 -3 -12 46.26 3.54
9 -3 -12 41 3.09
9 3 -11 397.78 11.8
9 -3 -11 395.09 10.83
9 -3 -11 387.56 11.72
9 -3 -11 406.1 11.82
9 -3 -11 381.36 10.9
9 3 -11 414.18 11.38
9 3 -10 86.73 4.79
9 -3 -10 83.54 4.13
9 3 -9 245.39 8.6
9 -3 -9 257.99 7.69
9 3 -8 398.48 11.55
9 -3 -8 408.52 10.22
9 3 -7 303.63 9.54
9 -3 -6 248.72 8.67
9 -3 -5 674.08 17.04
9 -3 -5 653.32 16.89
9 -3 -4 647.9 16.71
9 -3 -3 942.39 21.95
9 -3 -2 670.15 17.25
9 -3 -1 599.83 16.09
9 -3 0 302.12 10.39
9 3 1 322.27 10.05
9 -3 1 314.99 10.77
9 3 2 360.55 10.99
9 -3 2 346.07 11.61
9 -3 3 133.86 6.81
9 -3 4 169.64 7.78
9 -3 5 152.41 7.42
9 -3 6 226.87 9.41
-9 -3 -6 219.69 7.83
-9 3 -6 236.51 8.29
-9 3 -6 238.53 8.15
-9 -3 -6 239.32 8.07
-9 -3 -6 222.25 7.67
-9 -3 -6 224.94 8.01
-9 -3 -6 232.2 8.19
9 -3 7 68.35 5.05
-9 -3 -7 60.99 3.87
-9 3 -7 67.83 4.18
-9 3 -7 55.43 3.81
-9 -3 -7 65.95 3.98
-9 -3 -7 58.44 3.66
-9 -3 -7 56.48 3.84
-9 -3 -7 63.78 4
9 -3 8 61.86 4.86
-9 -3 -8 56.99 3.82
-9 3 -8 65 4.14
-9 3 -8 59.11 3.92
-9 -3 -8 58.87 3.84
-9 -3 -8 59.45 3.73
-9 -3 -8 56.74 3.93
-9 -3 -8 49.78 3.57
-9 -3 -9 46.83 3.29
-9 -3 -9 47.09 3.35
-9 -3 -9 39.36 3.16
-9 3 -9 41.85 3.32
-9 3 -9 41.18 3.28
-9 -3 -10 53.22 3.48
-9 -3 -10 56.31 3.66
-9 -3 -10 55 3.71
-9 3 -10 56.51 3.8
-9 3 -10 55.78 3.79
-9 -3 -11 6.7 1.39
-9 -3 -11 6.16 1.23
-9 -3 -11 8.87 1.65
-9 3 -11 11.26 1.6
-9 -3 -11 5.42 1.34
-9 3 -11 10.41 1.77
-9 3 -11 11.59 1.79
-9 -3 -12 15.55 1.82
-9 -3 -12 17.32 1.92
-9 -3 -12 15.26 1.89
-9 3 -12 17.76 2.05
-9 3 -12 19.62 2.17
-9 3 -12 18.92 1.96
-9 -3 -12 18.31 2.12
-9 -3 -13 39.64 2.64
-9 3 -13 35.14 2.61
-9 -3 -13 36.7 2.71
-9 3 -13 38.6 2.78
-9 -3 -13 35.08 2.62
-9 3 -13 37.43 2.61
-9 -3 -14 9.19 1.22
-9 -3 -14 7.45 1.14
-9 3 -14 8.43 1.23
-9 3 -14 8.84 1.34
-9 3 -14 8.64 1.21
-9 -3 -15 2.36 0.76
-9 3 -15 2.44 0.65
-9 3 -15 3.03 0.87
-9 -3 -15 2.35 0.63
9 4 -20 -0.24 0.53
9 -4 -20 -0.13 0.56
9 -4 -20 -0.26 0.55
9 4 -19 -0.04 0.67
9 -4 -19 -1.3 0.88
9 -4 -18 2.45 0.72
9 4 -17 8.86 1.45
9 -4 -17 8.83 1.4
9 -4 -16 1.48 0.93
9 4 -16 2.37 0.84
9 4 -16 5.82 1.26
9 -4 -16 4.3 1.1
9 -4 -15 -0.94 0.82
9 4 -15 1 0.95
9 4 -15 -0.01 0.73
9 -4 -15 1.37 0.78
9 -4 -14 8.95 1.64
9 4 -14 9.13 1.59
9 4 -14 9.22 1.47
9 -4 -14 9.73 1.59
9 -4 -13 32.79 3.02
9 4 -13 35.75 3.01
9 4 -13 38.11 2.91
9 -4 -13 42.43 3.44
9 -4 -13 38.45 3.03
9 4 -12 24.63 2.56
9 -4 -12 22.82 2.53
9 4 -12 21.06 2.34
9 -4 -12 23.36 2.55
9 -4 -12 22.24 2.33
9 -4 -11 2.75 1.12
9 4 -11 2.39 0.97
9 -4 -11 3.76 0.92
9 -4 -11 2.6 1.14
9 4 -11 4.8 1.31
9 4 -10 65.45 4.31
9 -4 -10 67.74 4.33
9 -4 -10 61.46 3.95
9 -4 -10 64.48 3.78
9 4 -10 69.52 4.07
9 4 -9 20.61 2.37
9 4 -8 32.14 2.98
9 4 -7 33.45 3.01
9 -4 -7 38.5 3.23
9 -4 -6 75.01 4.68
9 -4 -5 11.71 2.09
9 -4 -4 72.79 4.96
9 -4 -4 78.34 4.87
9 -4 -3 39.87 3.57
9 -4 -2 437.95 13.07
9 -4 -1 22.86 2.7
9 -4 0 78.23 5.04
9 -4 1 39.21 3.7
9 -4 2 183.3 8.1
9 -4 3 -0.73 1.63
9 -4 4 9.99 2.29
-9 4 -5 10.91 1.79
-9 4 -5 14.31 1.97
-9 -4 -5 14.44 1.98
-9 -4 -5 12.37 1.75
-9 -4 -5 12.04 1.84
-9 -4 -5 13.95 1.86
9 -4 5 11.94 2.24
-9 4 -6 51.55 3.68
-9 4 -6 50.56 3.62
-9 -4 -6 51.73 3.52
-9 -4 -6 47.37 3.54
-9 -4 -6 48.75 3.37
-9 -4 -6 50.82 3.47
9 -4 6 46.29 4.1
-9 -4 -7 1.62 0.81
-9 4 -7 5.92 1.44
-9 4 -7 2.48 1.09
-9 -4 -7 2.63 0.98
-9 -4 -7 3.15 1.22
-9 -4 -7 4.09 1.3
9 -4 7 2.44 1.31
-9 -4 -8 1.55 1.22
-9 -4 -8 1.88 0.88
-9 -4 -8 1.3 0.9
-9 4 -8 1.82 1
-9 4 -8 2.46 1.29
-9 4 -9 25.28 2.6
-9 4 -9 27.13 2.66
-9 -4 -9 23.77 2.48
-9 -4 -9 22.25 2.42
-9 -4 -9 25.82 2.55
-9 -4 -9 23.65 2.4
-9 -4 -10 42.31 3.1
-9 -4 -10 38.6 3.03
-9 -4 -10 44.56 3.28
-9 4 -10 39.42 3.15
-9 4 -10 45.85 3.32
-9 -4 -11 5.38 1.29
-9 -4 -11 5.37 1.29
-9 4 -11 5.09 1.19
-9 4 -11 5.92 1.43
-9 -4 -11 5.62 1.29
-9 4 -11 2.6 0.98
-9 -4 -12 7.31 1.42
-9 4 -12 8.88 1.49
-9 -4 -12 5.9 1.26
-9 4 -12 7.38 1.34
-9 -4 -12 6.6 1.35
-9 4 -12 7.93 1.34
-9 -4 -13 19.72 1.89
-9 4 -13 19.37 1.85
-9 -4 -13 19.82 1.93
-9 4 -13 18.38 1.81
-9 4 -13 16.41 1.75
-9 -4 -13 19.54 1.96
-9 -4 -14 17.42 1.56
-9 4 -14 14.85 1.43
-9 -4 -14 18.01 1.68
-9 4 -14 18.2 1.65
-9 -4 -15 5.32 0.8
-9 -4 -15 4.68 0.79
9 -5 -19 42.92 2.49
9 5 -19 43.41 2.35
9 -5 -19 42.97 2.36
9 -5 -19 41.95 2.21
9 5 -18 0.58 0.66
9 -5 -18 2.41 0.77
9 5 -17 69.08 3.47
9 -5 -17 68.63 3.62
9 -5 -16 2.8 1.1
9 5 -16 0.93 0.76
9 5 -16 1.03 0.76
9 -5 -16 1.29 0.84
9 -5 -15 178.36 7.17
9 5 -15 176.54 6.84
9 5 -15 183.09 6.54
9 -5 -15 178.75 6.75
9 -5 -14 2.53 1.22
9 5 -14 4.95 1.38
9 5 -14 3.18 0.99
9 -5 -14 3.62 1.14
9 -5 -13 222.06 8.45
9 5 -13 231.8 8.32
9 -5 -13 217.75 7.8
9 -5 -12 5.62 1.49
9 5 -12 5.6 1.32
9 -5 -12 8.46 1.56
9 -5 -12 8.45 1.65
9 5 -11 187.97 7.75
9 -5 -11 180.22 7.55
9 5 -11 190.21 7.4
9 -5 -11 189.69 7.36
9 -5 -11 171.94 6.8
9 -5 -10 3.07 1.34
9 -5 -10 2.29 0.9
9 -5 -10 1.24 0.85
9 5 -10 2.63 0.94
9 5 -10 0.74 0.88
9 -5 -9 198.45 7.9
9 5 -9 190.45 7.22
9 -5 -9 209.58 7.29
9 -5 -9 198.34 7.39
9 5 -9 209.96 8.31
9 -5 -8 0.06 0.7
9 -5 -8 1.34 0.82
9 -5 -8 1.37 1.07
9 5 -8 2.29 1.12
9 -5 -8 1.14 1.1
9 -5 -7 250.38 9.22
9 -5 -6 5.85 1.67
9 -5 -5 1026.67 24.07
9 -5 -4 2.14 1.67
9 -5 -3 855.83 21.39
9 -5 -3 786.27 20.03
9 -5 -2 64.91 4.55
9 -5 -1 323.07 10.99
9 -5 0 8.66 2.05
9 -5 1 470.29 14.19
9 -5 2 1.34 1.5
9 -5 3 231.44 9.51
-9 -5 -3 234.35 7.76
-9 -5 -3 252.35 8.56
-9 5 -3 235.8 8.36
-9 -5 -4 2.02 0.94
-9 -5 -4 2.59 1.08
-9 -5 -4 4.36 1.23
-9 5 -4 4.07 1.38
9 -5 4 3.55 1.8
-9 -5 -4 1.81 0.89
-9 -5 -5 19.85 2.12
-9 -5 -5 18.34 2.23
-9 -5 -5 23.82 2.35
-9 5 -5 26.77 2.73
-9 5 -5 22.37 2.43
9 -5 5 24.01 3.05
-9 -5 -5 20.3 2.1
-9 5 -6 17.42 2.14
-9 5 -6 17.74 2.18
9 -5 6 16.06 2.57
-9 -5 -6 15.84 2.1
-9 -5 -6 13.08 1.9
-9 -5 -6 16.9 2.06
-9 -5 -7 48.98 3.44
-9 -5 -7 47.6 3.5
-9 -5 -7 50.29 3.47
-9 5 -7 52.76 3.72
-9 5 -7 48.77 3.47
-9 5 -8 30.73 2.83
-9 5 -8 24.56 2.52
-9 -5 -8 26.32 2.54
-9 -5 -8 29.35 2.68
-9 -5 -8 23.21 2.4
-9 -5 -8 24.09 2.47
-9 5 -9 100.52 5.06
-9 5 -9 104.73 4.99
-9 -5 -9 100.65 4.98
-9 -5 -9 113.37 5.14
-9 -5 -9 100.9 4.99
-9 -5 -9 96.25 4.85
-9 -5 -10 9.01 1.65
-9 5 -10 5.71 1.39
-9 5 -10 5.7 1.34
-9 -5 -10 5.06 1.33
-9 -5 -11 50.34 3.27
-9 5 -11 50.92 3.25
-9 5 -11 54.82 3.34
-9 -5 -11 51.44 3.32
-9 -5 -12 1.72 0.93
-9 -5 -12 -0.33 0.84
-9 5 -12 2.06 0.92
-9 5 -12 2.44 0.87
-9 5 -12 0.74 0.84
-9 -5 -12 2.26 0.94
-9 -5 -13 5.39 1.04
-9 -5 -13 7.26 1.16
-9 5 -13 6.5 1.13
-9 5 -13 5 0.93
-9 -5 -13 8.6 1.27
-9 -5 -14 3.87 0.82
-9 5 -14 1.96 0.6
-9 -5 -14 3.34 0.8
9 -6 -19 -1.14 0.58
9 -6 -18 10.99 1.36
9 6 -18 9.91 1.11
9 -6 -18 10.7 1.18
9 -6 -18 12.07 1.32
9 -6 -17 4.7 0.93
9 6 -17 6.6 1.11
9 -6 -17 5.6 1.11
9 6 -16 37.78 2.7
9 -6 -16 36.33 2.65
9 -6 -15 3.44 1.14
9 6 -15 3.17 1.13
9 -6 -15 5.28 1.25
9 -6 -14 15.98 2.17
9 6 -14 13.61 1.99
9 -6 -14 14 1.88
9 -6 -13 19.74 2.47
9 -6 -13 18.29 2.06
9 6 -13 19.16 2.29
9 -6 -13 18.29 2.18
9 -6 -12 97.76 5.35
9 6 -12 97.66 5.21
9 -6 -12 98.59 4.99
9 -6 -11 -0.73 1.15
9 -6 -11 0.35 0.75
9 -6 -10 90.7 5.17
9 6 -10 87.9 4.84
9 -6 -10 100.33 4.93
9 -6 -10 96.75 4.92
9 6 -10 98.02 5.52
9 -6 -9 3.93 1.5
9 -6 -9 2.88 1.31
9 -6 -9 3.29 1.01
9 -6 -9 2.22 0.89
9 6 -9 3.77 1.02
9 6 -9 1.56 1.07
9 -6 -8 178.05 7.36
9 -6 -8 171.77 6.55
9 6 -8 163.37 6.86
9 -6 -8 164.72 6.56
9 -6 -8 177.81 7.74
9 6 -8 192.57 8.02
9 -6 -7 0.13 0.63
9 -6 -7 2.45 1.18
9 6 -7 0.27 0.69
9 -6 -7 0.95 1.33
9 -6 -7 -0.6 0.91
9 -6 -6 24.38 2.21
9 6 -6 23.7 2.52
9 -6 -6 22.14 2.47
9 -6 -6 24.76 2.89
9 -6 -5 2.14 1.17
9 -6 -5 0.58 1.37
9 -6 -4 84.06 5.47
9 -6 -3 76.27 5.38
9 -6 -2 50.07 4.47
9 -6 -1 0.5 1.24
9 -6 -1 3.8 2.12
-9 6 1 0.71 0.8
-9 6 1 1.36 0.94
-9 6 0 140.54 5.84
9 -6 0 131.98 6.74
-9 -6 0 132.75 5.92
-9 6 0 140.16 6.14
-9 6 -1 28.32 2.54
9 -6 1 29.13 3.25
-9 -6 -1 26.42 2.56
-9 6 -1 24.96 2.49
9 -6 2 35.79 3.55
-9 -6 -2 34.25 3
-9 6 -2 34 2.97
-9 -6 -3 127.48 5.93
-9 -6 -3 122.72 5.25
-9 6 -3 133.09 6
9 -6 3 131.01 6.84
-9 -6 -3 114.96 5.23
-9 -6 -4 43.77 3.38
-9 -6 -4 39.73 2.94
-9 6 -4 47.03 3.5
9 -6 4 38.32 3.71
-9 -6 -4 38.09 2.91
-9 -6 -5 2.07 0.71
-9 6 -5 1.03 0.98
-9 -6 -5 0.75 0.88
-9 -6 -5 1.43 0.88
-9 6 -6 0.39 0.97
-9 -6 -6 1.14 0.73
-9 -6 -6 -0.19 0.82
-9 -6 -6 2.07 1.04
-9 -6 -6 0.43 0.77
-9 -6 -7 8.46 1.49
-9 6 -7 6.03 1.44
-9 -6 -7 6.37 1.39
-9 -6 -7 7.55 1.52
-9 -6 -8 5.29 1.29
-9 6 -8 8.4 1.6
-9 -6 -8 6.19 1.37
-9 -6 -8 8.98 1.57
-9 -6 -9 1.58 0.9
-9 6 -9 0.93 0.92
-9 -6 -9 0.72 0.7
-9 -6 -9 2.73 1.07
-9 -6 -10 -1.14 1.12
-9 6 -10 0.77 0.78
-9 -6 -10 0.8 0.88
-9 -6 -11 9.98 1.46
-9 6 -11 8.63 1.3
-9 -6 -11 10.14 1.54
-9 -6 -12 29.83 2.23
-9 -6 -12 27.96 2.07
-9 6 -12 32.12 2.47
-9 -6 -12 33.28 2.28
-9 -6 -13 33.14 2.08
-9 6 -13 34.09 2.26
-9 -6 -13 36.72 2.19
-9 -6 -14 1.11 0.51
9 -7 -18 26.79 1.7
9 -7 -18 26.46 1.75
9 7 -17 21.17 1.68
9 -7 -17 19.12 1.67
9 -7 -17 16.6 1.58
9 7 -16 24.12 2.06
9 -7 -16 29.79 2.26
9 -7 -15 43.74 3.11
9 7 -15 36.92 2.79
9 -7 -15 40.17 2.82
9 -7 -14 17.36 2.15
9 7 -14 18.17 2.13
9 -7 -14 17.61 1.88
9 -7 -14 16.24 1.93
9 -7 -13 125.29 5.89
9 7 -13 127.38 5.82
9 -7 -13 122.99 5.37
9 -7 -13 124.15 5.49
9 -7 -12 7.98 1.78
9 -7 -12 7.86 1.54
9 7 -12 10.71 1.8
9 -7 -12 8.85 1.54
9 -7 -11 116.62 5.84
9 -7 -11 106.86 5.26
9 -7 -11 115.48 5.36
9 -7 -10 78.23 4.27
9 -7 -10 78.67 4.73
9 -7 -10 72.49 4.16
9 -7 -10 76.75 4.69
9 7 -10 69.36 4.35
9 -7 -9 246.79 8.15
9 -7 -9 244.09 9
9 -7 -9 234.43 8.11
9 -7 -9 248.59 8.99
9 7 -9 236.61 8.61
9 -7 -8 104.48 4.96
9 -7 -8 97.45 5.37
9 7 -8 95.39 5.16
9 -7 -8 96.15 5.44
9 -7 -8 96.26 5.69
9 7 -8 103.7 5.88
9 7 -7 240.84 8.33
9 -7 -7 249.7 8.11
9 -7 -7 232.21 8.69
9 -7 -7 224.35 8.84
9 7 -7 233.97 8.62
9 -7 -7 243.67 9.54
9 -7 -6 191.37 7.75
9 7 -6 206.91 7.61
9 -7 -6 199.44 8.22
9 7 -6 217.65 8.17
9 -7 -6 201.2 8.65
9 -7 -5 50.33 3.7
9 -7 -5 50.1 4.13
9 -7 -4 3.62 1.63
9 -7 -4 2.71 0.85
9 -7 -3 118.98 5.83
-9 -7 3 121.77 5.6
9 -7 -3 128.56 6.94
-9 7 3 127.04 5.96
9 -7 -2 50.06 3.63
9 -7 -2 61.06 4.91
-9 -7 2 54.77 3.71
-9 7 2 61.91 4.04
-9 7 1 386.88 11.27
9 -7 -1 386.09 13.44
-9 -7 1 362.53 11.12
-9 7 1 399.34 11.59
-9 7 0 29.91 2.75
9 -7 0 31.08 3.79
-9 -7 0 28.26 2.72
-9 7 0 34.88 3.04
-9 7 -1 228.7 8.12
9 -7 1 232.59 10.37
9 -7 1 214.85 8.85
-9 -7 -1 209.51 8.02
-9 7 -1 221.07 8.18
-9 7 -2 75.17 4.35
-9 7 -2 71.54 4.42
-9 -7 -2 68.51 4.32
-9 7 -3 73.69 4.42
-9 -7 -3 72.87 4.49
-9 -7 -4 -2.05 1.12
-9 -7 -4 -0.36 1
-9 -7 -4 -0.51 0.75
-9 -7 -5 15.45 1.9
-9 7 -5 15.23 2.09
-9 -7 -5 13.37 1.96
-9 -7 -5 15.83 1.85
-9 7 -6 -0.69 1.2
-9 -7 -6 -0.4 1.04
-9 -7 -6 0.19 0.64
-9 -7 -7 69.29 3.75
-9 7 -7 66.25 3.94
-9 -7 -7 65.78 3.75
-9 -7 -7 70.61 4.18
-9 -7 -8 1.76 0.9
-9 7 -8 -0.26 0.77
-9 -7 -8 1.31 0.91
-9 -7 -8 -0.01 0.79
-9 7 -9 33.35 2.54
-9 -7 -9 33.18 2.51
-9 -7 -9 30.74 2.49
-9 -7 -9 33.99 2.59
-9 -7 -10 16.35 1.69
-9 -7 -10 18.9 1.89
-9 -7 -11 10.03 1.24
-9 -7 -11 10.34 1.21
-9 7 -11 9.8 1.45
-9 -7 -11 10.96 1.36
-9 -7 -12 11.3 1.15
-9 7 -12 10.42 1.36
-9 -7 -12 10.23 1.17
-9 7 -13 29.77 1.89
-9 -7 -13 28.96 1.69
9 -8 -17 8.87 0.99
9 -8 -17 8.93 1.03
9 -8 -16 18.68 1.55
9 8 -16 20.52 1.71
9 -8 -16 20.64 1.74
9 8 -15 10.43 1.42
9 -8 -15 10.24 1.38
9 8 -14 38.49 2.78
9 -8 -14 33.96 2.45
9 -8 -14 37.54 2.64
9 -8 -14 38.47 2.88
9 -8 -13 2.78 0.93
9 8 -13 3.41 1.15
9 -8 -13 2.48 0.86
9 -8 -13 4.64 1.33
9 8 -12 85.95 4.68
9 -8 -12 76.59 4.21
9 -8 -12 91.65 4.48
9 -8 -12 90.65 4.82
9 -8 -11 13.99 1.96
9 -8 -11 11.02 1.77
9 -8 -11 13.44 1.88
9 -8 -11 8.09 1.7
9 -8 -10 76.49 4.38
9 -8 -10 75.68 4.56
9 -8 -10 82.13 4.36
9 -8 -10 82.14 4.72
9 8 -10 73.73 4.41
9 -8 -9 27.39 2.71
9 -8 -9 22.77 2.59
9 8 -9 21.52 2.46
9 -8 -9 28.32 2.56
9 -8 -9 26.06 2.72
9 -8 -8 173.58 7.45
9 -8 -8 177.69 6.67
9 -8 -8 175.64 7.21
9 8 -8 170.42 7.13
9 -8 -7 202.43 7.9
9 -8 -7 201.87 8.27
9 8 -7 211.11 8.07
9 -8 -6 9.62 1.77
9 -8 -6 7.08 1.72
9 8 -6 7.86 1.63
9 -8 -5 40.25 3.29
9 -8 -5 40.54 3.6
9 8 -5 37.72 3.35
9 -8 -4 17.73 2.61
9 -8 -4 17.42 2.26
9 -8 -3 43.12 3.97
-9 -8 3 38.43 3.06
9 -8 -3 38.8 3.18
-9 -8 2 34.5 2.95
9 -8 -2 32.14 2.9
9 -8 -2 34.43 3.66
-9 8 2 37.62 3.16
9 -8 -1 7.55 1.85
-9 8 1 7.8 1.59
-9 8 1 3.27 1.29
-9 -8 1 6.54 1.6
-9 8 0 116.86 5.66
-9 -8 0 104.82 5.43
-9 8 -1 77.96 4.55
-9 -8 -1 74.98 4.52
-9 8 -2 49.76 3.6
-9 -8 -2 50.34 3.72
-9 8 -3 19.69 2.26
-9 -8 -3 22.21 2.51
-9 8 -4 3.49 1.29
-9 -8 -4 1.88 1.17
-9 8 -5 26.42 2.51
-9 -8 -5 28.01 2.74
-9 8 -6 14.44 1.81
-9 -8 -6 13.01 1.86
-9 -8 -6 14.46 1.64
-9 8 -7 7.71 1.32
-9 -8 -7 4.15 1.15
-9 -8 -7 4.98 1.02
-9 8 -8 -0.56 0.76
-9 -8 -8 0.44 0.72
-9 -8 -8 0.23 0.7
-9 -8 -9 17.18 1.79
-9 -8 -9 15.2 1.55
-9 8 -10 -1.09 0.82
-9 -8 -10 0.92 0.57
-9 8 -11 2.72 0.78
-9 -8 -11 3.32 0.72
-9 8 -12 13.2 1.28
9 -9 -16 24.72 1.58
9 -9 -15 1.19 0.49
9 -9 -15 1.1 0.64
9 9 -15 -0.22 0.63
9 -9 -14 29.85 1.9
9 9 -14 34.93 2.4
9 -9 -14 30.85 2.12
9 -9 -14 31.06 2.17
9 -9 -13 4.42 1.06
9 9 -13 4.11 1.05
9 -9 -13 5.2 1.05
9 -9 -13 4.66 1.19
9 9 -12 59.33 3.52
9 -9 -12 54.73 3.27
9 -9 -12 53.54 3.36
9 -9 -12 57.84 3.3
9 -9 -12 55.77 3.44
9 9 -11 23.34 2.34
9 -9 -11 24.77 2.34
9 -9 -11 20.86 2.24
9 -9 -11 21.43 2.05
9 -9 -11 22.37 2.32
9 -9 -10 170.09 6.54
9 -9 -10 159.3 6.63
9 -9 -10 164.98 6.12
9 -9 -10 161.77 6.49
9 -9 -9 5.35 1.34
9 -9 -9 4.18 1.28
9 9 -9 4.16 1.14
9 -9 -9 5.11 1.15
9 -9 -9 4.71 1.33
9 -9 -8 119.83 5.56
9 -9 -8 110.7 5.68
9 -9 -8 119.57 5.08
9 -9 -8 117.75 5.54
9 9 -8 117.21 5.59
9 -9 -7 2.46 1.33
9 9 -7 2.5 1.03
9 -9 -7 2.03 0.94
9 -9 -7 3.68 1.07
9 -9 -6 195.53 8.05
9 9 -6 202.11 7.74
9 -9 -6 198.75 7.46
9 -9 -6 194.62 7.41
9 -9 -5 0.56 1.37
9 9 -5 1.64 1.28
9 -9 -5 1.71 1.09
9 -9 -5 0.38 0.73
9 -9 -4 17.42 2.52
9 -9 -4 16.28 2.01
9 -9 -4 16.19 2.06
9 -9 -3 2.61 1.03
-9 -9 3 0.51 0.88
-9 -9 2 14.16 1.98
-9 -9 1 0.46 0.84
-9 -9 0 129.64 5.97
-9 -9 -1 18.52 2.3
-9 -9 -2 74.51 4.46
-9 9 -2 79.01 4.34
-9 -9 -3 9.68 1.77
-9 9 -3 14.5 1.92
-9 -9 -4 12.95 1.95
-9 9 -4 9.3 1.56
-9 -9 -5 27.68 2.59
-9 9 -5 33.31 2.59
-9 -9 -6 20.22 2.17
-9 9 -6 19.55 1.89
-9 -9 -7 20.27 2.03
-9 -9 -8 6.23 1.15
-9 9 -8 4.25 1.03
-9 9 -9 14.35 1.59
-9 -9 -9 15.34 1.46
-9 9 -10 9.58 1.18
9 10 -14 0.27 0.46
9 -10 -14 0.41 0.49
9 -10 -13 12.01 1.27
9 10 -13 13.54 1.43
9 -10 -13 11.8 1.23
-9 10 13 14.12 1.26
9 -10 -12 13.3 1.5
9 10 -12 11.11 1.4
9 -10 -12 11.69 1.46
9 -10 -12 12.93 1.38
9 10 -11 31 2.36
9 -10 -11 34.7 2.48
9 -10 -11 28.26 2.36
9 -10 -11 32.62 2.23
9 -10 -11 32.26 2.43
9 10 -10 46.44 2.97
9 -10 -10 47.36 3.07
9 -10 -10 44.03 3.09
9 -10 -10 45.22 2.71
9 -10 -10 43.2 2.89
9 -10 -9 90.62 4.65
9 -10 -9 82.93 4.24
9 10 -9 83.31 4.25
9 -10 -9 84.33 4.2
9 -10 -8 13.76 1.91
9 10 -8 12.31 1.7
9 -10 -8 13.64 1.82
9 -10 -8 9.09 1.46
9 -10 -7 42.82 3.37
9 -10 -7 47.12 3.22
9 10 -7 43.41 3.15
9 -10 -7 44.63 3.05
9 -10 -6 7.01 1.6
9 10 -6 7.85 1.61
9 -10 -6 7.29 1.4
9 -10 -6 7.34 1.4
9 -10 -5 83.85 4.46
9 -10 -5 95.96 5.21
9 10 -5 87.41 4.67
9 -10 -4 92.02 4.62
9 -10 -4 103.8 5.54
9 10 -4 106.46 5.19
-9 -10 3 26.95 2.45
9 -10 -3 28.73 2.47
9 -10 -3 30.13 3.07
9 10 -3 33.82 2.98
9 -10 -2 48.92 3.83
-9 -10 2 48.63 3.38
9 -10 -1 1.64 1.26
-9 -10 1 4.6 1.31
-9 -10 0 0.3 0.92
-9 -10 -1 37.56 3.04
-9 -10 -2 -0.25 1.01
-9 -10 -3 17.82 2.1
-9 -10 -4 11.27 1.64
-9 -10 -5 7.89 1.41
-9 -10 -6 -0.1 0.71
-9 10 -6 0.24 0.6
-9 -10 -7 14.71 1.56
-9 10 -7 12.95 1.41
-9 -10 -8 1.22 0.6
-9 10 -8 -0.08 0.5
-9 10 -9 6.83 0.94
9 11 -12 22.73 1.56
9 -11 -11 12.32 1.3
9 11 -11 10.08 1.13
9 -11 -11 10.54 1.25
9 11 -10 29.84 2.04
9 -11 -10 29.7 2.14
9 -11 -9 10.64 1.3
9 -11 -9 10.89 1.41
9 11 -9 11.49 1.31
9 -11 -9 11.3 1.5
9 11 -8 66.91 3.43
9 -11 -8 63.38 3.15
9 11 -8 57.34 3
9 -11 -8 61.62 3.35
9 -11 -8 70.21 3.75
9 11 -7 37.51 2.61
9 -11 -7 33.8 2.7
9 11 -7 35.44 2.3
9 -11 -7 36.39 2.58
9 -11 -6 8.22 1.54
9 11 -6 10.94 1.58
9 -11 -6 10.1 1.48
9 11 -6 9.02 1.17
9 -11 -5 1.06 1.01
9 11 -5 0.77 0.8
9 -11 -5 -0.35 0.68
9 -11 -4 3.51 1.25
9 11 -4 3.37 1.18
9 -11 -4 3.53 0.86
9 -11 -3 17.45 2.18
9 11 -3 17.68 1.92
-9 -11 3 17.51 1.8
9 -11 -2 28.37 2.71
-9 -11 2 33.2 2.55
9 -11 -1 9.3 1.64
9 11 -1 12.96 1.74
-9 -11 1 9.15 1.42
9 -11 0 48.76 3.41
-9 -11 0 51.43 3.21
9 -11 1 -0.48 0.95
-9 -11 -1 -0.78 0.86
9 -11 2 33.07 2.71
-9 -11 -2 34.66 2.62
9 -11 3 0.49 0.88
-9 -11 -3 0.67 0.72
9 -11 4 5.19 1.11
-9 -11 -4 5.92 1.1
9 -11 5 1.86 0.68
-9 -11 -5 2.71 0.78
-9 11 -6 10.77 1.29
-9 -11 -6 13.94 1.38
-9 11 -7 0.78 0.54
9 -12 -9 55.14 2.66
9 -12 -8 -0.28 0.72
9 -12 -7 41.42 2.31
9 -12 -7 46.09 2.64
9 -12 -6 0.69 0.49
9 -12 -6 2.11 0.82
9 12 -6 1.67 0.68
9 12 -5 60.62 2.96
9 -12 -5 54.87 2.7
9 -12 -5 65.19 3.38
9 -12 -4 1.19 0.72
9 12 -4 1.65 0.7
9 -12 -3 39.76 2.7
9 12 -3 41.64 2.48
-9 -12 2 7.54 1.08
9 -12 -2 8.41 1.32
9 12 -2 6.76 1.11
-9 -12 1 57.11 2.9
9 12 -1 58.84 2.93
9 -12 -1 56.31 3.21
-9 -12 0 23.17 1.86
9 12 0 26.12 1.93
9 -12 0 21.73 1.91
-9 -12 -1 30.85 2.1
-9 12 -1 29.67 1.91
9 12 1 34.41 2.14
9 -12 1 29.18 2.18
-9 -12 -2 -0.07 0.62
-9 12 -2 0.24 0.49
9 -12 2 0.21 0.59
9 12 2 0.74 0.66
-9 -12 -3 6.67 1
-9 12 -3 7.76 0.98
9 12 3 9.01 1.1
9 12 4 4.39 0.77
-9 -12 -4 4.26 0.78
10 0 -20 60.31 2.84
10 0 -20 61.81 3.03
10 0 -19 0.32 0.8
10 0 -19 -0.48 0.74
10 0 -18 103.21 4.8
10 0 -18 98.26 4.49
10 0 -17 -0.11 0.79
10 0 -16 368.1 10.96
10 0 -15 0.16 0.78
10 0 -14 417.96 12.18
10 0 -14 397.69 11.29
10 0 -13 0.26 0.71
10 0 -13 -0.71 1
10 0 -12 1152 25.6
10 0 -12 1196.6 25.26
10 0 -11 -0.75 1.08
10 0 -11 0.33 0.83
10 0 -10 970.03 21.23
10 0 -9 0.11 0.77
10 0 -8 1386.49 27.63
10 0 -7 2.14 1.03
10 0 -6 666.98 16.56
10 0 -6 635.2 14.66
10 0 -5 0.38 1.13
10 0 -5 0.44 0.71
10 0 -4 1471.3 31
10 0 -3 2.55 1.61
10 0 -2 566.39 15.63
10 0 -1 0.65 1.56
10 0 0 693.43 18.14
10 0 1 0.44 1.52
10 0 2 471.52 14.22
10 0 3 -2.62 1.86
10 0 4 313.82 11.33
10 0 5 -0.52 1.49
-10 0 -5 0.23 0.93
-10 0 -5 2.63 1.27
-10 0 -5 0.65 0.82
-10 0 -5 -0.62 0.99
-10 0 -6 36.78 3.02
-10 0 -6 37.4 3.11
-10 0 -6 36.21 3.09
10 0 6 33.27 3.65
-10 0 -6 35.45 2.8
10 0 7 1.19 1.45
-10 0 -7 -1.03 0.88
-10 0 -7 0.07 0.83
-10 0 -7 0.05 0.99
-10 0 -7 0.54 1.08
-10 0 -8 32.85 2.69
-10 0 -8 31.92 2.84
-10 0 -8 31.93 2.92
-10 0 -8 36.43 3.06
-10 0 -9 -0.09 0.85
-10 0 -9 -0.75 1.07
-10 0 -9 0.71 1.02
-10 0 -10 51.14 3.19
-10 0 -10 52.51 3.62
-10 0 -10 53.59 3.59
-10 0 -11 -0.67 1.08
-10 0 -11 1.1 0.97
-10 0 -12 23.64 2.33
-10 0 -12 22.98 2.17
-10 0 -13 0 0.79
-10 0 -13 0.56 0.77
-10 0 -14 10.41 1.32
-10 0 -14 12.58 1.44
-10 0 -15 -0.07 0.52
10 1 -20 1.34 0.68
10 -1 -20 1.28 0.58
10 1 -19 5.85 1.22
10 -1 -19 6.53 1.12
10 -1 -19 5.58 1.01
10 1 -19 5.61 1.04
10 1 -18 15.41 1.92
10 -1 -18 14.38 1.75
10 -1 -18 13.59 1.61
10 1 -18 13.39 1.66
10 1 -17 0.29 0.85
10 -1 -17 0.3 0.8
10 -1 -17 1.95 0.78
10 1 -16 16.16 2.14
10 -1 -16 16.05 1.97
10 -1 -16 13.66 1.77
10 1 -15 11.16 1.84
10 -1 -15 8.7 1.49
10 -1 -14 -0.78 0.85
10 -1 -14 0.85 1.04
10 1 -13 49 3.62
10 -1 -13 51.7 3.58
10 -1 -13 50.19 3.79
10 1 -12 149.95 6.09
10 1 -12 132.79 6.1
10 -1 -12 134.88 5.89
10 -1 -12 138.04 6.42
10 1 -11 179.24 6.65
10 1 -11 157.47 6.62
10 -1 -11 167.82 6.5
10 -1 -11 172.63 7.17
10 1 -10 4.37 1.14
10 -1 -10 0.96 0.83
10 1 -9 0.35 0.71
10 -1 -9 0.68 0.62
10 1 -8 13.81 1.76
10 -1 -8 12.84 1.62
10 -1 -7 61.54 3.31
10 1 -7 58.36 3.48
10 -1 -6 22.28 2.57
10 -1 -6 23.15 1.94
10 1 -6 20.24 2.07
10 -1 -5 30.73 3.07
10 1 -5 32.41 2.54
10 -1 -4 3.21 1.54
10 1 -4 2.06 0.69
10 -1 -3 2.8 1.64
10 1 -3 -0.4 1.37
10 -1 -2 6.15 1.9
10 1 -2 5.03 1.54
10 -1 -1 9.87 2.1
10 1 -1 12.67 2.21
10 -1 0 24.91 2.98
10 1 0 28.86 3.2
10 -1 1 -1.85 1.94
10 1 1 0.55 1.25
10 1 2 112.93 6.16
10 -1 2 121.54 6.54
10 -1 3 15.81 2.77
10 1 3 21.11 2.82
10 -1 4 68.85 4.98
10 1 4 59.65 4.6
-10 1 -5 103.12 5.08
-10 -1 -5 99.87 4.88
-10 1 -5 111.56 5.28
-10 -1 -5 104.16 4.93
-10 -1 -5 106.04 5.27
-10 1 -5 105.17 5.3
10 -1 5 106.86 6.38
10 1 5 110.5 6.31
-10 1 -5 98.47 4.65
-10 -1 -5 106.03 4.96
10 -1 6 6.3 1.94
10 1 6 5.17 1.64
-10 1 -6 4.9 1.3
-10 -1 -6 4.91 1.18
-10 1 -6 9.63 1.82
-10 -1 -6 6.49 1.44
-10 -1 -6 5.38 1.39
-10 1 -6 6.65 1.23
-10 -1 -6 6.6 1.48
-10 1 -6 4.64 1.24
-10 1 -7 48.31 3.59
-10 -1 -7 40.84 3.21
-10 1 -7 49.14 3.6
-10 -1 -7 45.61 3.32
-10 -1 -7 43.73 3.37
10 -1 7 46.15 4.25
10 1 7 45.19 4.19
-10 1 -7 46.56 3.11
-10 -1 -7 41.94 3.13
-10 -1 -8 7.47 1.45
-10 -1 -8 9.88 1.72
-10 1 -8 7.65 1.56
-10 -1 -8 12.27 1.75
-10 1 -8 7.44 1.67
-10 -1 -8 8.86 1.62
-10 -1 -9 5.04 1.17
-10 1 -9 4.82 1.42
-10 -1 -9 3.33 1.07
-10 1 -9 5.29 1.41
-10 -1 -9 4.18 1.28
-10 -1 -10 59.47 3.57
-10 1 -10 61.76 3.96
-10 -1 -10 57.17 3.74
-10 1 -10 59.05 3.8
-10 -1 -10 56.97 3.62
-10 -1 -11 6.76 1.2
-10 -1 -11 13.47 1.93
-10 1 -11 14.02 1.95
-10 -1 -11 12.42 1.79
-10 1 -11 10.3 1.72
-10 -1 -12 26.93 2.12
-10 1 -12 25.98 2.39
-10 -1 -12 26.81 2.42
-10 1 -12 25.42 2.36
-10 -1 -12 25.18 2.24
-10 -1 -13 0.39 0.52
-10 -1 -13 -0.15 0.81
-10 -1 -13 -0.28 0.7
-10 1 -13 1.3 0.9
-10 1 -13 -0.34 0.77
-10 -1 -14 10.87 1.28
-10 1 -14 11.99 1.42
-10 1 -14 12.85 1.44
-10 -1 -14 11.66 1.43
-10 1 -15 -0.91 0.57
-10 -1 -15 -0.06 0.51
10 -2 -20 33.3 1.98
10 2 -20 31.83 2.14
10 2 -19 27.9 2.26
10 -2 -19 26.59 2.04
10 -2 -19 24.43 1.91
10 2 -19 24.1 2.03
10 2 -18 47.35 3.16
10 -2 -18 42.56 2.82
10 -2 -18 44.07 2.72
10 -2 -17 51.51 3.27
10 -2 -17 56.83 3.24
10 -2 -17 53.69 3.28
10 2 -16 68.97 4.1
10 -2 -16 62.69 3.8
10 -2 -16 65.35 3.6
10 -2 -16 62.85 3.72
10 2 -15 54.86 3.7
10 -2 -15 49.84 3.4
10 -2 -14 295.5 10.11
10 -2 -14 284.12 9.24
10 2 -14 305.12 9.42
10 2 -13 361.34 11.29
10 -2 -13 362.89 10.71
10 -2 -13 367.86 11.5
10 -2 -13 346.13 10.5
10 2 -13 371.3 10.76
10 -2 -12 628.11 16.1
10 -2 -12 594.2 14.9
10 2 -12 624.94 15.23
10 2 -11 11.66 1.84
10 -2 -11 17.82 1.98
10 -2 -11 17.44 2.29
10 2 -11 16.49 2.02
10 2 -10 207.4 7.36
10 2 -10 199.01 7.69
10 -2 -10 206.38 7.1
10 -2 -10 219.21 8.18
10 2 -9 240.98 8.36
10 -2 -9 229.94 7.44
10 2 -8 225.81 7.94
10 -2 -8 221.99 7.05
10 2 -7 54.73 3.57
10 2 -6 858.09 19.3
10 2 -5 342.93 10.11
10 -2 -5 372.2 11.77
10 -2 -4 484.44 14.24
10 -2 -3 433.49 13.31
10 -2 -2 525.43 15.18
10 -2 -1 285.01 10.45
10 2 -1 277.44 9.78
10 2 0 362.37 11.6
10 -2 0 356.79 12.16
10 2 1 90.82 5.31
10 -2 1 90.1 5.7
10 2 2 442.95 13.48
10 -2 2 471.08 14.42
10 2 3 160.54 7.45
10 -2 3 157.24 7.77
-10 -2 -4 255.28 8.28
-10 -2 -4 252.62 8.64
10 2 4 275.9 10.12
10 -2 4 258.29 10.27
-10 2 -4 244.36 8.42
-10 2 -4 246.89 8.37
-10 2 -5 50.01 3.58
-10 -2 -5 50.41 3.34
-10 2 -5 47.97 3.51
-10 -2 -5 48.24 3.44
-10 -2 -5 50.61 3.43
10 -2 5 46.9 4.34
10 2 5 55.7 4.36
-10 -2 -5 53 3.68
-10 2 -6 40.56 3.29
-10 -2 -6 39.09 3.01
-10 2 -6 36.11 3.13
-10 -2 -6 43.65 3.09
-10 -2 -6 41.95 3.24
-10 -2 -6 43.56 3.22
-10 -2 -6 36.53 3.08
10 2 6 43.06 3.98
10 -2 6 34.16 3.79
10 -2 7 43.05 4.18
10 2 7 46.56 4.17
-10 -2 -7 43.04 3.36
-10 -2 -7 50.83 3.52
-10 2 -7 50.85 3.7
-10 -2 -7 51.36 3.53
-10 2 -7 50.77 3.65
-10 -2 -7 51.6 3.38
-10 -2 -7 42.65 3.26
-10 -2 -7 46.73 3.49
-10 2 -8 88.73 4.89
-10 -2 -8 78.83 4.49
-10 2 -8 87.85 4.8
-10 -2 -8 88.45 4.47
-10 -2 -8 85.42 4.68
-10 -2 -8 80.47 4.59
-10 -2 -8 88.15 4.62
-10 -2 -9 13.23 1.78
-10 -2 -9 14.8 2.03
-10 -2 -9 11.9 1.77
-10 2 -9 13.79 2.04
-10 -2 -9 13.35 1.8
-10 2 -9 15.62 2.13
-10 -2 -10 74.87 4.09
-10 2 -10 75.73 4.4
-10 -2 -10 75.88 4.27
-10 2 -10 77.54 4.37
-10 -2 -10 80.13 4.1
-10 -2 -11 13.61 1.73
-10 -2 -11 17.82 2.09
-10 2 -11 21.33 2.29
-10 2 -11 22.93 2.39
-10 -2 -11 17.06 1.87
-10 -2 -12 25.86 2.13
-10 2 -12 26.46 2.39
-10 -2 -12 24.28 2.24
-10 -2 -12 25.98 2.11
-10 2 -12 25.58 2.33
-10 -2 -13 2.83 0.84
-10 -2 -13 1.16 0.84
-10 2 -13 1 0.71
-10 -2 -13 3.1 0.84
-10 2 -13 2.43 0.95
-10 -2 -14 7.91 0.97
-10 -2 -14 9.47 1.25
-10 2 -14 9.22 1.23
-10 -2 -14 10.46 1.1
-10 2 -14 10.39 1.34
-10 -2 -15 0.44 0.46
10 3 -20 2.4 0.68
10 3 -19 0.07 0.74
10 -3 -18 -0.5 0.7
10 3 -18 0.27 0.68
10 -3 -18 0.54 0.6
10 -3 -17 1.86 0.69
10 3 -17 2.65 0.93
10 -3 -17 1.82 0.73
10 -3 -16 -1.22 0.96
10 3 -16 -0.73 0.92
10 -3 -16 0.49 0.6
10 3 -15 26.76 2.51
10 -3 -15 25.89 2.44
10 3 -15 25.86 2.53
10 -3 -15 24.79 2.33
10 3 -14 15.19 1.96
10 3 -14 12.5 1.78
10 -3 -14 12.46 1.83
10 -3 -14 13.59 2.1
10 -3 -13 61.17 4.09
10 3 -13 70.25 4.2
10 -3 -13 68.49 4.45
10 -3 -13 61.56 3.86
10 -3 -12 2.53 1
10 3 -12 2.38 1
10 -3 -12 -0.5 1.12
10 -3 -12 0.31 0.78
10 3 -12 0.31 1.33
10 -3 -12 0.16 0.75
10 3 -11 47.43 3.66
10 -3 -11 49.9 3.25
10 -3 -11 45.47 3.66
10 3 -11 46 3.33
10 -3 -11 49.86 3.71
10 -3 -11 49.84 3.38
10 -3 -10 1.64 1.09
10 3 -10 1.69 0.75
10 -3 -10 1.69 1.01
10 3 -10 0.45 0.74
10 -3 -9 38.76 3.27
10 3 -9 39.1 2.9
10 3 -9 35.53 3.08
10 -3 -9 38.52 3.17
10 3 -8 11.58 1.82
10 3 -7 5.75 1.36
10 3 -6 11.02 1.74
10 -3 -5 4.71 1.38
10 -3 -5 6.65 1.85
10 -3 -4 10.06 2.1
10 -3 -3 0.11 1.53
10 -3 -2 72.1 5.06
10 -3 -1 21.32 3.04
10 -3 0 233.33 9.53
10 -3 1 37.48 3.85
10 -3 2 7.94 1.89
10 3 2 7.19 1.78
10 3 3 29.52 3.13
10 -3 3 28.84 3.39
-10 -3 -3 29.53 2.7
-10 3 -4 53.04 3.69
-10 3 -4 55.52 3.72
-10 -3 -4 53.44 3.53
-10 -3 -4 54.63 3.53
-10 -3 -4 54.69 3.72
10 3 4 54.65 4.33
10 -3 4 56.59 4.76
10 3 5 46.36 3.98
10 -3 5 48.73 4.45
-10 3 -5 48.86 3.63
-10 3 -5 51.62 3.66
-10 -3 -5 42.4 3.23
-10 -3 -5 50.49 3.48
-10 -3 -5 43.77 3.28
-10 -3 -5 48.54 3.55
10 3 6 55.05 4.38
10 -3 6 50.4 4.54
-10 3 -6 52.14 3.75
-10 -3 -6 47.34 3.33
-10 3 -6 51.43 3.7
-10 -3 -6 54.98 3.67
-10 -3 -6 51.11 3.54
-10 -3 -6 43.58 3.34
-10 -3 -6 48.98 3.57
-10 -3 -7 8.61 1.47
-10 3 -7 15.45 2.19
-10 3 -7 13.31 2.13
-10 -3 -7 10.56 1.75
-10 -3 -7 9.59 1.71
-10 -3 -7 10.16 1.71
-10 -3 -7 10.67 1.77
10 -3 7 10.84 2.28
10 3 7 10.23 2.03
-10 3 -8 127.48 5.87
-10 -3 -8 110.98 5.27
-10 3 -8 113.94 5.5
-10 -3 -8 114.8 5.48
-10 -3 -8 114.46 5.51
-10 -3 -8 112.2 5.32
-10 -3 -9 7.29 1.37
-10 -3 -9 9.46 1.59
-10 -3 -9 8.99 1.59
-10 3 -9 12.19 1.92
-10 3 -9 12.13 1.91
-10 -3 -9 9.87 1.66
-10 -3 -10 14.02 1.87
-10 -3 -10 11.87 1.7
-10 3 -10 14.98 2.07
-10 3 -10 14.45 1.98
-10 -3 -10 12.3 1.8
-10 -3 -11 13.21 1.72
-10 3 -11 16.8 1.99
-10 3 -11 18.76 2.13
-10 -3 -11 17.15 1.92
-10 3 -12 22.78 2.13
-10 -3 -12 19.05 1.93
-10 3 -12 19.81 2.02
-10 -3 -12 21.87 1.98
-10 -3 -13 2.2 0.84
-10 3 -13 2.07 0.82
-10 3 -13 1.99 0.88
-10 -3 -13 0.9 0.72
-10 -3 -14 4.89 0.88
-10 3 -14 4.72 0.83
-10 -3 -14 4.72 0.79
10 4 -19 16.41 1.54
10 -4 -18 7.02 1.12
10 -4 -17 43.26 2.88
10 4 -17 43.21 2.87
10 4 -16 4.84 1.17
10 4 -16 3.95 1.03
10 -4 -16 4.9 1.14
10 -4 -15 105.84 5.28
10 4 -15 118.64 5.35
10 4 -15 115.1 5.11
10 -4 -15 113.11 5.2
10 -4 -14 5.44 1.43
10 4 -14 3.74 1.28
10 4 -14 3.41 1.01
10 -4 -14 3.61 1.21
10 -4 -13 22 2.5
10 4 -13 23.69 2.47
10 4 -13 21.03 2.14
10 -4 -13 23.15 2.6
10 -4 -13 22.73 2.34
10 -4 -12 2.76 1.13
10 4 -12 1.17 0.87
10 -4 -12 2.65 1.11
10 -4 -12 2.3 1.1
10 4 -11 262.89 9.49
10 -4 -11 241.52 9.09
10 4 -11 266.25 8.88
10 -4 -11 251.24 8.98
10 -4 -11 247.19 8.44
10 -4 -10 14.33 2.19
10 4 -10 16.53 2.05
10 -4 -10 11.31 1.7
10 -4 -10 13.82 1.99
10 4 -10 12.39 2.12
10 4 -9 132.31 6.39
10 -4 -9 124.82 6.19
10 4 -9 126.37 5.65
10 -4 -9 126.08 5.94
10 -4 -9 121.95 5.4
10 -4 -8 76.73 4.73
10 4 -8 82.67 4.37
10 4 -8 83.93 5.03
10 -4 -8 75.14 4.47
10 4 -7 265.26 9.45
10 -4 -6 4.18 1.45
10 -4 -5 312.02 11.04
10 -4 -4 163.07 7.89
10 -4 -4 159.37 7.55
10 -4 -3 226.61 9.2
10 -4 -2 101.1 5.97
10 -4 -1 158.66 7.65
10 -4 0 201.13 8.85
10 -4 1 504.73 15.37
-10 4 -2 21.88 2.42
10 -4 2 21.59 3.07
-10 -4 -2 20.48 2.26
-10 -4 -2 16.4 1.91
-10 -4 -3 59.08 3.64
-10 -4 -3 56.19 3.85
-10 -4 -3 50.11 3.31
-10 4 -3 61.67 3.99
10 -4 3 57.49 4.76
-10 -4 -4 254.39 8.56
-10 -4 -4 271.19 9.17
-10 -4 -4 256.04 8.46
-10 4 -4 271.78 9.15
10 -4 4 283.18 10.97
-10 -4 -5 341.76 10.32
-10 -4 -5 348.09 10.79
-10 -4 -5 338.65 10.24
10 4 5 379.4 12.21
10 -4 5 360.45 12.77
-10 4 -5 341.22 10.76
-10 4 -5 331.97 10.41
10 4 6 64.9 4.76
10 -4 6 62.14 5.01
-10 -4 -6 56.72 3.74
-10 -4 -6 63.44 3.98
-10 4 -6 61.79 4.12
-10 4 -6 65.22 4.09
-10 -4 -6 59.47 3.98
-10 -4 -6 59.84 4.02
-10 4 -7 69.23 4.29
-10 -4 -7 63.84 3.8
-10 4 -7 68.67 4.2
-10 -4 -7 63.57 3.98
-10 -4 -7 67.16 4.17
-10 -4 -7 65.54 4.03
-10 4 -8 38.52 3.21
-10 -4 -8 36.08 2.85
-10 4 -8 44.4 3.32
-10 -4 -8 42.25 3.21
-10 -4 -8 41.25 3.21
-10 -4 -8 44.67 3.25
-10 -4 -9 17.61 2.05
-10 -4 -9 15.42 2.04
-10 -4 -9 13.96 1.86
-10 4 -9 17.68 2.16
-10 4 -9 16.45 2.08
-10 -4 -9 17.61 2.13
-10 -4 -10 1.49 1.05
-10 -4 -10 1.9 0.88
-10 4 -10 5.06 1.31
-10 4 -10 5.52 1.41
-10 -4 -10 4.99 1.31
-10 4 -11 55.29 3.4
-10 -4 -11 53 3.22
-10 4 -11 53.09 3.29
-10 -4 -11 59.32 3.41
-10 4 -12 36.97 2.57
-10 -4 -12 43.26 2.73
-10 4 -12 41.11 2.68
-10 4 -12 45 2.75
-10 -4 -12 45.38 2.76
-10 -4 -13 5.38 1.01
-10 4 -13 3.94 0.94
-10 -4 -13 3.65 0.87
-10 -4 -14 8.22 0.99
-10 -4 -14 7.79 0.94
10 5 -19 0.05 0.46
10 -5 -19 0.34 0.53
10 5 -18 9.53 1.23
10 -5 -18 9.48 1.21
10 -5 -17 1.54 0.74
10 -5 -16 6.06 1.27
10 5 -16 6.98 1.16
10 -5 -16 8.29 1.38
10 -5 -15 6.66 1.35
10 5 -15 8.41 1.5
10 5 -15 7.78 1.29
10 -5 -15 8.33 1.46
10 -5 -14 2.01 0.99
10 5 -14 2.33 1.05
10 5 -14 2.16 0.74
10 -5 -14 3.24 1.18
10 -5 -13 69.75 4.48
10 5 -13 75.9 4.47
10 -5 -13 77.68 4.58
10 -5 -13 76.26 4.33
10 -5 -12 21.22 2.53
10 5 -12 31.89 2.9
10 -5 -12 30.22 2.81
10 -5 -12 29.05 2.68
10 -5 -11 15.16 2.26
10 5 -11 18.85 2.25
10 -5 -11 17.69 2.25
10 -5 -11 19.74 2.25
10 5 -10 69.36 4.65
10 -5 -10 61.42 4.27
10 5 -10 59.54 3.74
10 5 -10 59.63 3.92
10 -5 -10 65.53 4.15
10 -5 -10 64.17 3.94
10 5 -9 1.72 0.91
10 -5 -9 1.32 1.03
10 5 -9 0.52 0.72
10 5 -9 -1.14 0.95
10 -5 -9 0.4 0.72
10 -5 -9 -0.06 0.8
10 5 -8 10.07 1.89
10 5 -8 14.02 1.8
10 -5 -8 14.05 2.08
10 5 -8 13.4 1.8
10 -5 -8 13.17 1.75
10 -5 -8 13.73 1.91
10 5 -7 0.68 0.97
10 -5 -7 1.32 1.09
10 -5 -7 2.09 0.98
10 5 -7 1.5 0.74
10 5 -7 1.43 0.84
10 -5 -7 0.92 0.54
10 -5 -7 2.41 0.91
10 -5 -6 46.67 3.96
10 5 -6 44.65 3.12
10 -5 -6 45.03 3.66
10 -5 -6 46.42 3.35
10 5 -6 48.32 3.43
10 -5 -6 50.26 3.21
10 -5 -5 0.27 1.25
-10 5 5 1.56 0.96
10 -5 -4 242.73 9.86
10 -5 -3 25.86 3.1
10 -5 -3 31.39 3.74
10 -5 -2 113.83 6.38
10 -5 -1 19.53 2.73
-10 5 1 18.61 2.23
10 -5 0 52.05 4.37
-10 -5 0 52.7 3.6
-10 5 0 56.66 3.78
10 -5 1 11.05 2.24
-10 -5 -1 12.02 1.75
-10 -5 -1 9.66 1.49
-10 5 -1 9.27 1.69
10 -5 2 9.79 2.14
-10 -5 -2 11.25 1.82
-10 -5 -2 11.42 1.65
-10 5 -2 6.68 1.5
10 -5 3 4.17 1.97
-10 -5 -3 1.04 0.96
-10 -5 -3 3.43 1.1
-10 5 -3 2.2 1.13
-10 -5 -4 147.31 6.12
-10 -5 -4 161.97 6.85
-10 5 -4 157.42 6.73
10 -5 4 160.98 8.02
-10 -5 -4 152.75 6.09
-10 -5 -5 122.57 5.54
-10 -5 -5 106.73 5.49
-10 5 -5 118.84 5.8
10 -5 5 121.14 6.87
-10 -5 -5 111.4 5.19
-10 -5 -6 33.15 2.77
-10 5 -6 37.13 3.21
-10 -5 -6 36.78 2.98
-10 -5 -6 32.79 3.01
-10 5 -7 146.88 6.4
-10 -5 -7 147.17 6.12
-10 -5 -7 148.38 6.38
-10 -5 -7 147.92 6.17
-10 5 -8 26.02 2.6
-10 -5 -8 19.93 1.93
-10 -5 -8 23.53 2.38
-10 -5 -8 25 2.49
-10 -5 -8 28.95 2.64
-10 5 -9 42.66 3.12
-10 -5 -9 31.2 2.49
-10 -5 -9 38.98 2.94
-10 -5 -9 33.51 2.7
-10 -5 -9 42.39 3.04
-10 -5 -10 3.23 1.09
-10 5 -10 3.26 1.05
-10 -5 -10 2.94 0.94
-10 -5 -10 3.25 1.06
-10 -5 -11 15.7 1.74
-10 -5 -11 17.39 1.74
-10 5 -11 15.4 1.71
-10 -5 -12 1 0.72
-10 -5 -12 0.94 0.61
-10 5 -12 -0.22 0.66
-10 5 -12 0.52 0.63
-10 -5 -13 1.27 0.64
-10 -5 -13 1.06 0.5
-10 5 -13 1.9 0.66
10 -6 -18 11.27 1.24
10 6 -18 14.57 1.31
10 -6 -18 15.28 1.37
10 6 -17 33.99 2.23
10 -6 -17 33.48 2.31
10 6 -16 3.13 0.93
10 -6 -16 5.04 1.06
10 -6 -15 48.24 3.35
10 6 -15 44.3 3.09
10 -6 -15 47.61 3.14
10 -6 -14 9.2 1.68
10 -6 -14 12.03 1.56
10 6 -14 9.53 1.66
10 -6 -13 104.71 5.41
10 -6 -13 100.34 4.88
10 6 -13 105.5 5.26
10 -6 -13 103.2 5.01
10 -6 -12 9.33 1.83
10 6 -12 8.63 1.73
10 -6 -12 8.55 1.63
10 -6 -12 8.86 1.62
10 -6 -11 33.66 3.18
10 6 -11 31.43 2.92
10 -6 -11 37.38 3.05
10 -6 -11 36.8 2.97
10 -6 -10 3.94 1.33
10 6 -10 7.88 1.55
10 6 -10 4.98 1.2
10 -6 -10 7.19 1.45
10 -6 -10 5.63 1.43
10 6 -9 172.4 7.72
10 -6 -9 163.03 7.22
10 6 -9 153.03 6.57
10 6 -9 161.63 6.75
10 -6 -9 162.42 6.63
10 -6 -9 165.05 6.5
10 -6 -8 73.02 4.9
10 6 -8 78.39 5.13
10 -6 -8 68.04 4.5
10 6 -8 71.92 4.35
10 6 -8 73.72 4.28
10 -6 -8 66.15 4.04
10 -6 -8 72.57 4.08
10 6 -7 217.08 8.86
10 -6 -7 192.08 8.39
10 6 -7 181.12 7.08
10 -6 -7 193.67 7.94
10 -6 -7 192.34 7.24
10 -6 -7 199.84 8.1
10 6 -7 192.51 7.54
10 -6 -7 200.64 7.12
10 -6 -6 -0.68 1.29
10 -6 -6 0.96 0.95
10 6 -6 1.12 0.83
10 6 -6 2.67 1.11
10 -6 -6 -0.05 0.85
10 -6 -5 200.87 8.07
10 -6 -5 215.56 9.03
10 6 -5 192.5 7.02
10 -6 -4 9.64 1.92
10 -6 -4 8.21 2.1
-10 6 4 10.35 1.8
10 -6 -3 206.32 9.22
-10 -6 3 197.12 7.41
-10 6 3 211.3 7.9
10 -6 -2 6.55 2.23
-10 -6 2 3 1.09
-10 6 2 3.09 1.14
10 -6 -1 157.84 7.73
-10 -6 1 149.73 6.5
-10 6 1 163.83 6.85
10 -6 0 7.07 1.95
-10 -6 0 6.92 1.41
-10 6 0 4.19 1.35
10 -6 1 108.41 6.39
-10 -6 -1 108.1 5.45
-10 6 -1 113.72 5.67
10 -6 2 3.1 1.47
-10 -6 -2 1.09 0.75
-10 -6 -2 3.67 1.05
-10 6 -2 1.49 1.22
10 -6 3 258.44 10.35
-10 6 -3 264.24 9.18
-10 -6 -3 264.97 8.43
-10 -6 -3 274.9 9.33
-10 6 -4 -0.33 1.1
-10 -6 -4 1.34 1.07
-10 -6 -4 -0.61 0.72
-10 6 -5 107.98 5.46
-10 -6 -5 112.54 5.15
-10 -6 -5 108.59 5.48
-10 6 -6 2.61 1.12
-10 -6 -6 2.28 1.13
-10 -6 -6 3.14 1.14
-10 6 -7 87.74 4.7
-10 -6 -7 92.79 4.48
-10 -6 -7 84.35 4.62
-10 -6 -7 90.26 4.54
-10 -6 -8 10.29 1.57
-10 6 -8 8.11 1.6
-10 -6 -8 8.85 1.58
-10 -6 -8 10.99 1.67
-10 6 -9 34.25 2.69
-10 -6 -9 36.54 2.65
-10 -6 -9 40.14 2.79
-10 -6 -9 39.44 2.8
-10 6 -10 21.62 2.02
-10 -6 -10 21.24 1.82
-10 -6 -10 24.47 2.11
-10 6 -11 29.27 2.08
-10 -6 -11 26.34 1.89
-10 6 -11 26.98 2.25
-10 -6 -11 25.36 1.99
-10 -6 -12 1.35 0.6
-10 6 -12 0.03 0.55
-10 -6 -12 0.78 0.66
-10 -6 -13 44.38 2.08
10 -7 -17 0.78 0.62
10 -7 -17 1.38 0.62
10 7 -16 50.2 2.84
10 -7 -16 51.29 2.86
10 -7 -15 2.68 0.95
10 7 -15 3.17 0.98
10 -7 -15 3.2 1.06
10 -7 -14 68.9 3.99
10 7 -14 66.75 3.84
10 -7 -14 58.33 3.35
10 -7 -14 65.61 3.65
10 -7 -13 -0.52 0.99
10 -7 -13 -0.86 0.87
10 7 -13 0.52 0.96
10 -7 -13 0.48 0.93
10 -7 -12 56.86 3.93
10 -7 -12 59.06 3.7
10 7 -12 59.79 3.9
10 -7 -12 55.89 3.59
10 -7 -11 7.65 1.76
10 7 -11 7.84 1.67
10 -7 -11 7.96 1.51
10 -7 -10 19.08 2.33
10 7 -10 16.27 2.13
10 7 -10 13.5 1.9
10 -7 -10 16.19 1.99
10 -7 -10 18.08 2.06
10 -7 -9 8.34 1.69
10 7 -9 9.86 1.72
10 7 -9 9.57 1.64
10 -7 -9 10.63 1.67
10 -7 -9 10.05 1.58
10 -7 -8 45.1 3.63
10 7 -8 48.02 3.58
10 7 -8 47.45 3.46
10 -7 -8 35.96 3.29
10 -7 -8 51.21 3.41
10 -7 -7 6.84 1.67
10 7 -7 3.35 1.28
10 -7 -7 3.69 1.45
10 -7 -7 6.31 1.27
10 7 -6 145.53 6.1
10 -7 -6 157.3 7.2
10 7 -6 155.3 6.8
10 -7 -6 146.08 6.75
10 -7 -6 158.93 7.64
10 -7 -5 30.58 3.03
10 7 -5 38.61 2.92
10 -7 -5 35.35 3.56
10 -7 -4 358.62 12.45
10 -7 -4 329.04 10.86
10 -7 -3 49.79 3.79
-10 -7 3 52.91 3.6
10 -7 -3 51.69 4.58
-10 7 3 50.13 3.76
10 -7 -2 23.54 2.69
10 -7 -2 20.13 3.03
-10 7 2 22.94 2.38
-10 -7 2 17.03 2.11
-10 7 2 20.13 2.48
10 -7 -1 47.21 4.53
-10 -7 1 40.12 3.27
-10 7 1 45.79 3.6
-10 7 0 1.69 1.17
-10 -7 0 1.24 0.8
-10 7 -1 24.53 2.68
-10 -7 -1 22.76 2.5
-10 7 -2 34.73 3.13
-10 -7 -2 34.79 3.1
-10 7 -3 6.29 1.54
-10 -7 -3 2.79 1.3
-10 7 -4 23.26 2.6
-10 -7 -4 20.99 2.07
-10 -7 -4 22.27 2.52
-10 7 -5 27.15 2.7
-10 -7 -5 26.38 2.3
-10 -7 -5 24.72 2.54
-10 7 -6 3.82 1.33
-10 -7 -6 2.53 1.14
-10 -7 -6 0.61 0.88
-10 -7 -7 79.28 4.3
-10 7 -7 84.64 4.38
-10 -7 -7 79.46 4
-10 7 -8 -0.08 0.89
-10 -7 -8 0.77 0.85
-10 -7 -8 1.34 0.81
-10 -7 -9 17.86 1.78
-10 7 -9 16.84 1.72
-10 -7 -9 16.32 1.7
-10 7 -10 0.5 0.6
-10 -7 -10 -1.18 0.83
-10 7 -11 5.33 1.02
-10 -7 -11 4.95 0.87
-10 7 -12 0.48 0.46
-10 -7 -12 1.18 0.52
10 -8 -16 49.6 2.42
10 8 -16 58.56 2.72
10 -8 -16 54.22 2.65
10 8 -15 16.39 1.63
10 -8 -15 15.34 1.39
10 -8 -15 15.6 1.56
10 8 -14 79.83 3.93
10 -8 -14 74.93 3.56
10 -8 -14 78.09 3.75
10 -8 -14 82.25 4.05
10 -8 -13 0.66 0.69
10 8 -13 2.29 0.9
10 -8 -13 0.93 0.74
10 -8 -13 0.61 0.86
10 8 -12 38.35 2.96
10 -8 -12 43.14 3.03
10 -8 -12 43.04 2.92
10 -8 -12 45.92 3.31
10 -8 -11 10.23 1.64
10 8 -11 12.03 1.8
10 -8 -11 12.11 1.66
10 -8 -11 10.9 1.81
10 -8 -10 88.84 4.68
10 8 -10 84.1 4.58
10 -8 -10 90.33 4.85
10 -8 -10 89.2 4.45
10 -8 -10 86.42 4.8
10 8 -10 85.34 4.64
10 -8 -9 113.28 5.44
10 8 -9 111.95 5.3
10 -8 -9 106.18 5.55
10 -8 -9 114.58 5.09
10 -8 -9 115.52 5.65
10 8 -9 110 5.4
10 8 -8 103.5 5.1
10 -8 -8 106.67 5.62
10 -8 -8 108.71 4.93
10 -8 -8 106.96 5.46
10 8 -8 112.87 5.51
10 -8 -7 8.45 1.83
10 8 -7 10.14 1.87
10 8 -7 11.18 1.69
10 -8 -7 7.2 1.63
10 -8 -6 179.25 7.73
10 8 -6 180.67 7.34
10 8 -6 177.74 6.71
10 -8 -6 173.58 7.24
10 -8 -5 58.75 4.04
10 -8 -5 54.02 4.19
10 8 -5 58.07 4.07
10 -8 -4 33.93 3.03
10 -8 -3 52.78 3.76
-10 -8 3 49.71 3.51
10 -8 -2 18.36 2.27
-10 -8 2 24.54 2.59
10 -8 -1 41.9 3.31
-10 8 1 43.34 3.48
-10 -8 1 45.94 3.46
-10 8 0 27.26 2.73
-10 -8 0 21.62 2.45
-10 8 -1 82.16 4.66
-10 -8 -1 66.94 4.27
-10 8 -2 33.75 2.99
-10 -8 -2 30.66 2.92
-10 8 -3 42.35 3.28
-10 -8 -3 43.64 3.39
-10 8 -4 52.15 3.55
-10 -8 -4 51.97 3.66
-10 8 -5 45.22 3.17
-10 -8 -5 52.48 3.56
-10 8 -6 22.18 2.16
-10 -8 -6 20.22 1.86
-10 -8 -6 21.91 2.29
-10 -8 -7 44.74 3.04
-10 8 -7 49.47 3.04
-10 -8 -7 46.84 2.7
-10 8 -8 0.3 0.66
-10 -8 -8 0.97 0.74
-10 -8 -8 0.06 0.54
-10 8 -9 10.69 1.42
-10 -8 -9 11.84 1.34
-10 -8 -9 12.12 1.28
-10 8 -10 0.29 0.61
-10 -8 -10 0.62 0.43
-10 8 -11 9.35 1.06
10 9 -15 14.9 1.34
10 -9 -15 13.3 1.23
10 9 -14 62.79 3.04
10 -9 -14 55.98 2.73
10 -9 -14 56.99 2.81
10 9 -13 18.63 1.84
10 -9 -13 22.61 1.89
10 -9 -13 20.19 1.77
10 -9 -13 19.89 1.91
10 -9 -12 13.96 1.64
10 9 -12 11.54 1.5
10 -9 -12 13.65 1.5
10 -9 -12 11.72 1.54
10 9 -11 33.02 2.55
10 -9 -11 36.51 2.69
10 -9 -11 31.27 2.52
10 -9 -11 37.5 2.58
10 -9 -11 37.06 2.81
10 -9 -10 16.52 1.98
10 9 -10 14.67 1.9
10 -9 -10 17.75 2.12
10 -9 -10 17.29 1.78
10 -9 -10 14.6 1.93
10 -9 -9 37.7 2.96
10 9 -9 37.7 2.81
10 -9 -9 37.17 3.04
10 -9 -9 40.61 2.74
10 9 -9 43.47 3.12
10 -9 -9 39.02 3.04
10 -9 -8 55.06 3.86
10 -9 -8 65.05 3.93
10 9 -8 60.39 3.65
10 -9 -8 65.25 3.94
10 9 -8 66.58 3.99
10 -9 -7 25.45 2.73
10 -9 -7 28.2 2.61
10 9 -7 23.56 2.29
10 -9 -7 26.74 2.59
10 9 -7 27.75 2.61
10 -9 -6 147.87 6.73
10 9 -6 152.1 6.43
10 -9 -6 162.92 6.48
10 9 -6 147.4 5.79
10 -9 -6 146.1 6.26
10 -9 -5 79.45 4.92
10 9 -5 85.18 4.73
10 -9 -5 83.96 4.53
10 -9 -5 76.95 4.43
10 -9 -4 84.6 5.12
10 9 -4 83.98 4.75
10 -9 -4 78.45 4.44
10 -9 -4 80.34 4.4
10 -9 -3 19.63 2.19
10 -9 -3 21.93 2.21
-10 -9 3 20.85 2.23
-10 -9 2 2.52 1.02
-10 -9 1 32.89 2.86
-10 -9 0 4 1.31
-10 -9 -1 0.16 0.95
-10 -9 -2 4.51 1.41
-10 9 -3 56.48 3.52
-10 -9 -3 45.31 3.32
-10 9 -4 0.72 0.81
-10 -9 -4 0.39 0.91
-10 9 -5 37.21 2.64
-10 -9 -5 41.45 2.98
-10 9 -6 1.89 0.89
-10 -9 -6 0.98 0.83
-10 -9 -7 10.27 1.36
-10 9 -8 -0.41 0.7
-10 -9 -8 -0.49 0.51
-10 9 -9 5.92 0.97
10 -10 -13 5.64 0.89
10 10 -13 6.9 0.94
10 -10 -13 4.92 0.76
10 10 -12 25.43 1.87
10 -10 -12 30.12 2.08
10 -10 -12 26.83 1.9
10 -10 -12 25.37 1.75
10 -10 -12 29.54 2.06
10 -10 -11 3.03 0.88
10 10 -11 2.78 0.78
10 -10 -11 2.4 0.77
10 -10 -11 2.76 0.7
10 -10 -11 4.92 0.96
10 -10 -10 30.4 2.36
10 10 -10 34.53 2.36
10 -10 -10 36.78 2.55
10 -10 -10 30.39 2.3
10 -10 -9 0.25 0.8
10 -10 -9 0.61 0.75
10 10 -9 0.92 0.65
10 -10 -9 1.19 0.78
10 -10 -8 48.61 3.32
10 10 -8 45.72 2.83
10 -10 -8 49.61 3.16
10 10 -8 47.72 3.08
10 -10 -8 47.21 3.02
10 -10 -7 -0.29 0.99
10 10 -7 -0.26 0.83
10 -10 -7 -0.84 0.85
10 10 -7 0.53 0.78
10 -10 -7 0.65 0.74
10 -10 -6 106.83 5.22
10 10 -6 91.81 4.03
10 -10 -6 94.47 4.56
10 -10 -6 92.33 4.4
10 10 -6 95.58 4.64
10 -10 -5 1.75 1.2
10 10 -5 -0.87 1.06
10 -10 -5 0.34 0.74
10 -10 -5 1.99 0.89
10 -10 -4 59.57 3.49
10 -10 -4 61.52 4.14
10 10 -4 61.63 3.79
-10 -10 3 52.46 3.25
10 -10 -3 48.85 3.09
10 -10 -3 53.96 3.96
10 10 -3 58.6 3.69
10 -10 -2 168.69 7.06
-10 -10 2 158.31 6.11
10 -10 -1 5.06 1.7
-10 -10 1 3.09 1.01
-10 -10 0 25.8 2.43
-10 -10 -1 -0.23 0.98
-10 -10 -2 10.67 1.58
-10 -10 -3 24.94 2.31
-10 -10 -4 51.5 3.14
-10 -10 -5 17.92 1.76
-10 10 -5 16.18 1.52
-10 -10 -6 20.76 1.78
-10 10 -6 17.2 1.5
-10 -10 -7 13.53 1.31
-10 10 -7 11.32 1.15
10 -11 -11 10.33 1.09
10 11 -11 10.43 1.02
10 -11 -10 -0.56 0.54
10 11 -10 0.11 0.42
10 -11 -10 -0.29 0.51
10 -11 -9 60.4 2.8
10 11 -9 54.92 2.59
10 -11 -9 56.9 2.9
10 -11 -9 60.04 3.07
10 -11 -8 3.32 0.73
10 -11 -8 5.45 1.04
10 11 -8 4.32 0.77
10 -11 -8 6.16 1.16
10 11 -7 81.39 3.72
10 11 -7 77.45 3.18
10 -11 -7 80.68 3.69
10 -11 -7 90.18 4.15
10 -11 -6 1.13 0.66
10 -11 -6 0.63 0.79
10 11 -6 -0.9 0.86
10 11 -5 65.07 3.4
10 -11 -5 70.79 3.86
10 -11 -5 63.64 3.23
10 -11 -4 9.68 1.64
10 11 -4 6.09 1.17
10 -11 -4 7.46 1.13
10 -11 -3 5.76 1.32
10 11 -3 5.81 1.17
-10 -11 2 7.78 1.19
10 -11 -2 6.78 1.45
10 11 -2 5.15 1.2
-10 -11 1 23.09 1.99
10 -11 -1 22.88 2.3
10 11 -1 21.91 1.98
-10 -11 0 -0.2 0.64
10 -11 0 -0.35 0.78
-10 -11 -1 24.84 2.05
10 -11 1 22.11 2.12
-10 -11 -2 0.09 0.67
10 -11 2 -0.85 0.91
-10 -11 -3 34.95 2.3
10 -11 3 35.3 2.46
-10 -11 -4 0.99 0.64
10 -11 4 -0.65 0.65
-10 -11 -5 10.11 1.13
-10 11 -5 8.89 1.07
10 -12 -7 13.78 1.34
10 -12 -6 16.47 1.56
10 12 -5 46.74 2.36
10 -12 -5 48.64 2.69
10 12 -4 23.17 1.67
10 -12 -4 25.35 1.97
10 -12 -3 1.9 0.74
10 12 -3 1.13 0.55
10 12 -2 22.55 1.63
10 -12 -2 21.54 1.84
-10 -12 1 5.08 0.82
10 -12 -1 5.79 1.03
10 12 -1 4.89 0.89
-10 -12 0 12.49 1.22
10 12 0 14.58 1.3
10 -12 0 14.73 1.46
-10 -12 -1 3.6 0.67
10 -12 1 4.92 0.87
10 12 1 4.75 0.8
11 0 -20 2.76 0.72
11 0 -19 -0.83 0.71
11 0 -19 0.21 0.62
11 0 -18 0.11 0.7
11 0 -18 0.11 0.65
11 0 -17 -0.17 0.82
11 0 -16 111.86 5.33
11 0 -15 0.02 0.61
11 0 -14 22.37 2.38
11 0 -14 21.19 2.44
11 0 -13 -1.43 1.38
11 0 -12 259.02 9.28
11 0 -12 258.75 8.92
11 0 -11 -0.08 0.79
11 0 -11 -0.64 1.22
11 0 -10 165.14 7.16
11 0 -10 170.79 6.72
11 0 -9 -0.39 0.82
11 0 -9 -0.87 0.95
11 0 -9 0.76 0.79
11 0 -8 5.58 1.17
11 0 -7 0 0.71
11 0 -6 22.04 2.05
11 0 -5 -1.76 1.72
11 0 -4 83.92 5.37
11 0 -3 1.13 1.54
11 0 -2 26.13 3.16
11 0 -1 1.52 1.67
11 0 0 1.84 1.48
11 0 1 -0.74 1.49
-11 0 -2 40.82 3.25
-11 0 -2 36.25 2.83
11 0 3 2.19 1.89
-11 0 -3 0.32 0.73
-11 0 -3 -0.68 0.76
-11 0 -3 0.2 0.96
-11 0 -4 103.59 5.12
-11 0 -4 113.92 5.31
-11 0 -4 110.62 5.55
-11 0 -4 107.01 5.07
11 0 5 -0.98 1.5
-11 0 -5 -1.64 1.04
-11 0 -5 1.22 1.16
-11 0 -5 -0.65 1.01
-11 0 -5 -0.9 0.96
-11 0 -6 41.81 3.29
-11 0 -6 43.98 3.34
-11 0 -6 43.17 3.43
11 0 6 47.88 4.42
-11 0 -6 47.64 3.3
-11 0 -7 0.75 0.89
-11 0 -7 0 0.92
-11 0 -7 0.2 0.97
-11 0 -7 1.57 1.19
-11 0 -8 109.29 4.97
-11 0 -8 114.58 5.51
-11 0 -8 123.45 5.53
-11 0 -9 0.47 0.76
-11 0 -9 -0.87 1.06
-11 0 -9 1.96 1.26
-11 0 -10 6.98 1.13
-11 0 -10 7.4 1.53
-11 0 -10 7.14 1.43
-11 0 -11 2.43 1.08
-11 0 -11 0.34 0.94
-11 0 -12 22.84 2.07
-11 0 -12 24.89 2.06
-11 0 -13 0.12 0.64
-11 0 -14 33.47 1.96
11 1 -20 22.95 1.71
11 1 -19 -0.13 0.62
11 -1 -19 1.36 0.72
11 1 -19 0.56 0.62
11 -1 -19 0.4 0.53
11 -1 -18 75.92 3.84
11 1 -18 75.42 3.94
11 -1 -18 75.05 3.58
11 1 -18 77.21 3.81
11 1 -17 11.87 1.75
11 -1 -17 8.13 1.39
11 -1 -17 10.47 1.43
11 -1 -17 9.51 1.35
11 -1 -16 185.8 7.05
11 -1 -16 186.12 6.8
11 -1 -15 27.99 2.56
11 -1 -14 347.23 11.11
11 -1 -14 338.85 10.31
11 -1 -13 6.26 1.6
11 -1 -12 66.93 4.45
11 1 -12 66.39 4.24
11 -1 -12 64.23 3.99
11 -1 -11 9.64 1.6
11 1 -11 6.51 1.45
11 1 -11 7.5 1.39
11 -1 -11 6.63 1.54
11 1 -10 178.73 7.32
11 -1 -10 177.66 7.55
11 -1 -10 178.72 6.77
11 1 -10 178.62 7.09
11 1 -10 188.97 6.99
11 -1 -9 49 3.77
11 1 -9 50.2 3.72
11 1 -9 48.38 3.28
11 1 -9 50.82 3.5
11 -1 -9 56.39 3.68
11 -1 -9 51.75 3.35
11 1 -9 45.54 3.34
11 -1 -8 393.12 10.62
11 1 -8 388.86 11.12
11 1 -7 254.37 8.37
11 -1 -6 871.59 21.1
11 1 -6 797.9 18.49
11 -1 -5 93.72 5.77
11 1 -5 90.68 4.49
11 -1 -4 540.15 15.77
11 -1 -3 15.69 2.75
11 1 -3 14.27 2.55
11 -1 -2 501.45 15.45
11 1 -2 517.26 15.24
11 -1 -1 8.34 2.35
11 1 -1 8.42 2.13
11 -1 0 291.91 11.22
11 1 0 297.05 11.05
11 -1 1 41.16 4.17
11 1 1 40.21 3.92
-11 -1 -2 257.75 8.95
-11 1 -2 269.35 9.19
11 1 2 274.49 10.66
11 -1 2 281.14 10.99
-11 -1 -2 267.88 8.61
11 -1 3 11.71 2.51
11 1 3 11.91 2.51
-11 -1 -3 10.56 1.66
-11 1 -3 11.41 1.8
-11 -1 -3 14.24 2.02
-11 -1 -3 12.41 1.74
-11 1 -3 13.05 2.06
-11 1 -4 258.77 8.78
-11 -1 -4 258.45 8.54
-11 -1 -4 253.04 8.34
-11 1 -4 257.66 8.67
-11 -1 -4 278.49 9.29
-11 1 -4 257.5 9.1
11 1 4 280.13 10.81
11 -1 4 273.47 10.98
-11 1 -4 250.93 8.25
-11 -1 -4 256.75 8.55
11 -1 5 -0.04 1.73
11 1 5 0.76 1.42
-11 -1 -5 0.73 0.92
-11 -1 -5 1.69 1.09
-11 1 -5 1.14 1.12
-11 1 -5 1.2 1.11
-11 1 -5 0.47 0.81
-11 -1 -5 1.17 1.07
-11 1 -5 0.4 0.9
-11 -1 -5 -1.37 1.28
-11 1 -6 171.99 7
-11 -1 -6 174.1 6.87
-11 -1 -6 173.5 6.74
-11 1 -6 174.96 7.05
-11 -1 -6 169.4 7.08
11 -1 6 173.38 8.61
11 1 6 184.67 8.71
-11 1 -6 175.76 6.53
-11 -1 -6 172.64 6.75
-11 1 -7 53.48 3.41
-11 -1 -7 65.65 3.91
-11 -1 -7 60.54 4.02
-11 1 -7 61.34 3.99
-11 -1 -7 56.03 3.77
-11 -1 -7 63.48 3.85
-11 1 -7 65.63 4.07
-11 -1 -8 140.46 5.79
-11 -1 -8 123.74 5.82
-11 1 -8 146.48 6.27
-11 -1 -8 131.51 5.86
-11 -1 -8 135.08 5.79
-11 1 -8 136.95 6.04
-11 -1 -9 8.8 1.46
-11 -1 -9 5.09 1.36
-11 -1 -9 8.86 1.6
-11 1 -9 9.03 1.67
-11 1 -9 8.07 1.7
-11 -1 -10 29.92 2.39
-11 1 -10 30.4 2.69
-11 -1 -10 26.31 2.46
-11 -1 -10 29.4 2.49
-11 1 -10 31.25 2.63
-11 -1 -11 -0.18 0.68
-11 -1 -11 0.01 0.86
-11 -1 -11 0.13 0.74
-11 1 -11 1.88 0.99
-11 1 -11 2.03 1.12
-11 -1 -12 24.06 1.8
-11 1 -12 26.18 2.2
-11 -1 -12 23.49 2.07
-11 -1 -12 28.18 2.11
-11 1 -12 27.02 2.17
-11 1 -13 0.41 0.67
-11 -1 -13 -0.65 0.68
-11 1 -14 30.59 1.82
-11 -1 -14 29.74 1.83
11 2 -20 -0.21 0.51
11 2 -19 0.43 0.71
11 -2 -19 0.47 0.54
11 2 -19 -0.66 0.79
11 -2 -19 0.82 0.54
11 -2 -18 0.62 0.66
11 -2 -18 0.55 0.53
11 2 -17 6.6 1.34
11 -2 -17 5.91 1.22
11 -2 -17 6.22 1.03
11 -2 -17 4.97 0.99
11 2 -16 1.17 0.92
11 -2 -16 0.1 0.7
11 -2 -16 2.25 0.72
11 -2 -16 0.75 0.71
11 2 -15 13.46 1.85
11 -2 -15 15.94 1.94
11 -2 -14 36.33 3.25
11 -2 -14 26.02 2.54
11 -2 -13 167.2 7.27
11 -2 -13 155 6.5
11 2 -13 175.19 6.81
11 -2 -12 61.25 4.26
11 2 -12 58.13 4.07
11 -2 -12 58.92 3.73
11 2 -12 61.93 3.92
11 -2 -11 27.83 2.89
11 2 -11 27.94 2.64
11 2 -11 25.74 2.67
11 -2 -11 32.46 2.65
11 2 -10 5.45 1.27
11 2 -10 6.4 1.36
11 -2 -10 6.04 1.57
11 -2 -9 13.45 2.05
11 2 -9 13.93 1.8
11 2 -9 12.3 1.9
11 -2 -9 13.67 2.01
11 -2 -8 9.57 1.9
11 2 -8 10.28 1.64
11 -2 -8 11.69 1.99
11 2 -8 9.71 1.52
11 2 -8 9.17 1.48
11 2 -7 37.55 3.05
11 2 -6 0.46 0.81
11 2 -5 -4.56 1.25
11 -2 -5 -1.24 1.89
11 2 -4 48.92 3.38
11 -2 -4 53.48 4.45
11 -2 -3 22.97 3.08
11 -2 -2 3.42 1.81
11 -2 -1 18.9 2.95
11 -2 0 31.79 3.79
11 2 0 35.29 3.67
11 -2 1 8.46 2.41
11 2 1 6.32 1.9
-11 -2 -1 5.05 1.26
-11 2 -2 40.12 3.11
-11 -2 -2 37.47 3.1
11 2 2 39.84 3.9
11 -2 2 41.19 4.12
-11 -2 -2 37.48 2.91
-11 2 -3 18.76 2.25
-11 -2 -3 21.04 2.41
11 -2 3 19.15 3.12
11 2 3 20.19 2.84
-11 -2 -3 18 2.18
11 -2 4 6.68 2.2
11 2 4 3.99 1.36
-11 2 -4 8.57 1.68
-11 -2 -4 4.33 1.32
-11 -2 -4 4.74 1.35
-11 2 -5 73.96 4.46
-11 -2 -5 68.99 4.04
-11 2 -5 73.58 4.41
-11 -2 -5 68.53 4.37
11 2 5 74.56 5.3
11 -2 5 73.08 5.55
-11 -2 -5 74.01 4.27
-11 -2 -6 79.07 4.46
-11 -2 -6 74.73 4.58
-11 2 -6 83.07 4.72
-11 -2 -6 77.96 4.35
-11 -2 -6 76.97 4.16
-11 2 -6 85.4 4.71
-11 -2 -7 114.44 5.33
-11 -2 -7 108.67 5.46
-11 2 -7 113.3 5.58
-11 -2 -7 111.73 5.28
-11 -2 -7 113.93 5.13
-11 2 -7 121.24 5.61
-11 -2 -8 69.23 3.98
-11 -2 -8 66.16 4.06
-11 2 -8 66.18 4.17
-11 -2 -8 59.49 3.8
-11 -2 -8 66.68 3.77
-11 2 -8 68.87 4.15
-11 -2 -9 0.89 0.94
-11 -2 -9 1.24 0.85
-11 -2 -9 -0.67 1.03
-11 -2 -9 1.82 1.01
-11 2 -9 1.23 1.19
-11 2 -9 1.22 1
-11 -2 -10 28.62 2.41
-11 2 -10 32.48 2.78
-11 -2 -10 25.88 2.36
-11 -2 -10 28.85 2.33
-11 2 -10 28.2 2.56
-11 -2 -11 3.21 0.99
-11 -2 -11 3.66 1.02
-11 -2 -11 3.97 0.98
-11 2 -11 4.53 1.2
-11 2 -11 5.17 1.23
-11 -2 -12 2.71 0.71
-11 -2 -12 5.69 1.17
-11 2 -12 6.48 1.24
-11 -2 -13 1.76 0.61
-11 2 -13 1.62 0.71
-11 -2 -13 0.81 0.58
11 3 -19 51.53 2.76
11 -3 -18 30.43 2.2
11 3 -18 37.26 2.53
11 -3 -18 33.06 2.15
11 -3 -17 49.64 3.06
11 -3 -17 45.25 2.79
11 3 -17 55.25 3.27
11 -3 -16 9.64 1.52
11 3 -16 6.83 1.4
11 -3 -16 8.29 1.29
11 -3 -15 156.83 6.31
11 3 -15 168.22 6.48
11 3 -14 124.34 5.63
11 -3 -14 113.3 5.36
11 3 -14 109.43 5.23
11 -3 -14 119.76 5.96
11 3 -13 18.05 2.19
11 -3 -13 16.8 2.33
11 -3 -13 15.42 2.05
11 -3 -12 156.51 6.92
11 3 -12 158.87 6.63
11 -3 -12 161.42 7.13
11 -3 -12 159.03 6.53
11 3 -11 115.32 5.95
11 -3 -11 107.52 5.72
11 3 -11 113.82 5.48
11 -3 -11 120.25 6.03
11 -3 -11 117.35 5.46
11 -3 -10 17.23 2.26
11 3 -10 17.91 2.13
11 -3 -10 19.04 2.42
11 3 -10 17.92 2.33
11 -3 -9 145.69 6.88
11 3 -9 145.02 6.08
11 -3 -9 144.5 6.65
11 3 -9 152.84 6.84
11 -3 -8 41.62 3.55
11 -3 -8 42.36 3.51
11 3 -8 41.19 3.43
11 3 -8 43.88 3.14
11 -3 -7 185.09 7.63
11 3 -7 189.97 7.62
11 3 -7 182.28 6.74
11 3 -6 202.99 7.87
11 -3 -6 204.24 7.99
11 -3 -5 262.76 10.42
11 3 -5 267.86 9.21
11 -3 -4 107.94 6.37
11 -3 -3 27.31 3.41
11 -3 -2 172.79 8.34
11 -3 -1 43.01 4.22
-11 3 0 23.46 2.44
-11 -3 0 24.27 2.45
11 -3 0 26.01 3.37
-11 -3 0 21.77 2.22
-11 3 -1 43.17 3.29
-11 -3 -1 49.93 3.53
-11 -3 -1 40.62 2.97
-11 3 -2 213.71 7.83
-11 -3 -2 204.26 7.8
11 -3 2 211.29 9.55
-11 -3 -2 194.89 7.21
-11 3 -3 123.1 5.81
-11 -3 -3 124.31 5.91
11 3 3 126.67 6.8
11 -3 3 129.33 7.38
-11 -3 -3 116.93 5.42
-11 3 -4 37.65 3.25
-11 -3 -4 33.47 3.05
11 3 4 35.12 3.63
11 -3 4 40.65 4.29
-11 -3 -4 31.31 2.84
-11 3 -5 213.73 8.07
-11 -3 -5 220.12 8.22
11 3 5 216.53 9.32
11 -3 5 211.84 9.78
-11 -3 -5 220.81 7.84
-11 -3 -6 93.22 4.87
-11 -3 -6 91.5 5
-11 3 -6 93.19 5.06
-11 -3 -6 96.58 4.71
-11 3 -6 93.52 4.96
-11 -3 -7 28.68 2.65
-11 -3 -7 23.17 2.54
-11 3 -7 27.78 2.83
-11 -3 -7 25.25 2.41
-11 3 -7 33.86 3
-11 -3 -8 89.21 4.59
-11 -3 -8 81.4 4.53
-11 3 -8 89.96 4.8
-11 -3 -8 80.81 4.33
-11 3 -8 90.16 4.73
-11 -3 -9 0.21 0.83
-11 3 -9 0.11 1.03
-11 -3 -9 0.89 0.87
-11 -3 -9 1.98 1.03
-11 3 -10 24.38 2.36
-11 -3 -10 24.85 2.29
-11 3 -10 29.9 2.55
-11 -3 -10 24.71 2.23
-11 -3 -11 9.91 1.38
-11 3 -11 11.86 1.57
-11 -3 -11 11.58 1.48
-11 -3 -12 2 0.78
-11 3 -12 0.88 0.75
-11 -3 -12 2.09 0.75
-11 3 -13 8.57 1.07
-11 -3 -13 9.44 1.09
-11 -3 -13 9.1 1.04
11 4 -19 2.38 0.66
11 -4 -18 5.1 0.97
11 4 -17 7.53 1.19
11 -4 -17 8.02 1.26
11 4 -16 4.14 0.99
11 -4 -16 4.36 1.13
11 -4 -15 3.22 0.89
11 4 -15 5.12 1.22
11 4 -15 4.24 1.02
11 -4 -15 3.88 1.03
11 -4 -14 19.65 2.26
11 4 -14 26.39 2.56
11 4 -14 23.23 2.24
11 -4 -14 21.01 2.28
11 -4 -13 1.87 1.02
11 4 -13 2.43 1.04
11 4 -13 2.27 0.94
11 -4 -13 0.69 0.98
11 -4 -13 0.84 0.89
11 -4 -12 44.44 3.6
11 4 -12 49.88 3.59
11 -4 -12 46.33 3.61
11 -4 -12 47.52 3.4
11 -4 -11 0.86 0.86
11 4 -11 0.03 0.98
11 -4 -11 1.42 0.96
11 -4 -11 0.88 0.91
11 -4 -10 2.85 1.17
11 4 -10 0.99 0.9
11 4 -10 4.89 1.39
11 -4 -10 1.4 0.74
11 -4 -10 2.17 0.87
11 -4 -9 2.52 1.08
11 4 -9 0.73 0.7
11 -4 -9 0.75 0.75
11 -4 -9 1.09 0.88
11 4 -9 2.36 0.99
11 -4 -8 59.48 4.29
11 4 -8 55.7 3.61
11 -4 -8 57.68 3.98
11 4 -8 61.29 4.36
11 -4 -7 6.01 1.64
11 4 -7 2.52 1.2
11 -4 -7 5.03 1.33
11 4 -7 3.52 0.95
11 4 -6 40.44 2.9
11 -4 -6 46.87 3.56
11 4 -6 44.36 3.66
11 4 -5 28.77 2.42
-11 4 5 29.81 2.64
11 -4 -5 29.68 2.86
-11 4 4 24.76 2.44
11 -4 -4 22.96 2.47
11 -4 -4 20.98 3.02
11 -4 -4 24.99 3.28
-11 4 3 6.99 1.4
11 -4 -3 8.65 1.69
11 -4 -3 8.87 2.14
-11 -4 3 7.08 1.26
-11 4 2 6.51 1.5
11 -4 -2 5.17 1.49
11 -4 -2 5.83 1.9
-11 -4 2 7.85 1.44
-11 4 1 8.74 1.62
11 -4 -1 9.57 1.77
11 -4 -1 5.52 2.04
-11 -4 1 7.82 1.4
-11 4 0 9.01 1.64
11 -4 0 9.61 1.88
11 -4 0 5.4 1.77
-11 -4 0 9.47 1.63
-11 -4 0 10.07 1.51
-11 4 -1 15.17 2.18
11 -4 1 10.94 1.93
11 -4 1 12.83 2.54
-11 -4 -1 16.63 2.14
-11 -4 -1 12.62 1.72
-11 4 -2 163.37 6.87
11 -4 2 155.21 6.87
11 -4 2 165.65 8.4
-11 -4 -2 156.62 6.3
-11 -4 -2 162.83 6.86
-11 4 -3 81.44 4.77
-11 -4 -3 90.45 5.01
11 -4 3 83.08 4.89
11 -4 3 90.23 6.12
-11 -4 -3 85.88 4.56
11 -4 4 17.66 2.96
-11 -4 -4 16.11 2.24
-11 -4 -4 19.19 2.18
-11 4 -4 13.94 2.1
-11 -4 -5 14.24 2.05
-11 -4 -5 18.06 2.16
-11 4 -5 16.28 2.26
-11 -4 -6 0.61 0.99
-11 -4 -6 2.68 1.1
-11 4 -6 0.92 0.98
-11 -4 -7 2.94 1.13
-11 -4 -7 4.21 1.33
-11 -4 -7 4.12 1.02
-11 4 -7 5.79 1.5
-11 -4 -8 9.57 1.61
-11 -4 -8 13.17 1.83
-11 -4 -8 9.08 1.41
-11 4 -8 11.26 1.83
-11 -4 -9 38.93 2.88
-11 -4 -9 35.55 2.72
-11 4 -9 35.37 2.87
-11 -4 -9 33.41 2.54
-11 4 -10 23.52 2.21
-11 -4 -10 23.93 2.09
-11 -4 -10 26.74 2.28
-11 -4 -11 7.48 1.16
-11 4 -11 7.91 1.32
-11 -4 -11 8.91 1.33
-11 -4 -12 13.02 1.29
-11 4 -12 10.8 1.32
-11 -4 -12 12.43 1.32
-11 -4 -13 10.28 1.03
11 5 -18 0.68 0.56
11 -5 -18 0.19 0.47
11 -5 -17 67.43 3.36
11 -5 -16 -0.63 0.8
11 5 -16 -0.18 0.73
11 5 -16 -1.44 0.76
11 -5 -16 0.54 0.72
11 -5 -15 44.58 3.19
11 5 -15 43.78 3.08
11 5 -15 48.82 2.86
11 -5 -15 45.69 3.11
11 -5 -14 2.21 0.97
11 5 -14 2.72 1.09
11 -5 -14 3.03 1.1
11 -5 -13 263.92 9.19
11 5 -13 264.31 8.86
11 -5 -13 256.58 8.92
11 -5 -13 258.89 8.62
11 -5 -12 7.08 1.6
11 5 -12 9.25 1.68
11 -5 -12 12.78 1.86
11 -5 -12 11.81 1.89
11 -5 -11 212.9 8.45
11 5 -11 213.76 7.89
11 -5 -11 204.97 7.94
11 -5 -11 219.08 7.78
11 -5 -10 9.5 1.85
11 5 -10 9.66 1.69
11 -5 -10 10.91 1.68
11 -5 -10 9.89 1.7
11 5 -9 146.32 7.1
11 -5 -9 148.89 6.96
11 5 -9 144.56 6.24
11 -5 -9 139.23 6.36
11 -5 -9 148.23 6.14
11 -5 -8 6.02 1.54
11 5 -8 8.02 1.45
11 -5 -8 4.87 1.24
11 -5 -8 7.08 1.44
11 5 -8 6.41 1.62
11 5 -7 86.23 5.36
11 -5 -7 87.55 5.24
11 5 -7 83.63 4.46
11 -5 -7 79.83 4.64
11 -5 -7 84.64 4.39
11 5 -6 24.18 2.34
11 -5 -6 23.63 2.75
11 -5 -6 21.9 2.12
11 -5 -6 18.05 2.27
11 -5 -6 24.59 3.05
-11 5 5 147.41 6.35
11 -5 -5 140.95 6.29
11 -5 -5 148.94 7.5
11 5 -5 135.74 5.66
11 -5 -4 74.92 5.46
11 -5 -4 73.56 4.39
-11 5 4 72.07 4.4
-11 -5 3 90 4.75
-11 5 3 91.31 4.96
11 -5 -3 99.56 6.48
11 -5 -3 100.56 6.26
11 -5 -3 89.79 4.87
-11 -5 2 5.12 1.16
-11 5 2 3.52 1.2
11 -5 -2 4.61 1.78
11 -5 -2 8.67 2.51
11 -5 -2 6.12 1.5
11 -5 -1 193.32 8.95
-11 -5 1 192.45 7.44
-11 5 1 191.19 7.55
11 -5 0 18.27 2.88
-11 -5 0 21.71 2.14
-11 -5 0 20.47 2.35
-11 5 0 19.72 2.45
11 -5 1 50.79 4.55
-11 -5 -1 51.54 3.31
-11 -5 -1 47.41 3.57
-11 5 -1 48.28 3.68
11 -5 2 3.37 1.83
-11 5 -2 0.35 0.98
-11 -5 -2 2.91 1.17
-11 -5 -2 1.5 0.86
-11 5 -3 139.4 6.37
-11 -5 -3 133.9 5.77
-11 -5 -3 131.7 6.17
-11 -5 -4 35.26 3.13
-11 5 -4 35.79 3.22
-11 -5 -4 34.84 2.82
-11 -5 -5 86.54 4.86
-11 5 -5 84.22 4.82
-11 -5 -5 88.67 4.62
-11 5 -6 9.31 1.76
-11 -5 -6 6.83 1.42
-11 -5 -6 7.47 1.56
-11 -5 -7 25.21 2.48
-11 5 -7 27.66 2.74
-11 -5 -7 26.5 2.48
-11 5 -8 1.38 0.9
-11 -5 -8 0.52 0.74
-11 -5 -8 0.19 0.93
-11 -5 -9 32.34 2.48
-11 5 -9 32.79 2.63
-11 -5 -9 33.86 2.36
-11 -5 -9 31.21 2.49
-11 -5 -10 1.5 0.64
-11 5 -10 1.33 0.82
-11 -5 -10 1.19 0.76
-11 -5 -11 5.2 0.89
-11 5 -11 3.1 0.78
-11 5 -11 4.5 0.95
-11 -5 -11 5.37 0.98
-11 -5 -12 10.89 1.07
-11 5 -12 10.25 1.12
-11 5 -12 9.67 1.11
-11 -5 -12 10.17 1.13
11 -6 -18 8.63 1.03
11 -6 -17 4.46 0.89
11 6 -16 24.44 2.05
11 -6 -16 24.3 2.04
11 6 -15 2.17 1
11 -6 -15 1.3 0.83
11 -6 -15 2.53 1.03
11 -6 -14 54.53 3.25
11 6 -14 62.55 3.72
11 -6 -14 57.68 3.5
11 -6 -14 54.78 3.65
11 -6 -13 1.37 0.85
11 6 -13 0.42 0.89
11 -6 -13 -0.02 0.81
11 -6 -13 0.45 1.01
11 6 -12 35.33 2.99
11 -6 -12 34.58 2.89
11 -6 -12 43.19 3.13
11 -6 -12 35.22 3.13
11 6 -11 4.72 1.23
11 -6 -11 6.33 1.4
11 -6 -11 4.64 1.25
11 -6 -11 4.49 1.48
11 6 -10 62.45 3.98
11 -6 -10 63.79 4
11 -6 -10 62.04 3.82
11 6 -10 58.16 3.73
11 -6 -10 59.79 4.23
11 6 -9 3.98 1.19
11 6 -9 3.24 1.1
11 -6 -9 5.09 1.2
11 -6 -9 3.98 1.28
11 -6 -9 3.82 1.26
11 6 -8 55.91 3.69
11 -6 -8 62.88 3.97
11 -6 -8 61.68 3.75
11 -6 -8 55.38 4.14
11 6 -8 57.58 3.78
11 6 -7 -0.13 0.74
11 -6 -7 1.17 1.11
11 6 -7 0.46 0.72
11 -6 -7 0.9 0.64
11 -6 -7 0.75 0.93
11 -6 -6 11.5 2.28
11 -6 -6 11.48 2.05
11 6 -6 13.46 1.74
11 6 -6 16.5 2.05
11 -6 -6 11.27 1.67
11 -6 -5 52.31 4.03
11 6 -5 61.04 4.03
11 -6 -5 56.7 3.72
11 -6 -5 55.32 4.53
11 -6 -4 36.05 3.39
11 -6 -4 34.46 3.74
-11 6 4 40.53 3.34
11 -6 -3 -0.44 1.73
-11 -6 3 0.24 0.8
-11 6 3 0.76 0.95
11 -6 -2 72.05 5.71
-11 -6 2 64.32 4.08
-11 6 2 62.96 4.21
11 -6 -1 57.88 4.75
-11 -6 1 53.78 3.81
-11 6 1 56.66 3.99
11 -6 0 68.48 5.14
-11 6 0 65.65 4.27
-11 -6 0 70.58 4.32
-11 6 -1 34.63 3.13
-11 -6 -1 35.87 2.72
-11 -6 -1 40.11 3.26
-11 6 -2 0.43 1.14
-11 -6 -2 2.24 1.15
-11 -6 -2 0.17 0.73
-11 6 -3 12.02 1.98
-11 -6 -3 17.41 2.25
-11 -6 -3 13.42 1.8
-11 6 -4 1.53 1.19
-11 -6 -4 0.46 0.98
-11 -6 -4 1.41 0.89
-11 6 -5 19.6 2.33
-11 -6 -5 17.22 2.21
-11 -6 -5 17.8 2.03
-11 6 -6 10.47 1.85
-11 -6 -6 12.71 1.86
-11 -6 -6 10.42 1.63
-11 6 -7 8.97 1.56
-11 -6 -7 6.79 1.33
-11 -6 -7 7.3 1.36
-11 6 -8 7.08 1.32
-11 -6 -8 8.13 1.37
-11 -6 -8 8.14 1.33
-11 -6 -9 16.88 1.72
-11 6 -9 17.25 1.82
-11 -6 -9 22.41 1.94
-11 6 -10 5.15 1.02
-11 -6 -10 5.12 1
-11 6 -11 36.32 2.05
-11 6 -11 38.41 2.3
-11 -6 -11 39.11 2.16
11 -7 -17 14.37 1.25
11 -7 -17 15.23 1.32
11 7 -16 28.09 1.98
11 -7 -16 26.69 1.95
11 7 -15 23.19 2.02
11 -7 -15 23.54 1.96
11 -7 -15 20.41 1.97
11 7 -14 27.45 2.32
11 -7 -14 24.48 2.07
11 -7 -14 27.51 2.3
11 -7 -14 23.82 2.3
11 -7 -13 51.25 3.18
11 7 -13 44.74 3.16
11 -7 -13 53.05 3.29
11 -7 -13 55.29 3.61
11 -7 -12 168.6 6.4
11 7 -12 157.44 6.37
11 -7 -12 166.11 6.28
11 -7 -12 171 6.88
11 7 -11 106.52 5.13
11 -7 -11 106.36 4.97
11 -7 -11 112.64 5.6
11 7 -10 32 2.83
11 -7 -10 36.36 2.84
11 -7 -10 35.94 2.81
11 7 -10 28.21 2.62
11 -7 -10 33.36 3.09
11 7 -9 69.98 4.12
11 -7 -9 71.9 4.05
11 -7 -9 78.81 4.2
11 -7 -9 74 4.67
11 7 -9 69.15 4.19
11 7 -8 12.88 1.81
11 7 -8 15.21 1.98
11 -7 -8 13.64 1.76
11 -7 -8 19.31 2.07
11 -7 -8 15.36 2.21
11 -7 -7 66.68 4.47
11 7 -7 63.42 4.1
11 7 -7 56.48 3.62
11 -7 -7 58.26 4.16
11 -7 -6 7.09 1.77
11 7 -6 5.76 1.54
11 7 -6 5.53 1.26
11 -7 -6 4.28 1.43
11 -7 -5 319.83 10.75
11 7 -5 337.31 10.67
11 -7 -4 259.81 9.41
11 -7 -3 238.99 8.93
-11 -7 3 239.95 8.34
11 -7 -2 34.52 3.22
-11 7 2 41.07 3.44
-11 -7 2 37.71 3.11
-11 7 1 49.55 3.71
-11 -7 1 50.26 3.63
-11 7 0 23.29 2.62
-11 -7 0 21.54 2.43
-11 7 -1 74.54 4.57
-11 -7 -1 81.81 4.69
-11 7 -2 1.96 1.33
-11 -7 -2 0.61 0.84
-11 7 -3 36.55 3.16
-11 -7 -3 39.25 2.71
-11 -7 -3 40.98 3.3
-11 7 -4 9.35 1.76
-11 -7 -4 11.23 1.83
-11 -7 -4 8.15 1.31
-11 -7 -5 61.8 3.88
-11 7 -5 65.82 3.93
-11 -7 -5 56.62 3.29
-11 7 -6 1.66 1.02
-11 -7 -6 1.24 0.97
-11 -7 -6 0.67 0.78
-11 -7 -7 52.61 3.27
-11 7 -7 50.13 3.19
-11 -7 -7 48.33 2.89
-11 7 -8 -0.36 0.73
-11 -7 -8 0.11 0.65
-11 -7 -8 0.67 0.66
-11 7 -9 4.62 0.94
-11 -7 -9 2.45 0.74
-11 -7 -9 3.95 0.8
-11 7 -10 2.19 0.71
-11 7 -10 3.31 0.7
-11 -7 -10 2.63 0.65
11 8 -15 8.21 1.15
11 -8 -15 6.87 1.02
11 8 -14 59.36 3.1
11 -8 -14 51.31 2.75
11 -8 -14 53.1 2.87
11 -8 -14 56.12 3.18
11 -8 -13 10.39 1.39
11 8 -13 11.89 1.58
11 -8 -13 11.44 1.43
11 -8 -13 13 1.65
11 8 -12 41.03 2.87
11 -8 -12 41.49 2.84
11 -8 -12 40.97 2.74
11 -8 -12 44.14 3.09
11 -8 -11 13.02 1.77
11 8 -11 13.72 1.75
11 -8 -11 16.29 1.81
11 -8 -11 14.37 1.91
11 -8 -10 105.45 5
11 8 -10 98.49 4.71
11 -8 -10 99.23 4.57
11 -8 -10 98.38 5.04
11 -8 -9 13.13 1.94
11 8 -9 9.55 1.54
11 -8 -9 12.32 1.79
11 8 -9 7.21 1.32
11 -8 -9 10.78 1.5
11 -8 -9 11.38 1.94
11 -8 -8 8.99 1.74
11 8 -8 5.99 1.37
11 8 -8 6.81 1.33
11 -8 -8 7.13 1.56
11 -8 -7 6.48 1.63
11 8 -7 5.56 1.41
11 8 -7 7.4 1.34
11 -8 -7 5.96 1.51
11 -8 -6 146.2 6.75
11 8 -6 159.44 6.56
11 8 -6 134.63 5.54
11 -8 -6 144.19 6.47
11 -8 -5 56.89 3.99
11 -8 -5 64.12 4.42
11 8 -5 58.77 3.93
11 -8 -4 10.5 1.86
11 8 -4 13.83 2.06
11 -8 -3 146.73 6.5
-11 -8 3 144.81 6.07
11 -8 -2 26.61 2.71
-11 -8 2 33.36 2.92
11 -8 -1 55.16 3.77
-11 -8 1 60.71 3.9
11 -8 0 1.88 0.93
-11 8 0 2.06 1.16
-11 -8 0 4.53 1.31
-11 8 -1 94.32 4.96
-11 -8 -1 89.6 4.83
-11 8 -2 4.21 1.45
-11 -8 -2 0.03 1.01
-11 8 -3 4.82 1.22
-11 -8 -3 5 1.35
-11 8 -4 -0.61 1.03
-11 -8 -4 1.11 1.03
-11 8 -5 13.44 1.71
-11 -8 -5 12.67 1.75
-11 -8 -6 24.31 2.22
-11 8 -6 20.35 1.98
-11 -8 -6 20.57 1.69
-11 -8 -7 20.69 1.9
-11 8 -7 20.93 1.86
-11 -8 -7 19.36 1.57
-11 8 -8 -0.84 0.65
-11 -8 -8 0.72 0.62
-11 -8 -8 -0.57 0.46
-11 8 -9 0.21 0.53
11 9 -14 61.86 2.77
11 -9 -14 60.6 2.64
11 -9 -13 3.48 0.82
11 9 -13 2.6 0.81
11 -9 -13 3.32 0.77
11 -9 -13 4.52 1.02
11 9 -12 87.11 3.84
11 -9 -12 89.62 3.91
11 -9 -12 87.45 3.66
11 -9 -12 91.32 4.09
11 -9 -11 -0.01 0.76
11 9 -11 0.94 0.76
11 -9 -11 0.36 0.63
11 -9 -11 1.83 0.94
11 9 -10 66.85 3.5
11 -9 -10 70.76 3.78
11 -9 -10 73.35 3.84
11 -9 -10 68.14 3.35
11 -9 -10 64.39 3.69
11 -9 -9 1.25 0.84
11 9 -9 0.74 0.77
11 -9 -9 0.99 0.82
11 9 -9 1.16 0.67
11 -9 -9 1.18 0.8
11 -9 -8 57.39 3.73
11 -9 -8 62.36 3.7
11 9 -8 56.23 3.22
11 -9 -8 63.21 3.77
11 9 -8 55.26 3.45
11 -9 -7 2.47 1.08
11 9 -7 1.92 0.97
11 -9 -7 2.95 1.06
11 9 -7 1.86 0.71
11 -9 -7 4.75 1.36
11 -9 -6 55.4 3.89
11 9 -6 55.87 3.57
11 -9 -6 50.4 3.41
11 -9 -6 52.33 3.49
11 -9 -5 7.25 1.7
11 9 -5 5.53 1.37
11 -9 -5 7.42 1.48
11 -9 -5 6.6 1.41
11 -9 -4 130.44 6.21
11 9 -4 126.15 5.65
11 -9 -4 128.8 5.47
11 -9 -4 126.49 5.6
-11 -9 3 39.59 2.89
11 -9 -3 36.82 3.4
11 9 -3 47.78 3.42
11 -9 -3 41.33 2.95
11 -9 -3 42.99 3.09
-11 -9 2 199.94 7.13
-11 -9 1 100.05 4.86
-11 -9 0 35.9 2.87
-11 -9 -1 60.98 3.74
-11 -9 -2 17.34 2.02
-11 -9 -3 15.69 1.96
-11 -9 -4 16.55 1.92
-11 -9 -5 8.26 1.35
-11 -9 -6 6.76 1.16
-11 -9 -7 7.18 1.01
-11 9 -7 6.89 1.05
-11 9 -8 3.16 0.7
11 10 -12 14.77 1.29
11 -10 -12 17.23 1.43
11 10 -11 47.36 2.43
11 -10 -11 51.63 2.7
11 -10 -11 48.86 2.66
11 -10 -10 12.51 1.41
11 -10 -10 12.77 1.48
11 10 -10 10.13 1.2
11 -10 -10 8.93 1.19
11 -10 -9 41.49 2.61
11 10 -9 38.8 2.32
11 -10 -9 43.48 2.72
11 -10 -9 44.7 2.79
11 -10 -8 18.93 1.84
11 -10 -8 15.11 1.69
11 10 -8 16.09 1.55
11 -10 -8 17.23 1.82
11 10 -8 15.85 1.67
11 10 -7 21.58 2.01
11 -10 -7 25.53 2.12
11 10 -7 22.18 1.75
11 -10 -7 24.73 2.13
11 -10 -7 25.07 2.32
11 -10 -6 6.03 1.2
11 -10 -6 3.52 0.98
11 -10 -6 5.21 1.32
11 10 -6 4.43 1.07
11 -10 -5 17.43 1.79
11 -10 -5 20.66 1.95
11 -10 -5 21.97 2.33
11 10 -5 18.61 1.94
11 -10 -4 1.83 0.82
11 -10 -4 0.56 1
11 10 -4 -0.92 0.89
11 -10 -3 86.49 4.66
11 10 -3 89.03 4.24
-11 -10 2 1.4 0.77
11 -10 -2 0.35 1.19
11 10 -2 2.79 1.1
-11 -10 1 152.81 5.72
11 -10 -1 172.15 6.72
-11 -10 0 18.29 1.93
11 -10 0 15.38 2.07
-11 -10 -1 12.48 1.6
-11 -10 -2 0.81 0.76
-11 -10 -3 37.13 2.5
-11 -10 -4 2.65 0.81
-11 -10 -5 1.82 0.73
-11 -10 -6 1.98 0.63
11 -11 -9 4.56 0.83
11 -11 -8 36.66 2.16
11 -11 -8 37.6 2.3
11 -11 -7 11.91 1.27
11 -11 -7 14.23 1.51
11 11 -7 10.36 1.19
11 11 -6 16.38 1.5
11 -11 -6 15.85 1.46
11 -11 -6 17.67 1.76
11 -11 -5 12.17 1.24
11 -11 -5 9.7 1.4
11 11 -5 9.88 1.17
11 11 -4 31.18 2.16
11 -11 -4 36.59 2.6
11 -11 -3 -0.03 0.81
11 11 -3 0.32 0.65
11 -11 -2 32.6 2.49
11 11 -2 33.03 2.19
-11 -11 2 28.21 1.91
11 -11 -1 21.57 2.01
11 11 -1 19.08 1.66
-11 -11 1 20.88 1.69
11 -11 0 8.09 1.29
11 11 0 7.38 1.08
-11 -11 0 6.99 1.08
11 11 1 1.58 0.67
-11 -11 -1 1.45 0.61
-11 11 -1 0.83 0.54
11 -11 2 25.38 1.95
11 11 2 22.13 1.63
-11 11 -2 21.92 1.6
-11 -11 -2 24.98 1.77
-11 -11 -3 7.02 0.96
11 -11 3 8.73 1.15
11 11 3 9.56 1.05
12 0 -19 -0.49 0.68
12 0 -19 0.76 0.52
12 0 -18 59.98 3.34
12 0 -18 61.99 3.14
12 0 -17 0.02 0.74
12 0 -16 133.35 5.77
12 0 -16 131.73 5.38
12 0 -15 0.84 0.83
12 0 -14 218 8.2
12 0 -14 224.22 7.87
12 0 -13 0.92 1.02
12 0 -12 643.39 16.83
12 0 -11 -0.27 0.85
12 0 -11 -0.14 0.91
12 0 -10 179.22 7.68
12 0 -10 162.9 6.73
12 0 -10 182.78 7.21
12 0 -9 0.26 0.82
12 0 -9 1.7 1.3
12 0 -9 1.13 0.95
12 0 -8 350.77 11.58
12 0 -8 350.38 10.84
12 0 -7 2.24 1.47
12 0 -7 0.3 0.87
12 0 -6 241.09 9.28
12 0 -6 224.72 8.31
12 0 -5 0.31 1.17
12 0 -5 0.57 0.96
12 0 -4 835.57 19.94
12 0 -4 861.71 21.46
12 0 -3 1.51 1.08
12 0 -3 0.4 1.51
12 0 -3 -0.31 1.54
12 0 -2 504.12 13.86
12 0 -2 570.28 16.84
12 0 -2 554.96 15.67
-12 0 2 502.49 13.83
12 0 -1 -0.62 1.94
12 0 -1 -0.06 0.79
-12 0 1 0.66 0.89
12 0 0 140.8 6.2
-12 0 0 145.68 6.48
-12 0 -1 -0.28 0.85
12 0 1 -0.67 1.62
12 0 1 0.45 0.66
12 0 2 98.46 4.98
-12 0 -2 103.31 5.01
-12 0 -2 102.87 5.44
12 0 2 116.63 7.04
12 0 3 -0.12 1.51
-12 0 -3 -0.41 0.98
-12 0 -3 0.79 1.11
-12 0 -4 148.57 6.25
-12 0 -4 146.87 6.71
12 0 4 163.31 8.42
-12 0 -4 136.91 5.94
-12 0 -5 -1.24 1.13
-12 0 -5 0.38 0.9
-12 0 -6 251.4 8.21
-12 0 -6 242.21 8.75
-12 0 -6 247.85 8.51
-12 0 -7 1.78 1.07
-12 0 -7 0.16 1.04
-12 0 -8 131.55 5.3
-12 0 -8 134.93 5.76
-12 0 -9 0.8 0.91
-12 0 -10 57.36 3.38
-12 0 -11 0.06 0.73
-12 0 -12 37.28 2.29
-12 0 -13 0.44 0.5
12 1 -19 -0.28 0.65
12 -1 -19 -0.35 0.59
12 1 -19 -0.6 0.58
12 -1 -19 0.51 0.48
12 1 -18 0.6 0.75
12 -1 -18 0.31 0.68
12 -1 -18 0.26 0.52
12 1 -18 -0.08 0.69
12 1 -17 -0.96 0.93
12 -1 -17 -0.25 0.75
12 -1 -17 0.42 0.54
12 -1 -17 0.58 0.65
12 1 -16 1.32 0.98
12 -1 -16 -0.74 0.81
12 -1 -16 0.75 0.64
12 -1 -15 37.81 2.94
12 1 -15 36.03 2.76
12 -1 -14 10.05 1.61
12 -1 -14 8.22 1.67
12 -1 -13 27.81 2.85
12 1 -12 120.78 5.85
12 -1 -12 124.13 6.22
12 -1 -11 64.18 4.46
12 1 -11 58.7 4.05
12 1 -10 61.79 4.24
12 -1 -10 58.35 4.34
12 1 -10 62.94 4.09
12 1 -9 -0.55 0.98
12 -1 -9 -0.16 0.93
12 1 -9 2.06 1.09
12 1 -9 3.45 1.23
12 -1 -9 0.99 0.91
12 1 -8 -1.01 1
12 -1 -8 0.92 1.25
12 1 -8 3.39 1.36
12 -1 -8 -1.11 1.12
12 1 -8 2 1.05
12 1 -7 0.35 0.75
12 -1 -7 -0.53 0.98
12 1 -7 -2.09 1.29
12 -1 -7 -0.23 0.92
12 1 -7 -0.24 0.75
12 -1 -6 8.02 1.77
12 1 -6 10.51 2.05
12 -1 -6 11.4 1.88
12 1 -6 8.94 1.57
12 -1 -5 10.28 1.66
12 1 -5 11.6 1.89
12 1 -5 14.86 2.29
12 -1 -5 9.19 1.9
12 -1 -5 8.86 2.03
12 1 -4 2.28 0.97
12 1 -4 0.6 1.02
12 -1 -4 1.22 1.27
12 -1 -4 -1.51 1.81
12 -1 -3 42.68 3.29
12 -1 -3 50.8 4.66
12 -1 -3 45.31 3.96
-12 -1 3 41.51 3.17
12 1 -3 47.86 4.09
12 -1 -2 7.45 1.38
12 -1 -2 9.18 2.46
12 -1 -2 10.42 2.07
12 1 -2 11.74 2.25
-12 1 2 7.36 1.44
-12 -1 2 8.49 1.53
12 -1 -1 -0.05 0.84
12 -1 -1 0.43 1.75
12 1 -1 0.88 1.49
-12 -1 1 1.69 0.95
-12 1 1 3.54 1.12
-12 -1 0 3.89 1.15
-12 1 0 3.81 1.18
12 -1 0 5.13 2.08
12 1 0 6.06 1.99
12 -1 0 4.21 0.97
-12 -1 -1 20.48 2.36
-12 1 -1 20.03 2.38
-12 1 -1 18.22 2.15
12 -1 1 23.34 3.37
12 1 1 24.18 3.29
12 -1 1 17.05 2.08
-12 1 -2 30.1 2.73
-12 1 -2 30.96 2.95
-12 -1 -2 26.04 2.66
12 -1 2 27.96 3.63
12 1 2 33.08 3.76
-12 -1 -2 27.33 2.58
12 -1 3 -0.81 1.46
12 1 3 -0.77 1.56
-12 1 -3 0.23 0.87
-12 -1 -3 0.13 0.86
-12 1 -3 0.04 0.95
-12 -1 -3 0.69 0.95
12 -1 4 14.64 2.78
12 1 4 10.57 2.38
-12 -1 -4 8.71 1.6
-12 -1 -4 9.64 1.85
-12 1 -4 11.53 1.89
-12 -1 -4 9.84 1.63
-12 -1 -5 26 2.54
-12 -1 -5 24.49 2.67
-12 1 -5 27.62 2.7
-12 -1 -5 26.82 2.6
-12 -1 -6 175.36 6.68
-12 -1 -6 167.72 7.06
-12 1 -6 177.22 6.99
-12 -1 -6 173.24 6.74
-12 -1 -7 12.03 1.8
-12 -1 -7 9.89 1.77
-12 1 -7 9.92 1.83
-12 -1 -7 13.67 1.94
-12 -1 -8 74.69 4
-12 1 -8 82.1 4.47
-12 -1 -8 79.77 4.27
-12 -1 -9 7.7 1.33
-12 1 -9 7.97 1.45
-12 -1 -9 8.68 1.52
-12 -1 -10 50.36 2.86
-12 1 -10 46.7 3.09
-12 -1 -10 51.41 3.12
-12 1 -11 0.53 0.83
-12 -1 -11 0.37 0.71
-12 1 -12 14.45 1.48
-12 -1 -12 14.37 1.4
12 2 -19 9.7 1.19
12 -2 -19 8.44 1.04
12 2 -19 6.94 0.99
12 2 -18 63.61 3.29
12 -2 -18 56.76 2.98
12 2 -18 57.5 3.08
12 -2 -18 54.6 2.83
12 2 -17 20.62 2.04
12 -2 -17 18.89 1.88
12 -2 -17 17.85 1.8
12 2 -16 33 2.67
12 -2 -16 30.8 2.5
12 -2 -16 30.41 2.51
12 2 -15 11.01 1.73
12 -2 -15 9.63 1.58
12 -2 -14 180.34 7.48
12 -2 -14 183.04 7.01
12 -2 -13 142.38 6.64
12 -2 -13 140.1 6.12
12 -2 -12 30.3 3.1
12 -2 -12 28.3 2.7
12 2 -11 339.21 10.29
12 -2 -11 316.58 10.87
12 2 -10 442.37 12.28
12 -2 -10 445.81 13.38
12 2 -10 428.51 12.74
12 -2 -9 60.94 4.33
12 2 -9 60.15 3.83
12 2 -9 62.46 4.05
12 -2 -9 65.6 4.53
12 2 -9 66.31 4.26
12 -2 -8 88.23 5.34
12 -2 -8 91.44 5.34
12 2 -8 86.87 4.88
12 2 -8 84.29 4.48
12 2 -8 90.9 4.99
12 -2 -7 46.07 3.88
12 2 -7 45.83 3.51
12 2 -7 44.75 3.17
12 -2 -7 58.2 3.93
12 2 -7 53.72 3.78
12 2 -6 138.89 6.2
12 2 -6 143.35 6.75
12 -2 -6 130.63 6.62
12 -2 -6 143.08 6.41
12 2 -6 146.12 6.47
12 -2 -5 117.9 6.83
12 2 -5 107.2 5.34
12 -2 -5 111.52 6.06
12 2 -5 120.12 6.2
12 -2 -5 120.11 5.75
12 -2 -4 226.19 8.22
12 2 -4 218.03 8.85
12 -2 -4 223.33 8.92
12 -2 -4 233.86 9.99
12 -2 -3 89.12 4.87
-12 -2 3 82.03 4.56
12 -2 -3 84.9 5.33
12 2 -3 101 5.8
12 -2 -3 88.07 6.09
12 -2 -2 543.75 14.37
12 -2 -2 569.3 17.24
-12 -2 2 525.61 14.15
12 2 -2 565.55 15.86
12 -2 -2 529.4 15.36
12 -2 -1 34.86 2.99
12 -2 -1 39.42 4.28
-12 -2 1 36.98 3.12
12 -2 -1 33.67 3.43
-12 2 1 31.59 2.75
12 -2 0 210.87 7.71
-12 2 0 197.63 7.46
12 -2 0 226.09 10.2
12 -2 0 210.28 8.69
-12 -2 0 216.86 8.05
12 -2 1 39.58 3.06
-12 2 -1 38.44 3.11
-12 -2 -1 39.35 3.22
12 -2 1 42.5 4.46
12 2 1 40.66 4.09
-12 -2 -1 36.1 2.94
-12 2 -2 191.84 7.46
-12 -2 -2 202.65 7.89
12 -2 2 216.65 9.96
12 2 2 217.68 9.57
-12 -2 -2 198.72 7.43
12 -2 3 4.34 1.85
12 2 3 1.19 1.48
-12 -2 -3 3.45 1.35
-12 -2 -3 2.05 0.88
-12 2 -3 1.98 0.97
-12 -2 -4 19.18 2.27
-12 -2 -4 23.3 2.6
-12 2 -4 16.66 2.2
-12 -2 -5 90.48 4.78
-12 -2 -5 94.2 5.16
-12 2 -5 91.45 4.97
-12 -2 -5 92.82 4.65
-12 -2 -6 267.17 8.69
-12 -2 -6 268.18 9.15
-12 2 -6 275.45 9.12
-12 -2 -6 256.73 8.46
-12 -2 -7 0.69 0.99
-12 -2 -7 1.41 1.03
-12 -2 -7 0.26 0.79
-12 2 -7 1.22 1.11
-12 -2 -8 60.16 3.54
-12 -2 -8 47.82 3.32
-12 2 -8 56.31 3.66
-12 -2 -8 51.58 3.3
-12 -2 -9 3.15 1
-12 -2 -9 4.44 1.08
-12 2 -9 3.89 1.24
-12 -2 -10 50.9 2.91
-12 2 -10 54.27 3.23
-12 -2 -10 46.05 2.87
-12 -2 -11 0.52 0.59
-12 2 -11 -0.74 0.81
-12 -2 -11 0.08 0.63
-12 2 -12 8.07 1.09
-12 -2 -12 10.16 1.15
12 3 -19 23.78 1.69
12 -3 -18 0.9 0.53
12 3 -18 -0.18 0.64
12 -3 -18 -0.11 0.46
12 -3 -17 8.37 1.29
12 3 -17 6.28 1.14
12 -3 -17 6.67 1.09
12 -3 -16 -0.73 0.88
12 3 -16 -1.51 0.87
12 -3 -16 -0.45 0.64
12 -3 -15 18.61 2.08
12 3 -15 16.05 1.91
12 -3 -14 3.64 1.18
12 -3 -14 2.58 1.09
12 3 -14 2.4 0.96
12 3 -13 0.82 0.86
12 -3 -13 0.68 1.16
12 -3 -13 0.98 0.85
12 -3 -12 12.51 2.02
12 3 -12 13.54 1.94
12 -3 -12 15.17 2.16
12 -3 -12 11.82 1.79
12 -3 -11 12.88 2.03
12 3 -11 14 1.94
12 -3 -11 11.02 1.71
12 -3 -11 15.21 2.28
12 -3 -10 12.65 2.18
12 3 -10 13.54 1.89
12 -3 -10 14.74 2.21
12 -3 -9 2.05 1.21
12 3 -9 2.14 0.9
12 -3 -9 1.22 0.97
12 3 -9 1.25 0.85
12 -3 -8 47.15 3.92
12 3 -8 53.24 3.49
12 3 -8 52.05 3.7
12 -3 -8 50.9 3.93
12 3 -8 47.54 3.75
12 -3 -7 2.19 1.09
12 3 -7 0.94 0.7
12 3 -7 -1.08 1.09
12 -3 -7 1.75 1.3
12 3 -7 -0.09 0.83
12 3 -6 41.79 3
12 -3 -6 43.35 3.71
12 3 -6 43.64 3.54
12 3 -5 -0.11 0.58
12 3 -5 -1.49 1.19
12 -3 -5 -2.16 1.68
12 -3 -4 45.65 3.52
12 -3 -4 46.28 4.33
12 3 -4 46.62 3.57
12 -3 -4 45.94 3.81
-12 3 3 -0.26 0.77
12 -3 -3 -0.81 1.01
-12 -3 3 -3.33 1.03
12 -3 -3 -3.95 2.41
12 -3 -3 0.48 1.05
-12 3 2 34.98 2.95
12 -3 -2 41.26 3.25
12 -3 -2 46.18 4.51
12 3 -2 45.85 3.88
12 -3 -2 39.51 3.58
-12 -3 2 41.64 3.24
-12 3 1 1.33 0.92
12 -3 -1 1.91 1.01
-12 -3 1 0.87 0.75
12 -3 -1 1.25 1.54
12 -3 -1 3.2 1.49
-12 3 0 35.57 3.02
12 -3 0 42.09 3.18
12 -3 0 39.26 3.53
-12 -3 0 38.39 3.19
12 -3 0 42.29 4.48
-12 -3 -1 88.17 4.69
-12 3 -1 93.3 5.04
12 -3 1 96.1 5.48
-12 -3 -1 96.89 5.19
12 -3 1 104.15 6.81
-12 -3 -2 12.26 2.01
-12 -3 -2 15.8 2.02
-12 3 -2 14.79 2.09
12 -3 2 13.37 2.15
12 -3 2 12.69 2.58
-12 3 -3 29.53 2.85
-12 -3 -3 24.24 2.67
-12 -3 -3 25.67 2.53
-12 3 -4 39.27 3.28
-12 -3 -4 38.58 3.25
-12 -3 -4 35.06 2.93
-12 3 -5 1.97 1.21
-12 -3 -5 0.71 1.07
-12 -3 -5 1.92 0.97
-12 3 -6 106.51 5.31
-12 -3 -6 94.19 5.06
-12 -3 -6 99.72 4.93
-12 -3 -7 0.59 0.79
-12 3 -7 1.08 1.18
-12 -3 -7 1.56 1.07
-12 -3 -7 0.41 0.83
-12 -3 -8 9.16 1.43
-12 3 -8 9.64 1.67
-12 -3 -8 9.26 1.57
-12 -3 -8 10.08 1.58
-12 -3 -9 8.79 1.32
-12 3 -9 8.63 1.56
-12 -3 -9 8.81 1.37
-12 -3 -9 7.37 1.26
-12 3 -10 5.78 1.21
-12 -3 -10 6.94 1.14
-12 -3 -10 4.73 1.05
-12 3 -11 12.67 1.49
-12 -3 -11 8.86 1.1
-12 -3 -11 9.81 1.21
-12 3 -12 10.33 1.13
-12 -3 -12 8.57 1
12 -4 -18 0.25 0.55
12 4 -17 43.88 2.52
12 -4 -17 44.61 2.68
12 4 -16 16.24 1.66
12 -4 -16 15.46 1.75
12 4 -15 109.05 4.63
12 -4 -15 107.96 4.45
12 -4 -15 116.2 5.06
12 -4 -14 11.29 1.65
12 4 -14 11.42 1.7
12 4 -14 12.88 1.65
12 -4 -14 10.68 1.68
12 -4 -13 171.75 7.11
12 4 -13 185.64 7.03
12 -4 -13 175.2 7.25
12 4 -13 166.75 6.27
12 -4 -13 182.12 6.91
12 -4 -12 0.01 0.94
12 4 -12 0.57 0.92
12 -4 -12 0.2 0.99
12 -4 -12 0.4 0.85
12 -4 -11 65.14 4.45
12 4 -11 73.61 4.28
12 -4 -11 68.62 4.43
12 -4 -11 69.67 4.14
12 -4 -10 0.77 0.84
12 4 -10 0.82 0.76
12 -4 -10 1.11 0.84
12 -4 -10 0.39 0.85
12 -4 -9 68.73 4.71
12 4 -9 71.88 4.18
12 -4 -9 64.29 4.37
12 -4 -9 67.64 4.03
12 4 -8 40.96 3.58
12 -4 -8 40.37 3.62
12 4 -8 39.33 3.05
12 -4 -8 40.34 3.47
12 -4 -8 40.76 3.09
12 4 -7 118.1 5.39
12 -4 -7 127.04 6.21
12 4 -7 131.7 6.57
12 -4 -7 127.29 6.59
12 4 -6 53.4 3.48
12 -4 -6 51.49 3.92
12 4 -6 54.98 4.12
12 4 -5 92.46 4.55
12 4 -5 109.96 5.86
12 -4 -5 101.83 5.52
-12 4 5 91.93 4.8
-12 4 4 34.75 2.92
12 -4 -4 27.93 2.86
12 -4 -4 42.42 4.27
12 -4 -4 39.73 4.12
-12 4 3 332.79 10.51
-12 -4 3 346.53 10.61
12 -4 -3 336.04 11.12
12 -4 -3 372.21 13.17
-12 4 2 75.05 4.47
12 -4 -2 72.84 4.71
-12 -4 2 76.91 4.5
-12 4 1 163.09 6.92
-12 -4 1 180.63 7.21
12 -4 -1 170.95 7.4
12 -4 -1 185.76 8.97
-12 4 0 141.67 6.34
12 -4 0 145.08 7.95
12 -4 0 141.67 6.62
-12 -4 0 137.58 6.3
-12 4 -1 47.59 3.61
12 -4 1 44.63 4.36
-12 -4 -1 46.24 3.28
-12 -4 -1 49.23 3.68
12 -4 1 45.44 3.69
-12 -4 -2 24.01 2.41
-12 4 -2 27.24 2.76
-12 -4 -2 29.65 2.9
12 -4 2 25.76 2.77
-12 -4 -3 64.05 3.94
-12 4 -3 71.85 4.45
-12 -4 -3 73.22 4.49
12 -4 3 70.69 4.52
-12 -4 -4 36.02 2.94
-12 4 -4 38.82 3.27
12 -4 4 35.86 3.18
-12 -4 -4 34.18 3.1
-12 4 -5 11.18 1.89
-12 -4 -5 9.59 1.71
-12 -4 -5 8.98 1.59
-12 4 -6 9.63 1.73
-12 -4 -6 10.93 1.77
-12 -4 -6 8.2 1.64
-12 4 -7 12.45 1.92
-12 -4 -7 8.42 1.56
-12 -4 -7 11.88 1.77
-12 -4 -8 47.65 3.1
-12 4 -8 47.25 3.24
-12 -4 -8 42.33 2.98
-12 -4 -9 9.66 1.45
-12 -4 -9 7.38 1.21
-12 -4 -9 6.77 1.13
-12 4 -9 6.73 1.3
-12 -4 -10 4.74 0.98
-12 4 -10 4.54 1.04
-12 -4 -10 4.48 0.89
-12 -4 -11 10.61 1.19
-12 4 -11 8.81 1.02
-12 4 -11 10.98 1.27
-12 -4 -11 9.47 1.05
12 5 -18 4.74 0.78
12 -5 -17 9.97 1.28
12 -5 -16 7.49 1.24
12 -5 -16 8.17 1.26
12 -5 -15 4.83 1.15
12 -5 -15 6.07 1.24
12 -5 -14 27.15 2.58
12 -5 -14 29.49 2.36
12 -5 -14 33.34 2.66
12 -5 -13 2.78 1.05
12 5 -13 1.91 1.03
12 -5 -13 2.73 1.08
12 -5 -13 0.6 0.96
12 -5 -12 14.81 2.1
12 5 -12 14.64 1.99
12 -5 -12 13.69 1.86
12 -5 -12 11.91 1.83
12 -5 -11 2.03 1.16
12 5 -11 1.21 0.82
12 -5 -11 -0.3 0.77
12 -5 -11 0.94 0.81
12 -5 -10 5.79 1.63
12 5 -10 2.68 0.94
12 -5 -10 3.66 1.1
12 -5 -10 3.43 1.12
12 -5 -9 0.78 1.02
12 5 -9 -0.35 0.8
12 -5 -9 0.98 0.88
12 -5 -9 -0.02 1.12
12 -5 -8 68.95 4.71
12 5 -8 65.09 3.98
12 -5 -8 66.54 4.3
12 -5 -8 73.51 4.11
12 -5 -7 1.47 1.09
12 5 -7 0.62 0.71
12 -5 -7 -0.23 0.74
12 -5 -7 0.03 0.7
12 -5 -6 13.62 2.32
12 -5 -6 13.36 1.71
12 5 -6 17.99 2.01
12 -5 -5 40.61 3.35
12 -5 -5 42.25 4.15
-12 5 4 14.85 2.09
12 -5 -4 17.33 2.3
12 -5 -4 21.57 3.19
-12 5 3 69.07 4.31
12 -5 -3 66.89 4.28
-12 -5 3 62.92 3.99
12 -5 -3 64.47 5.42
-12 5 2 82.09 4.77
-12 -5 2 84.79 4.75
12 -5 -2 80.16 4.7
12 -5 -2 95.72 6.63
12 -5 -2 82.41 5.78
-12 5 1 115.65 5.7
-12 -5 1 110.6 5.54
12 -5 -1 104.47 5.43
-12 5 0 13.95 2.02
-12 -5 0 10.87 1.86
-12 5 -1 3.88 1.29
-12 -5 -1 7.03 1.55
-12 5 -2 11.59 1.93
-12 -5 -2 10.21 1.87
-12 -5 -2 9.8 1.58
-12 -5 -3 33.7 2.77
-12 5 -3 33.2 3.03
-12 -5 -3 33.75 3.04
-12 5 -4 15.46 2.09
-12 -5 -4 18.15 2.23
-12 -5 -4 15.53 1.96
-12 5 -5 6.71 1.54
-12 -5 -5 9.86 1.67
-12 -5 -5 7.88 1.46
-12 5 -6 3.65 1.39
-12 -5 -6 3.41 1.1
-12 -5 -6 3 1.02
-12 5 -7 3.77 1.34
-12 -5 -7 3.82 1.13
-12 -5 -7 2.32 0.96
-12 5 -8 9.3 1.56
-12 -5 -8 8.54 1.33
-12 -5 -8 8.54 1.4
-12 5 -9 -0.2 0.75
-12 -5 -9 0.22 0.69
-12 -5 -9 0.53 0.54
-12 5 -10 0.94 0.69
-12 -5 -10 0.82 0.56
-12 5 -11 9.77 1.09
-12 -5 -11 10.06 1.06
12 -6 -17 58.53 2.71
12 -6 -16 9.93 1.29
12 6 -15 57.16 3.18
12 -6 -15 54.9 3.09
12 -6 -15 57.27 3.29
12 -6 -14 9.92 1.35
12 6 -14 14.71 1.77
12 -6 -14 9.76 1.42
12 -6 -14 10.83 1.65
12 -6 -13 46.79 3.1
12 6 -13 58.54 3.55
12 -6 -13 50.85 3.26
12 -6 -13 54.94 3.64
12 6 -12 9.59 1.61
12 -6 -12 7.97 1.42
12 -6 -12 8.04 1.51
12 -6 -12 10.04 1.72
12 6 -11 96.84 4.9
12 -6 -11 101.12 5.01
12 -6 -11 103.57 4.9
12 -6 -11 108.15 5.54
12 6 -10 0.6 0.78
12 -6 -10 -0.09 0.95
12 -6 -10 0.18 0.83
12 -6 -10 0.38 1.05
12 6 -9 107.65 5.13
12 -6 -9 106.14 5.24
12 -6 -9 112.68 5.14
12 -6 -9 106.66 5.74
12 6 -8 15.58 1.97
12 -6 -8 17.78 2.11
12 -6 -8 20.62 2.16
12 -6 -8 22.62 2.73
12 -6 -7 149.74 6.35
12 -6 -7 156.29 6.03
12 -6 -7 152.79 7.04
12 6 -6 0.94 0.8
12 -6 -6 -0.13 0.93
12 -6 -6 0.69 1.08
12 -6 -5 69.22 4.2
12 -6 -5 75.33 4.88
12 -6 -4 43.46 3.26
12 -6 -4 44.69 3.76
-12 6 3 30.89 2.91
-12 -6 3 25.74 2.52
-12 6 2 3.04 1.22
-12 -6 2 2.84 1.19
-12 6 1 122.74 5.9
-12 -6 1 116.53 5.68
-12 6 0 0.49 0.98
-12 -6 0 -0.18 0.75
-12 6 -1 56.56 3.97
-12 -6 -1 58.4 3.95
-12 6 -2 2.86 1.24
-12 -6 -2 3.85 1.34
-12 -6 -3 41.01 2.9
-12 6 -3 46.73 3.53
-12 -6 -3 44.54 3.42
-12 6 -4 3.4 1.39
-12 -6 -4 3.85 1.36
-12 -6 -4 3.08 1.15
-12 -6 -5 24.74 2.24
-12 6 -5 28.8 2.67
-12 -6 -5 28.82 2.62
-12 6 -6 1.57 1.13
-12 -6 -6 1.21 0.94
-12 -6 -6 0.59 0.73
-12 6 -7 12.17 1.67
-12 -6 -7 11.41 1.6
-12 -6 -7 12.69 1.53
-12 6 -8 0.86 0.74
-12 -6 -8 -0.08 0.64
-12 -6 -8 0 0.67
-12 -6 -9 10.32 1.24
-12 6 -9 9.82 1.23
-12 -6 -9 12.88 1.34
-12 6 -10 2.83 0.7
-12 6 -10 1.8 0.62
-12 -6 -10 2.75 0.69
12 -7 -16 29.56 1.86
12 7 -15 1.22 0.69
12 -7 -15 0.92 0.6
12 -7 -15 -0.79 0.71
12 7 -14 20.4 1.91
12 -7 -14 21.65 1.83
12 -7 -14 24.77 2
12 -7 -14 24.96 2.13
12 -7 -13 0.84 0.76
12 7 -13 1.7 0.87
12 -7 -13 2.48 0.85
12 -7 -13 0.91 0.79
12 -7 -12 54.68 3.35
12 7 -12 52.05 3.28
12 -7 -12 54.5 3.24
12 -7 -12 53.84 3.56
12 7 -11 14.86 1.82
12 -7 -11 14.12 1.72
12 -7 -11 14.75 2.01
12 7 -10 122.29 5.34
12 -7 -10 126.43 5.33
12 -7 -10 132.75 5.4
12 -7 -10 137.8 6.18
12 7 -9 0.75 0.72
12 7 -9 -0.46 0.88
12 -7 -9 0 0.75
12 -7 -9 -0.33 0.69
12 -7 -9 0.49 0.99
12 7 -8 26.09 2.37
12 -7 -8 32.64 2.64
12 -7 -8 32.43 2.55
12 -7 -8 27.57 2.88
12 7 -8 27.29 2.51
12 7 -7 9.11 1.55
12 7 -7 6.23 1.31
12 -7 -7 6.74 1.7
12 -7 -6 74.2 4.7
12 7 -6 70.65 4.16
12 7 -6 65.64 3.67
12 -7 -6 74.67 4.71
12 -7 -5 62.45 4.33
12 7 -5 60.41 3.89
12 -7 -4 2.24 1.2
12 7 -4 1.47 0.9
12 -7 -3 78.48 4.83
-12 -7 3 80.92 4.43
12 -7 -2 34.85 3.2
-12 -7 2 33.42 2.83
-12 7 2 35.49 3.15
12 -7 -1 0.41 1.04
-12 7 1 0.22 1.05
-12 -7 1 0.43 0.82
-12 7 0 15.75 2.21
-12 -7 0 13.56 1.91
-12 7 -1 12.47 2.03
-12 -7 -1 8.13 1.65
-12 7 -2 18.32 2.21
-12 -7 -2 17.11 2.12
-12 7 -3 41.44 3.19
-12 -7 -3 39.41 3.09
-12 7 -4 0.14 1.01
-12 -7 -4 1.95 1.13
-12 -7 -5 20.3 1.83
-12 7 -5 23 2.22
-12 -7 -5 22.92 2.24
-12 -7 -6 4.38 1.14
-12 -7 -6 4.76 0.95
-12 7 -6 6.61 1.32
-12 -7 -7 1.64 0.76
-12 -7 -7 1.39 0.61
-12 7 -7 0.98 0.71
-12 -7 -8 -0.18 0.49
-12 7 -8 0.93 0.64
-12 7 -9 14.07 1.36
12 8 -14 52.12 2.64
12 -8 -14 45.9 2.4
12 -8 -14 46.92 2.46
12 -8 -14 51.18 2.77
12 8 -13 15.54 1.58
12 -8 -13 14.3 1.5
12 -8 -13 14.65 1.47
12 -8 -13 17.18 1.8
12 8 -12 50.34 2.93
12 -8 -12 53.3 3.06
12 -8 -12 49.83 2.8
12 -8 -12 54.85 3.26
12 -8 -11 29.36 2.41
12 8 -11 25.85 2.16
12 -8 -11 27.11 2.11
12 -8 -11 26.12 2.41
12 -8 -10 42.62 3
12 8 -10 39.57 2.74
12 -8 -10 39.18 2.59
12 -8 -10 40.29 3.05
12 8 -9 6.64 1.21
12 -8 -9 10.32 1.7
12 8 -9 7.77 1.39
12 -8 -9 6.61 1.52
12 -8 -8 72.81 4.22
12 8 -8 68.6 3.63
12 -8 -8 72.71 4.3
12 8 -8 68.87 3.84
12 -8 -7 36.13 3.06
12 8 -7 32.46 2.46
12 -8 -7 38.81 3.16
12 8 -7 31.59 2.66
12 -8 -6 62.44 4
12 -8 -6 70.99 4.4
12 8 -6 67.51 3.95
12 -8 -5 47.28 3.49
12 -8 -5 42.37 3.53
12 8 -5 38.16 2.96
12 -8 -4 73.03 4.38
12 -8 -4 76.54 4.76
12 8 -4 72.72 4.21
12 -8 -3 23.5 2.44
12 8 -3 29.94 2.72
12 -8 -2 5.31 1.35
-12 -8 2 3.97 1.15
12 -8 -1 0.86 0.81
-12 -8 1 1.2 0.83
12 -8 0 30.15 2.6
-12 -8 0 29.77 2.67
-12 8 -1 13.32 1.94
-12 -8 -1 9.63 1.56
-12 8 -2 12.2 1.78
-12 -8 -2 11.49 1.7
-12 8 -3 60.75 3.54
-12 -8 -3 50.6 3.3
-12 -8 -4 2.92 1.09
-12 8 -4 1.83 0.93
-12 -8 -5 14.61 1.7
-12 8 -5 13.48 1.64
-12 -8 -6 -0.57 0.71
-12 8 -6 0.01 0.66
-12 -8 -7 4.39 0.88
-12 8 -7 5.2 0.89
-12 8 -8 4.86 0.82
12 9 -13 3.8 0.73
12 -9 -13 3.77 0.8
12 9 -12 32.26 2.03
12 -9 -12 35.25 2.19
12 -9 -12 33.43 1.93
12 -9 -12 30.12 2.12
12 9 -11 22.53 1.76
12 -9 -11 23.71 1.96
12 -9 -11 20.56 1.58
12 -9 -11 21.86 1.93
12 9 -10 35.87 2.29
12 -9 -10 40.95 2.66
12 -9 -10 36.1 2.56
12 -9 -9 26.4 2.18
12 9 -9 25.76 1.95
12 -9 -9 27.14 2.3
12 -9 -9 26.39 2.27
12 -9 -8 27.27 2.37
12 -9 -8 25.82 2.27
12 9 -8 27.18 2.02
12 -9 -8 28.1 2.39
12 9 -8 24.82 2.17
12 -9 -7 32.43 2.68
12 -9 -7 29.19 2.41
12 -9 -7 29.72 2.54
12 9 -7 27.93 2.28
12 -9 -6 21.98 2.34
12 -9 -6 20.48 2.07
12 -9 -6 21.7 2.14
12 9 -6 18.4 1.93
12 -9 -5 1.83 1.08
12 9 -5 1.91 0.88
12 -9 -5 1.67 0.83
12 -9 -5 1.28 0.88
12 -9 -4 25.05 2.6
12 9 -4 25.24 2.31
12 -9 -4 25.71 2.2
12 -9 -4 23.97 2.28
-12 -9 3 9.69 1.37
12 -9 -3 13.59 2.05
12 9 -3 12.32 1.7
12 -9 -3 12.08 1.52
12 -9 -3 11.12 1.55
12 -9 -2 26.18 2.25
12 -9 -2 27.39 2.78
12 9 -2 26.29 2.34
-12 -9 2 23.06 2.11
-12 -9 1 1.01 0.82
-12 -9 0 19.26 2.02
-12 -9 -1 0.96 0.78
-12 -9 -2 4.1 1.03
-12 -9 -3 2.54 0.85
-12 -9 -4 2.42 0.88
-12 -9 -5 7.5 1.14
-12 -9 -6 0.43 0.49
-12 9 -6 0.63 0.46
12 -10 -11 5.46 0.82
12 10 -10 42.43 2.07
12 -10 -10 44.23 2.37
12 -10 -10 45 2.38
12 -10 -9 1.33 0.58
12 -10 -9 1.28 0.62
12 10 -9 1.3 0.5
12 -10 -9 2.01 0.6
12 -10 -8 34.32 2.23
12 -10 -8 35.27 2.31
12 -10 -8 39.48 2.45
12 -10 -7 0.31 0.53
12 -10 -7 -0.48 0.71
12 -10 -7 -0.16 0.78
12 10 -7 -0.25 0.67
12 10 -6 45.82 2.67
12 -10 -6 48.78 2.74
[truncated: 61,195 more chars]
